# Supplementary material for: On‐line targeted metabolomics for real‐time monitoring of relevant compounds in fermentation processes
Source: Biotechnol Bioeng. 2023 Nov 22;121(2):683–95. doi: 10.1002/bit.28599 (PMC10953439; doi:10.1002/bit.28599)
Supplement: Supplementary file 1 — Supporting information. [file BIT-121-683-s001.zip]

Archive with 7 entries (7 files):
- Experiment 1 raw Online MS data.xlsx
- Experiment 2 raw Online MS data.xlsx
- Experiment 3 raw Online MS data.xlsx
- MRM table.xlsx
- On-line targeted metabolomics for real-time monitoring of relevant compounds in fermentation processes - Supp materials.docx
- Triplicate Offline concentration data.xlsx
- Triplicate smoothed Online MS data.xlsx
