# Supplementary material for: On‐line targeted metabolomics for real‐time monitoring of relevant compounds in fermentation processes
Source: Biotechnol Bioeng. 2023 Nov 22;121(2):683–95. doi: 10.1002/bit.28599 (PMC10953439; doi:10.1002/bit.28599)
Supplement: Supplementary file 1 — Supporting information. [file BIT-121-683-s001.zip › Experiment 1 raw Online MS data.xlsx]

## Sheet: ING_B_16_IGZ006_23AUG21_QQQ_results
Injection	Age [h]	Time succinate production [h]	cis_aconitate	Citrate	D_Erythrose_4P	D_Fructose_6P	D_Ribose_5P	D_Ribulose_5P	D_Sedoheptulose_7P	D_Xylulose_5P	Fumarate	Glyceraldehyde_3P	Glycine	Isocitrate	L_Aspartate	L_Glutamate	L_Lactate	Pyruvate	R_2_3_Dihydroxy_3_methylpent	R_2_3_Dihydroxy_isovalerate	S_2_Aceto_2_hydroxybutanoate	S_Malate	Succinate	x_3_Phospho_D_glycerate	x_6_Phosphogluconate	Glucose	L_Alanine	L_Arginine	L_Asparagine	L_Glutamine	L_Histidine	L_Isoleucine	L_Leucine	L_Lysine	L_Methionine	L_Phenylalanine	L_Proline	L_Serine	L_Threonine	L_Tryptophan	L_Tyrosine	L_Valine
Inj_002	0	-9.305	52715.3	5.18894e+06	0	0	15384	343.459	0	15384	4597.35	0	0	2.35132e+06	0	0	27112.4	18531.2	161492	198691	92004.2	0	19041.1	598.14	0	186764	0	0	1557.39	0	0	1115.01	0	0	0	0	0	0	0	0	4356.21	0
Inj_003	0.0866667	-9.21833	57157.4	6.56057e+06	0	2049.9	21312.9	0	1979.08	21312.9	6743.25	536.308	0	2.5641e+06	782.624	1163.53	45681.1	37002.3	170130	190909	117090	2589.74	52473.4	726.324	0	353439	14012.7	0	0	0	46.758	0	0	0	0	0	1810	0	0	0	4610.25	0
Inj_004	0.173333	-9.13167	49103.9	6.28473e+06	1897.87	2448.31	18910	1885.08	7334.52	18910	3419.47	0	0	2.82583e+06	0	0	69672.1	28382.4	204652	177838	118188	0	38577.2	0	0	447025	11801.6	0	463.661	0	635.153	0	0	0	0	0	0	0	0	765.531	0	2484.21
Inj_005	0.26	-9.045	50602.4	5.02386e+06	2922.05	1768.3	15986.6	686.463	3470.21	15986.6	8207.04	0	203.303	2.6099e+06	0	0	86345.8	34055.5	202152	160943	127443	2819.69	192855	2983.4	0	457493	0	0	0	0	179.381	0	0	1070.86	0	2641.83	1208.56	3184.67	0	0	3435.24	4360.74
Inj_006	0.346667	-8.95833	66142.3	4.50762e+06	0	2663.3	21887	2442.45	4686.05	21887	0	0	0	2.59039e+06	0	764.906	86464.6	22030.7	248804	130687	144148	0	58591.1	1990.85	0	452305	3516.52	131.683	0	304.244	0	0	0	0	642.682	0	0	1730.38	0	0	0	3211.75
Inj_007	0.433333	-8.87167	60419.9	4.13296e+06	0	0	19690.7	0	7705.86	19690.7	8494.26	755.505	0	2.58843e+06	2425.62	0	92266.6	10114.4	169202	189523	108668	0	208699	0	1627.35	475825	10937.1	0	534.2	0	0	571.202	0	417.282	0	0	2999.75	1990.23	0	0	3680.21	3772.99
Inj_008	0.52	-8.785	63497.4	4.25951e+06	1912.33	1163.82	16415.2	1600.69	5460.21	16415.2	0	0	0	2.56683e+06	3366.9	0	85842.1	31103.2	218538	200167	116233	3006.01	70140.6	0	0	477529	9459.05	0	1078.22	0	0	0	0	0	0	3022.81	0	0	0	0	2834.29	0
Inj_009	0.606667	-8.69833	66532.1	6.15644e+06	973.501	1192.81	10712.5	1346.34	5461.88	10712.5	11365.2	0	0	2.54959e+06	2827.52	0	94849.2	34252	229964	285207	152678	2816.67	159220	0	1670.24	492059	20221	1508.45	0	275.072	0	1426.22	0	606.165	843.667	0	0	0	0	0	3972.07	7801.74
Inj_010	0.693333	-8.61167	60305.9	4.1613e+06	1876.71	0	22469.5	1727.8	4450.11	22469.5	7411.57	0	0	2.72519e+06	2698.44	0	79266.7	36835.5	280760	63179.9	84345	3406.04	72457.9	1219.41	0	459795	7778.6	0	0	682.099	0	0	0	63.0309	738.64	0	0	0	0	0	4884.22	6177.56
Inj_011	0.78	-8.525	59655.5	4.48946e+06	0	0	18431.3	2199.26	6134.39	18431.3	5585.28	0	0	2.66746e+06	5667.11	5440.6	78201.3	28773.8	246873	321819	147951	4104.13	85842.4	0	2961.46	453281	3140.84	0	0	0	0	0	0	348.571	0	0	1150.55	0	0	0	4427.24	6377.38
Inj_012	0.866667	-8.43833	59876.1	7.31292e+06	3969.73	0	16516.3	343.271	7226.21	16516.3	4933.69	0	0	2.70552e+06	10498.4	7219.06	57518.4	12742.5	198961	143007	141836	2972.16	34906.9	0	1826.54	461454	10829.2	1333.12	0	519.583	0	0	0	0	0	0	0	0	0	0	2115.38	6805.49
Inj_013	0.953333	-8.35167	67427.3	3.88324e+06	3145.04	0	15853.3	0	6073.99	15853.3	5901.59	0	0	2.65801e+06	4534.17	11964.9	86653.2	27089.1	33922.4	174491	81278.1	4731.17	237873	480.008	1476.27	444720	12206.7	0	0	0	0	0	0	683.671	0	0	0	1791.27	1353.21	0	0	7855.92
Inj_014	1.04	-8.265	59174.3	4.26667e+06	0	1764.38	15247.7	0	4761.97	15247.7	6736.41	175.215	0	2.65118e+06	8599.81	4458.86	106733	26849.6	184526	208665	78165	0	154951	0	2568.68	495199	0	0	1432.28	0	0	0	3006.73	0	0	0	1661.35	0	2102.95	0	0	0
Inj_015	1.12667	-8.17833	52662.4	5.28117e+06	0	2763.16	13361.1	0	3539.45	13361.1	3440.95	0	120.95	2.66801e+06	7754.78	0	102339	10777.4	175014	151369	100641	5556.05	140223	0	2463.75	512689	3247.9	0	1258.93	0	0	0	1414.18	0	0	0	2672.46	2328.65	0	0	4384.3	1989.03
Inj_016	1.21333	-8.09167	47659	2.49033e+06	1466.45	2359.13	19805	2384.13	3676.19	19805	0	769.073	0	2.44756e+06	5234.33	3765.28	86946.6	18966.9	36442.9	94260.5	131160	7261.1	60796.3	0	0	487728	0	0	1615.92	0	0	0	0	923.733	0	0	0	3436.31	1760.38	0	0	0
Inj_017	1.3	-8.005	64042.5	3.65189e+06	0	0	24078.8	580.172	6593.31	24078.8	3522.58	0	0	2.18903e+06	5908.63	6342.7	85654.3	28509.2	40508.4	215998	112766	5489.26	79315.7	1909.4	1958.24	499506	5566.81	2526.38	0	561.305	0	376.341	0	0	0	2630.28	0	0	0	0	0	2150.22
Inj_018	1.38667	-7.91833	57842.6	6.17073e+06	2580.37	971.376	15558.9	1064.66	5889.42	15558.9	3830.55	0	0	2.77982e+06	5541.42	7574.5	85842.7	26685.3	171889	139206	87530.7	24640.2	205447	0	2778.5	478853	0	0	1895.98	0	737.467	0	0	639.647	0	0	0	1110.61	0	0	1880.59	2739.08
Inj_019	1.47333	-7.83167	39164.6	4.8469e+06	2452.34	0	15499.9	1402	2256.18	15499.9	13716.4	0	283.732	2.56367e+06	8662.64	15782.8	104616	41041.3	192090	90600.1	108543	0	155856	1478.82	0	541024	0	2478.35	1352.6	0	0	0	0	0	0	0	0	5006.41	0	1445.86	3543.65	2121.93
Inj_020	1.56	-7.745	58306.7	4.5439e+06	0	3423.04	16843	726.749	4215.17	16843	4207.14	0	0	2.30178e+06	8358.11	7224.01	85533.4	32593.3	49689.6	384702	71106.3	6985.04	47530.4	0	0	510132	2819.15	2803.29	0	1063.93	0	0	0	0	667.55	0	0	2521.39	0	0	0	0
Inj_021	1.64667	-7.65833	62726.8	4.12109e+06	3141.94	0	18427.7	278.293	4997.98	18427.7	22280.8	0	44.0892	2.61779e+06	11503.2	5373.56	79599.9	30167.2	61102	101191	127385	6880.08	26293.8	1470.1	2222.91	537150	1716.7	0	0	0	0	0	0	0	0	3116.27	0	0	0	0	1828.07	0
Inj_022	1.73333	-7.57167	62363.2	5.20736e+06	0	2127.01	16467.5	3197.91	6387.26	16467.5	6109.32	0	477.716	2.54199e+06	12152	4242.61	72383.4	6673.17	47291	114542	90932.3	6493.5	57769.3	1737.58	2235.52	494827	0	0	0	877.987	801.468	0	0	504.317	230.111	0	2075.36	1509.08	0	0	3250.96	0
Inj_023	1.82	-7.485	69587	0	3355.08	2525.45	14313.8	1471.28	4228.42	14313.8	5188.87	0	0	2.54417e+06	6725.89	5915.71	87326.1	0	178024	227588	43995.6	10941.5	43795	227.68	0	452610	2480.58	2325.17	1899.31	0	635.584	832.147	0	0	0	0	0	0	0	0	2504.64	2533.33
Inj_024	1.90667	-7.39833	63904.8	4.43531e+06	1596.77	0	23476.8	0	3736.13	23476.8	0	0	0	2.50165e+06	8093.93	3616.51	84218.2	24424.5	65711.3	163515	72538.5	6277.97	36251.1	0	1421.44	500598	0	0	0	0	0	0	2467.78	396.531	0	1101.81	1351.68	0	0	315.297	2144.52	0
Inj_025	1.99333	-7.31167	60561.4	4.55551e+06	0	0	17540.8	1423.39	5807.62	17540.8	6321.18	0	0	2.58849e+06	9883.73	0	71874.1	28615.7	69198.4	143379	139625	5884.64	196722	0	0	453034	1854.14	0	0	0	0	572.343	0	530.655	833.074	0	1123.66	2480.84	0	0	0	0
Inj_026	2.08	-7.225	56513.8	5.57439e+06	0	3945.87	18573.7	0	4042.68	18573.7	8955.02	0	0	2.48617e+06	12432.6	0	91405	19259.1	71766.4	193370	36413.8	15443.8	205707	0	0	467764	0	0	0	0	0	0	0	0	0	0	0	2470.34	0	0	0	0
Inj_027	2.16667	-7.13833	61281.4	5.46492e+06	2452.76	2296.19	18108.8	1893.35	5548.84	18108.8	8198.16	0	0	2.24366e+06	10381.8	0	69224.2	19914.5	60321	227974	90343.4	5981.29	76411	0	0	514382	0	1358.98	0	0	0	0	2916.4	0	0	0	2280.93	0	0	539.261	1985.92	1652.04
Inj_028	2.25333	-7.05167	55980.8	5.03468e+06	1843.12	0	14056.5	1920.94	9121.91	14056.5	2978.25	0	0	2.21494e+06	16771.6	8631.65	87223.4	30766.1	72349.3	190097	77912.2	10675.7	44760.1	1220.68	0	461759	0	3151.37	0	0	0	0	0	374.585	0	0	1728.19	2294.48	0	0	0	0
Inj_029	2.34	-6.965	64639.4	3.60137e+06	0	0	13725.8	0	5093.58	13725.8	5891.14	0	0	2.70623e+06	22047.6	4433.19	77804.7	5630.62	241720	117048	92535.6	0	71305.7	1523.72	3138.51	552858	0	0	0	0	0	242.95	2764.6	677.189	628.155	0	0	0	0	1102.96	2156.87	0
Inj_030	2.42667	-6.87833	64500.1	0	1682.32	0	13908.6	2933.57	6201.23	13908.6	4420.6	0	0	2.17188e+06	11172.1	5833.95	94948.6	37587.6	73164.5	116664	109371	4978.55	47028.5	917.438	0	479840	0	3519.43	0	429.281	0	0	0	0	279.326	0	1708.1	3039.09	0	626.816	0	0
Inj_031	2.51333	-6.79167	67495	3.18072e+06	2476.33	0	14426.5	0	0	14426.5	9616.87	0	0	2.45698e+06	16710.8	9749.06	101985	9936.52	75852.3	199836	66113.8	25574.6	54361.3	0	0	466366	0	3743.92	0	0	557.553	0	2702.35	0	369.926	0	1522.91	1467.37	0	0	3940.27	0
Inj_032	2.6	-6.705	63932.2	5.01267e+06	2543.48	1481.5	11822	930.098	3484.66	11822	0	0	0	2.52169e+06	9333.83	3700.79	74352.5	20885.7	81146.1	191866	135757	6354.32	115389	0	0	474923	0	0	0	0	0	0	0	0	0	0	1250.51	1532.26	1272.6	0	3481.99	0
Inj_033	2.68667	-6.61833	64777.1	3.21775e+06	2253.42	0	16689.2	1110.43	3515.87	16689.2	12164.2	0	0	2.53747e+06	12659.9	6081.92	86488	21717.8	314757	300623	47800	18869.3	113824	3714.54	0	489324	0	0	0	0	0	0	0	734.063	0	0	0	1309.21	0	282.379	0	0
Inj_034	2.77333	-6.53167	74384.4	4.60582e+06	0	5224.98	14720	2468.87	7180.36	14720	8280.45	1475.96	0	2.36426e+06	13596.1	5155.39	113182	9873.09	74625.5	184150	96124.3	24196.3	207997	0	2972.67	491073	2955.81	2651.49	0	0	0	0	0	0	0	2298.62	0	2310.45	480.374	0	0	0
Inj_035	2.86	-6.445	62555.9	0	2410.12	0	17166.9	3627.76	4189.38	17166.9	7099.26	0	131.319	2.39757e+06	18826.7	4577.69	62439.8	8241.31	105522	182325	77272.3	16373.9	145618	0	0	511034	2629.39	4071.21	0	0	108.738	0	0	0	0	1650.62	0	0	0	0	0	1726.13
Inj_036	2.94667	-6.35833	60600.5	4.10446e+06	0	0	19020.2	1852.44	5219.72	19020.2	4965.84	0	241.371	2.32743e+06	13752	8436.61	57465.6	13172.7	97260.4	428662	73978.5	27882.3	45204.7	2634.67	0	405755	0	3931.43	0	0	0	1048.26	0	0	0	5204.61	2204.6	0	0	1155	0	1520.88
Inj_037	3.03333	-6.27167	69028.3	3.60353e+06	0	0	17148.4	0	5665.39	17148.4	4477.05	1372.11	0	2.077e+06	19316.1	16578.9	86757.7	19148.8	274344	203085	116402	22917.7	152144	1446.65	0	533047	2275.56	4162.87	0	0	0	0	0	0	0	0	2140.5	1845.07	0	0	0	3485.08
Inj_038	3.12	-6.185	48275.6	0	2270.04	2660.91	16367.6	4289.89	4465.28	16367.6	7401.68	0	0	2.42456e+06	20291.8	12446.7	82946.3	4957.12	106965	292752	124829	16243.8	42069.5	0	2063.66	462387	1496.2	0	0	0	0	643.333	0	0	0	0	2862.01	1627.47	0	0	2604.22	0
Inj_039	3.20667	-6.09833	72310.8	3.48825e+06	5600.13	3265.88	18958	1183.71	6993.43	18958	0	0	272.159	2.28311e+06	26373.7	13242.6	99025.7	17084.4	112706	227396	60298.2	15046.5	188657	0	1586.08	513963	0	0	0	0	0	927.772	0	0	0	0	1392.17	0	0	337.07	0	0
Inj_040	3.29333	-6.01167	54925.8	3.02485e+06	0	4321.72	15798.3	0	7582.87	15798.3	0	107.76	0	2.50211e+06	37611.6	13943.3	62782.5	7228.49	145587	233112	63766.8	22618.3	59277.7	2266.74	1351.44	502656	0	3075.12	0	0	0	71.1847	1791.99	762.567	0	0	0	0	0	0	0	0
Inj_041	3.38	-5.925	69181.6	3.31979e+06	2953.86	3181.42	15257.7	1604.46	3598.95	15257.7	3585.33	659.054	99.2128	2.46367e+06	22784.9	12743.8	91419	26984.6	138868	227053	146772	6207.58	167895	2137.59	0	434245	1835.61	0	2540.27	548.726	0	0	0	0	0	2289.17	1520.16	0	0	0	0	2093.74
Inj_042	3.46639	-5.83861	80230	4.99435e+06	3250.02	2457.11	15234.4	798.901	5021.1	15234.4	4122.92	0	0	2.38509e+06	34782.1	31116	77477.2	25143.7	304278	254551	106833	12518.5	163484	0	1534.41	420702	0	5326.56	628.133	0	0	0	1298.95	619.175	0	0	0	2077.03	0	0	0	0
Inj_043	3.55333	-5.75167	73672.4	0	2231.33	2908.07	18848.7	1089.35	0	18848.7	0	0	0	1.94545e+06	86101.3	11086.6	64684.9	6742.58	145678	407246	98935.4	15036.3	54756.5	0	2805.05	487848	0	4766.91	0	292.419	0	0	0	422.695	474.527	0	0	1534.97	0	0	1352.92	2906.98
Inj_044	3.64	-5.665	76290.9	2.10798e+06	2173.96	3587.95	19472.8	771.476	6234.76	19472.8	6036.66	0	0	2.38102e+06	77991.6	32529.9	58430.4	8041.93	143095	318274	125960	13216.9	104017	818.57	0	412793	3048.92	0	0	0	0	0	0	0	0	0	0	1295.61	0	0	0	0
Inj_045	3.72667	-5.57833	76531.3	0	2633.06	0	15919.7	1558.45	4598.75	15919.7	0	202.225	0	2.41829e+06	62525.3	16395.1	71325.2	37580.8	183413	380665	42085.8	12440.8	27556.7	0	3297.71	441932	1622.27	5784.92	0	0	136.59	0	0	0	0	910.167	0	0	0	175.884	0	2231.46
Inj_046	3.81333	-5.49167	70790.1	2.76093e+06	0	2725	16003.3	270.209	7171.9	16003.3	6452.49	0	0	2.36031e+06	103500	9637.89	76067.1	20870.5	367460	399136	76848.4	18251.7	29993.3	831.058	1197.16	479981	0	0	0	0	0	0	0	0	0	1988.2	0	0	0	0	0	0
Inj_047	3.9	-5.405	76838.5	0	2250.41	0	23390.4	830.904	4503.36	23390.4	0	820.418	0	2.23621e+06	98375.1	20544.6	77718	8788.26	368378	419803	189725	8148.98	66089.5	3379.17	2691.46	469772	2097.44	4420.49	0	0	0	0	0	971.629	0	0	0	2020.19	0	0	0	0
Inj_048	3.98667	-5.31833	58040.6	2.99879e+06	2297.11	0	17028.8	2842.37	7170.25	17028.8	3888.7	288.508	0	1.8239e+06	106844	36716.7	56674.2	0	415701	402297	135243	9673.52	154271	2595.46	3500.52	495546	0	6800.86	0	0	0	836.446	3287.65	677.526	0	0	0	1892.53	2801.45	721.395	0	1771.42
Inj_049	4.07306	-5.23194	71609.5	4.44223e+06	0	0	17843.5	1709.9	3723.83	17843.5	8806.84	0	0	2.23472e+06	50268.5	14403.8	95133.4	12326.3	200836	646392	114425	8554.74	157623	2262.25	1846.8	429179	1712.13	3735.37	0	457.708	691.926	0	3217.45	0	738.05	0	0	0	0	1554.27	0	0
Inj_050	4.15972	-5.14528	68285.4	3.49555e+06	1610.83	0	13746.1	0	7967.5	13746.1	7531.01	0	0	2.25132e+06	37112.8	27074	57916.4	11920.6	224079	570646	96601.9	12378.3	108666	2003.29	0	401344	0	6501.67	0	0	0	321.296	0	0	0	0	0	0	1710.99	356.942	0	2074.54
Inj_051	4.24667	-5.05833	60551.4	3.47366e+06	2275.41	0	20250.8	0	4621.88	20250.8	4681.94	416.628	224.21	2.26578e+06	57498.3	21406.3	75675.4	21081.1	249958	576029	116438	10896.1	70891.6	0	2605.1	465024	0	7267.24	0	0	0	757.199	0	0	0	1532.29	0	1078.25	0	601.057	0	0
Inj_052	4.33306	-4.97194	14948.8	0	0	3026.37	14889.4	1660.29	5476.01	14889.4	0	0	0	1.98863e+06	60410	66766.2	66374.2	0	445840	565939	149670	11534.3	21001.6	6282.16	1362.34	412839	1872.78	8446.34	0	0	0	913.233	0	1095.31	0	4594.44	1979.18	0	2054.82	494.952	2220.62	0
Inj_053	4.41972	-4.88528	15013.6	2.72457e+06	0	3387.11	23490	954.451	4881.82	23490	0	446.858	0	1.9496e+06	62611.7	20000.5	83784.5	17797.8	260798	601035	135031	12118.5	187047	3324.99	0	442805	0	7227.84	0	0	0	0	1997.64	0	0	0	0	0	0	277.489	0	0
Inj_054	4.50667	-4.79833	87453.5	0	0	0	14082.4	2922.21	6454.79	14082.4	0	739.623	0	2.07579e+06	66162.9	26548.9	76908.6	16066.8	304446	680967	120479	15082.8	197058	1535.11	2628.05	406206	2844.78	6594.91	0	616.423	0	0	0	1413.58	0	0	0	0	0	0	0	1682.95
Inj_055	4.59333	-4.71167	16575.2	0	5321.83	0	21370.8	2132.61	6437.58	21370.8	7742.21	0	0	1.94051e+06	73375.8	77923.9	70552.2	5854.77	491140	784204	100600	13928.2	162843	2558.03	0	463234	1639.02	8230.82	0	0	0	1618.03	3216.66	525.118	0	0	1194.82	0	1838.76	0	0	2088.96
Inj_056	4.67972	-4.62528	20549	3.20131e+06	0	0	17550.6	0	7270.43	17550.6	3157.64	0	0	2.35656e+06	75847.1	54960.9	56253.7	9616.43	316218	790064	26721.5	13699	154676	3715.41	1899	419339	2062.13	10105.3	1037.34	1158.71	0	0	0	0	0	0	0	1806.15	2430.4	853.245	0	0
Inj_057	4.76639	-4.53861	17927.7	0	0	5054.78	18384.3	0	0	18384.3	6736.99	0	0	2.20721e+06	203106	32389.3	61229.1	20884.6	340973	856626	93319.5	14586.3	87058.5	3473.69	1188.4	393381	8268.97	12051.5	0	0	0	1461.45	0	0	0	0	0	1569.63	2113.98	0	0	0
Inj_058	4.85306	-4.45194	54627.7	0	0	2962.92	24675.1	2358.27	0	24675.1	5404.32	444.033	0	1.56922e+06	72802.4	93983.3	37802.8	20030.5	297479	1.00833e+06	72390.1	8958.53	44503.2	4882.58	0	411638	0	15495.7	0	751.674	0	641.034	0	0	0	0	1288.61	2633.69	2969.66	0	0	0
Inj_059	4.93972	-4.36528	17818.3	1.9559e+06	2346.49	2189.84	16056.7	644.007	4993.15	16056.7	4098.51	0	0	1.88317e+06	93394.5	69066.7	80631.4	18876.8	555333	857729	157131	16635.1	56115.2	5368.88	0	467399	4164.78	14079.1	0	0	0	0	0	0	0	0	0	0	0	0	2742.24	0
Inj_060	5.02639	-4.27861	19967.8	0	2097.41	4215.96	15962.5	1656.62	5193.36	15962.5	7128.37	800.691	0	1.85544e+06	198635	31141.9	44282.4	13122.3	490127	901857	158911	20029.7	193418	4277.95	0	388097	0	13823.3	0	0	418.17	0	1870.8	0	0	0	2337.17	1452.03	0	0	0	0
Inj_061	5.11333	-4.19167	24115.9	0	0	2494.1	14982.2	1222.79	5546.98	14982.2	11703.8	799.943	0	2.05522e+06	104947	86291	62641.8	0	581456	1.10753e+06	142587	10962.2	188336	2959.58	0	393072	1760.53	15801.5	0	337.588	0	1726.22	0	0	0	0	0	0	0	0	1685.87	0
Inj_062	5.19972	-4.10528	23947.7	3.54498e+06	0	0	27128.5	1360.73	5916.21	27128.5	0	0	0	2.08566e+06	269901	112538	47095	13845.6	486867	1.19015e+06	164683	14268.7	25472.4	5865.89	0	449708	0	17289	1090	0	0	1277.05	0	0	0	0	2085.47	2628.48	0	885.865	0	0
Inj_063	5.28639	-4.01861	62243.4	0	1565.16	3614.53	19553.8	1896.65	4307.3	19553.8	8393.91	0	0	1.95076e+06	123254	105693	58494.5	15896.6	444369	1.24302e+06	202487	14783.8	180121	4047	0	375673	0	14299.8	2448.83	0	0	0	2373.88	0	0	3691.64	0	2957.54	2648.88	0	0	0
Inj_064	5.37306	-3.93194	86482.4	0	0	0	14620	0	4157.91	14620	6564.58	0	790.669	1.52076e+06	299118	151131	58956.1	18539.7	535578	1.41055e+06	151332	16278.9	113617	6569.27	1248.51	398732	0	15227.5	0	0	0	0	2071.77	0	0	0	1226.47	0	0	0	0	0
Inj_065	5.45972	-3.84528	70822.3	0	0	3262.28	17687.5	0	9577.48	17687.5	4475.55	642.763	510.204	1.29413e+06	271349	59283.1	53280.7	8284.77	706520	1.33909e+06	141209	20827.4	142708	5066.58	1063.14	326859	1953.82	21515.1	2715.66	0	313.928	1388.03	2145.96	0	1257.06	0	2121.1	5088.64	0	0	0	2768.33
Inj_066	5.54639	-3.75861	98218	0	0	2990.63	21735.8	0	7952.02	21735.8	4548.3	0	1513.18	2.15282e+06	323156	55531.4	78955.9	4926.19	506458	1.56811e+06	116380	18114.4	95121	3491.79	2085.93	398149	0	16870.7	0	0	0	1593.84	2383.11	0	2284.29	0	1330.98	1776.3	4863.37	1343.31	1286.02	0
Inj_067	5.63306	-3.67194	28323.7	0	1149.27	0	15063.8	971.315	6221.79	15063.8	0	0	1559.57	1.94644e+06	147869	124911	67641.5	14160.9	644370	1.20691e+06	186801	17231.2	202380	3354.39	3305.12	351304	0	22700.5	0	0	0	0	5325.52	0	0	0	0	0	0	0	0	0
Inj_068	5.71972	-3.58528	33078.9	2.36497e+06	0	0	15156.2	0	3389.39	15156.2	14092.1	0	1593.16	1.98248e+06	335116	118214	49475.5	15211	776477	1.45819e+06	216261	13702.3	39526.6	3963.37	0	350182	4339.72	21023.8	1707.8	0	0	1737.4	2433.84	0	0	0	0	0	0	0	1328.39	0
Inj_069	5.80639	-3.49861	34813.6	0	0	2455.07	11959.6	0	2881.51	11959.6	6716.36	330.003	0	1.74532e+06	342094	150191	43013	10465.6	745285	1.52727e+06	225664	15256.9	208756	5063.47	0	344949	0	23138	2088.85	2803.63	0	1704.5	4209.59	639.35	0	0	2585.86	0	0	0	0	1654.9
Inj_070	5.89306	-3.41194	26804.1	0	2481.9	2730.45	19429	0	4233.49	19429	10128	1220.15	0	1.774e+06	388695	47292.6	37814.2	18413.2	738615	1.56243e+06	226994	11766.4	89485.9	5213.22	1286.74	302633	1977.87	23101.3	0	0	0	3844.67	2355.49	0	0	0	2155.65	3392.44	0	0	2856.59	7942.31
Inj_071	5.97972	-3.32528	41725.6	0	0	4680.78	18152	0	5075.42	18152	9313.37	1497.33	0	1.1983e+06	162207	97675.5	50044.2	17558.6	787324	1.78047e+06	227178	14460.4	228296	2855.37	1331.92	254212	0	23825	0	0	0	3378.26	4735.03	0	0	0	0	2454.85	0	0	1671.41	0
Inj_072	6.06639	-3.23861	43759.9	0	2166.48	2710.65	11810.7	2476.68	4940.82	11810.7	0	900.984	1133.62	967078	419452	188397	41035.7	0	682978	1.85095e+06	189236	23358.1	83403.1	3691.24	0	258605	0	28656.1	0	0	0	3486.43	5390.38	0	0	1869.23	0	0	7026.95	0	0	3923.2
Inj_073	6.15306	-3.15194	40026.2	0	2763.74	3026.72	19726.3	2033.49	3257.38	19726.3	7337.88	2125.31	1192.09	1.29559e+06	176398	188688	40009.8	8552.92	793629	1.84859e+06	257840	21258.4	180843	5065.68	2241.05	268412	0	28812.2	3509.33	0	0	2014.49	5029.21	0	1262.53	0	0	2100.87	5062.75	0	0	6284.94
Inj_074	6.23972	-3.06528	44250.9	0	1340.17	1881.5	16462.6	0	0	16462.6	10346.6	274.721	0	1.10421e+06	436061	201040	62157.3	16040	783269	1.87934e+06	301330	16484.3	99368.8	6548.1	1408.35	256556	0	31083.8	3511.77	1529.34	272.927	3086.27	9006.55	0	0	0	2314.93	895.72	8369.69	0	1485.54	1813.71
Inj_075	6.32639	-2.97861	37696.7	0	0	5538.83	12230.5	0	0	12230.5	8261.73	1297.44	0	1.12683e+06	435712	209717	39934.9	7383.76	882259	2.09662e+06	241916	22093.4	199342	3821.88	2201.4	261440	2966.7	40742.7	3103.76	723.228	24.3886	4972.45	6610.18	0	0	2314.8	2050.83	3777.09	6058.86	0	0	0
Inj_076	6.41306	-2.89194	42560.7	0	0	2064.03	10637.6	0	5175.3	10637.6	13111.7	0	1838.72	1.26915e+06	498424	206296	31291.8	5418.56	916027	2.13953e+06	309842	16484.9	162008	5762.74	1807.19	252870	0	33814.9	4652.57	1074.02	0	2601.66	6138.12	0	0	0	0	3551.46	13351.1	0	1962.16	0
Inj_077	6.49972	-2.80528	47915.4	0	0	4143.76	12601.8	0	2447.3	12601.8	9810.81	0	0	796656	458462	244752	32822.9	0	957595	2.19123e+06	307791	55818	186431	5071.83	2978.94	228420	2482.78	60443.4	7266.52	2093.51	328.823	4543.26	11214.8	0	0	0	1946.45	0	6411.52	0	0	4685.21
Inj_078	6.58639	-2.71861	63873.4	0	1663.49	2232.97	20270	0	4937.44	20270	8883.16	2111.65	2500.79	845268	478499	260930	27427.9	10594.4	923575	2.36089e+06	301243	16357.1	174156	2000.85	1609.56	236006	0	54146	5051.23	0	0	7239.91	9069.16	0	0	2132.38	2209.63	0	9271.89	1014.01	2740.9	4105.72
Inj_079	6.67306	-2.63194	45363.6	0	2926.75	3052.75	16604.9	0	0	16604.9	11256.7	0	3472.16	981479	502136	291683	33693.6	16526.1	884316	2.21431e+06	314128	51091.7	119027	3655.22	0	239439	0	58092.8	4642.33	2719.16	0	3930.24	10161.6	0	0	6091.91	2995.86	0	4648.19	0	3940.25	2517.28
Inj_080	6.75972	-2.54528	70081.9	0	1644.05	3069.93	12359.5	1786.57	2990	12359.5	9610.34	2805	2840.92	841664	340691	287044	28937.1	0	974123	2.32451e+06	320440	23653.2	96130.6	3226.9	2265.47	177460	0	63796.5	6164.55	0	0	7117.13	8482.32	0	0	3304.57	3206.11	0	16006.1	0	2201.82	6293.21
Inj_081	6.84639	-2.45861	53529.7	0	0	4289.72	11184.6	0	7882.88	11184.6	10743.8	0	0	155049	489655	285445	32508.9	6438.2	926288	2.4535e+06	383148	20766	230262	6344.05	1205.42	179261	5374.97	66049.9	6981.4	0	0	8516.36	10739.1	1787.99	1984.48	1921.42	0	2006.04	5447.19	0	4342.44	5027.87
Inj_082	6.93306	-2.37194	60867	0	1734.7	0	13433.4	0	0	13433.4	10758.5	0	4586.62	131944	571908	333523	50691.7	8957.4	1.00306e+06	2.58878e+06	397478	24065.3	227596	3868.66	0	142272	0	62747.1	5720.2	0	189.142	7355.69	8698.75	0	0	4288.54	3293.81	3037.27	0	0	4640.44	7431.54
Inj_083	7.01972	-2.28528	83250.7	0	2321.95	0	12038.9	2468.17	6320.45	12038.9	16401.4	403.333	3371.13	722762	611620	328985	22025.9	11280.2	974336	2.71649e+06	383653	26787.6	162815	6397.77	2677.45	132830	2955.09	68038.4	8735.83	0	0	8499.03	13247.5	0	0	2937.73	4943.86	1830.17	7036.03	1345.71	0	7396.14
Inj_084	7.10639	-2.19861	75292.1	0	0	4815.69	13655.2	4891.97	3730.28	13655.2	12117.2	0	4437.25	793551	613180	370628	11659.6	5383.45	935347	2.72305e+06	418035	30013.8	186175	6071.95	0	105843	3132.23	69269.1	8121.78	2722.97	0	8505.38	13279.4	1841.56	2674.48	6680.02	4056.82	1452.95	12825.6	0	0	6515.91
Inj_085	7.19306	-2.11194	78305.6	0	2548.85	3674.26	12045.7	1671.56	0	12045.7	16027.8	0	4777.68	771391	651597	354032	10813.6	2922.58	1.06465e+06	2.89357e+06	471744	25958.7	60262.9	3120.66	0	89842.4	2918.48	66707.1	12556.6	2386.69	0	8218.44	14718	0	0	3433.93	3935.3	4282.52	9702.4	0	5819.73	6659.53
Inj_086	7.27972	-2.02528	68593.9	0	2215.65	0	12517.1	0	0	12517.1	21126.9	1222.74	3760.95	133407	673605	390613	29394.7	6768.57	1.09482e+06	3.36478e+06	416692	22893.2	185748	6398.94	0	107556	4138.5	80238.9	9691.28	2538.46	0	9845.94	13699.1	0	3467.56	4494.04	3504.81	2224.35	11375.1	2945.61	0	10395.1
Inj_087	7.36639	-1.93861	109989	0	3439.74	5011.21	7133.19	0	4933.51	7133.19	18335.1	810.653	5826.66	556318	689486	419160	3797.05	0	1.10623e+06	3.15741e+06	491061	25827.9	157942	5561.46	0	44683.3	0	84392.5	10530.5	5454.58	0	11858.7	18863.1	1772.37	0	7517.79	5975.11	2138.35	12027.7	1887.29	6540.77	21177.3
Inj_088	7.45306	-1.85194	107414	0	3419.35	2680.05	6684.29	0	0	6684.29	14591.8	234.422	5993.58	709883	664172	410806	10287.7	4327.31	1.12935e+06	3.69488e+06	465228	17763.3	132418	3539.54	1884.65	36405.8	0	92586.3	15556.2	6823.75	0	15487.4	19938.8	2138.45	0	5477.42	2731.54	0	11401.5	0	3643.55	44478.2
Inj_089	7.53972	-1.76528	120163	0	0	4088.3	10285.4	1843.96	0	10285.4	10650.3	0	5859.23	111252	660252	434837	32316.6	0	1.06978e+06	3.4364e+06	507596	18947	130017	5713.34	2126.08	59015.1	0	77387.8	14981.3	14785.7	179.532	16373.4	23418	0	0	4310.27	7606.72	0	10268.6	0	8297.71	56356.9
Inj_090	7.62639	-1.67861	52400.8	0	0	0	10450.8	2697.81	3250.16	10450.8	12528.7	2199.15	4633.25	564917	664379	370786	9036.39	0	1.07634e+06	3.47103e+06	522719	17703	122860	2747.24	1343.75	32686.5	5465.94	90827.2	16454.7	14427.2	0	12687.2	22381.5	0	0	5493.66	4308.01	0	10275.3	1030.69	5857.29	56855.5
Inj_091	7.71306	-1.59194	89486.3	0	0	2427.79	9029.53	1281.01	0	9029.53	11493.1	0	6094.44	645789	694457	363401	8722.07	0	1.11088e+06	3.01581e+06	481902	13164.4	195317	4754.41	1945.63	46152.9	0	94002.3	17036.6	22763.4	0	18454.7	28079.6	0	0	6006.25	5784.56	0	0	0	5339.91	96160.8
Inj_092	7.79972	-1.50528	131680	0	3317	3881.31	11672.1	4865.6	3540.78	11672.1	13191.4	1111.88	5046.69	590206	679427	356046	20790	2891.92	1.18615e+06	3.70468e+06	545831	22420.9	99667.3	8129.37	325.082	46470.3	3278.67	81598.8	20558	21667.3	941.487	30147.5	26996.6	0	0	5362.15	4154.71	1591.46	5507.95	1352.51	5009.32	103560
Inj_093	7.88639	-1.41861	142699	0	1263	3914.85	8621.36	0	0	8621.36	16997.1	1324.81	4806.75	587853	716953	363495	10126.5	3876.9	1.08483e+06	3.34589e+06	502257	14659.3	174332	2984.37	0	60668.5	4806.74	91635.4	18489.9	24620.5	628.805	20751.3	27811.7	2713.09	0	4676.73	6334.23	1306.88	7793.53	0	4053.13	82542.5
Inj_094	7.97306	-1.33194	87920.8	0	0	7707.44	11773.9	0	0	11773.9	14694.1	0	6017.75	603726	711333	329445	11651.1	6842.05	1.12143e+06	3.07383e+06	553131	13656.2	175935	5750.91	0	77661.3	0	83879.5	20822.4	18022.8	0	32333.1	24686.4	1716.72	2869.19	3899.83	3711.47	0	5793.89	1420.26	0	77803.9
Inj_095	8.05972	-1.24528	132732	0	0	2527.44	12206.2	3566.4	0	12206.2	14028.9	1940.95	7195.67	130158	663195	383980	9504.6	0	1.0181e+06	3.05684e+06	557421	19823.7	167252	3406.6	0	26379.8	3347.62	93521.4	12982.3	27246.3	1662.27	27445	24383.9	0	0	2384.91	4642.32	0	10597.2	840.084	4644.57	78822.2
Inj_096	8.14639	-1.15861	70393.4	0	0	5486.5	12478	0	0	12478	12310	874.665	7643.53	542220	706303	353151	7203.42	0	1.13247e+06	3.31945e+06	553454	16451.4	193078	2665.43	1657.04	45277.7	1832.36	98751.8	18150.9	26369.9	0	22607.7	44589.1	2734.07	0	2766.49	3333.47	0	9037.24	0	0	60708.2
Inj_097	8.23306	-1.07194	88841.1	0	2264.33	0	9013.72	2018.48	8470.99	9013.72	16283	434.623	7623.51	550205	723789	298598	11922.3	0	1.02225e+06	3.01924e+06	444492	17058	185659	0	2455.06	26176.4	4686.67	92949.4	24643.1	25179.2	823.271	24053.8	27163	0	0	4689.13	6428.48	2556.04	10578.1	0	3491.55	71211.9
Inj_098	8.31972	-0.985278	149048	0	0	1666.96	7948.11	0	0	7948.11	18838.2	742.277	8983.87	595353	756400	268708	22955	0	1.16556e+06	3.26491e+06	520649	11485.3	122242	5482.91	0	51934.1	3181.74	102076	24792.3	32593.4	0	19128.1	28767.8	0	1433.77	4164.25	2631.53	0	12236.9	0	3390.42	64077.3
Inj_099	8.40639	-0.898611	139233	0	1522.34	0	8451.57	2429.35	2740.73	8451.57	10798.8	0	8940.23	112226	743262	251323	12241.7	5253.2	941622	3.11083e+06	513238	13385.4	20568.7	5136.93	0	33848.2	5219.19	92778	19049.2	35404.3	0	31217.8	35084.5	4633.89	0	1759.61	5653.62	0	7389.81	1098.03	2792.87	66346
Inj_100	8.49278	-0.812222	177487	0	2609.54	2888.37	10898.4	0	3779.44	10898.4	13389.9	1513.1	9165.58	575742	750828	246636	11870.7	12694.6	1.02096e+06	3.32537e+06	509066	16174.8	56412.8	4768.97	0	30287	0	80318.8	22665.5	29569.1	3274.45	25979.6	39806.6	0	0	0	5294.88	1500.68	12768.4	1348.13	2086.21	72798
Inj_101	8.57944	-0.725556	128687	0	0	0	9108.57	2626.14	0	9108.57	10604.6	0	11121.4	609948	747494	211457	9867.91	0	1.09368e+06	3.40042e+06	573025	18312.6	201794	2963.53	0	54557.6	4161.2	94734.5	25622.1	36678.8	2222.56	26553.4	32593.2	2308.71	0	0	2396.08	0	9347	2164.65	2130.94	80188.6
Inj_102	8.66611	-0.638889	120902	0	0	4730.62	9805.03	2242.28	0	9805.03	15613.7	1021.19	15301.5	571134	814528	177077	26429.7	9132.97	1.01414e+06	3.79903e+06	506289	17484	156942	0	0	35991.9	0	94884.3	27417.9	42438.3	0	30341.5	40864.9	6345.63	0	4942.82	4939.52	0	5353.08	933.128	0	79821
Inj_103	8.75278	-0.552222	96962.6	0	0	3489.63	9106.91	0	0	9106.91	9327.97	1249.65	11982.8	648934	823279	179786	9976.67	0	946715	3.21981e+06	468789	23089.7	144175	5722.26	0	39197.7	0	114854	23937.8	41221.2	498.965	34284.4	34743	3018.49	0	6566.2	6983.77	3034.2	5685.56	2532.22	1025.6	106459
Inj_104	8.83944	-0.465556	151844	0	2258.15	0	9465.51	1691.82	0	9465.51	9987.89	0	10593.6	608959	792429	175443	15143.1	6956.87	1.00917e+06	3.85227e+06	527384	12034.3	143479	3413.1	0	19796.3	3785.84	103500	29495.5	46337.7	2656.02	37391	41539.3	6463.23	2222.64	6291.59	5110.73	2977.88	6649.21	0	2997.38	137303
Inj_105	8.92611	-0.378889	107167	0	0	2454.03	7454.8	0	0	7454.8	11871.3	787.259	8737.24	577754	786178	170906	17074.9	8545.15	957169	3.3834e+06	519152	16228.1	98590.9	3459.43	0	32708.4	0	105209	35363.1	37202.5	2011.61	47508	43259.5	3128.65	0	4511.36	6136.4	2646.72	10481.8	0	2457.03	173232
Inj_106	11.5911	2.28611	36209.8	0	149967	6398.29	0	1862.09	5788.07	0	147209	0	0	184299	417807	86886.4	212219	1.47093e+06	650086	4.24933e+06	685400	542518	5.44462e+06	1734.67	171639	378187	1.63111e+06	37656	28126.1	15415.5	3618	34793.3	33651	6898.56	8483.57	169242	11797.6	0	48244.2	18633.1	121799	3.84482e+06
Inj_107	11.6778	2.37278	42264.8	0	169229	14099	3245.34	0	7058.78	3245.34	123671	0	0	752348	487487	22996.2	183934	1.25473e+06	582088	3.79152e+06	513947	806393	4.74658e+06	0	206179	356577	1.20696e+06	31019.7	21626.7	12716.4	3122.57	37302.2	47266	1870.47	6414.34	164989	16429.1	0	61051	16240.4	89501.9	3.46286e+06
Inj_108	11.7644	2.45944	561093	0	194677	8185.15	4531.13	0	0	4531.13	91576.4	0	7916.71	412272	641504	107372	153055	1.18009e+06	523904	3.23937e+06	446545	574463	7.53141e+06	1573.92	257080	404555	2.00066e+06	50638.9	26455.3	14445.8	0	41459.2	45933.9	2801.98	5222.01	195146	10192.8	2933.95	39080.1	16113	96302.1	3.69616e+06
Inj_109	11.8511	2.54611	34541.6	0	181365	5704.57	2610.1	0	0	2610.1	146882	2877.9	0	396701	91970.1	31294.7	156836	1.26973e+06	596833	3.26033e+06	431422	911152	5.39145e+06	0	230876	340407	3.03684e+06	27354.6	18579	10050.1	3154.58	44428.5	33712.1	2443.09	8122.57	167290	11097.7	2428.87	43889.5	13843.3	82769.1	3.64843e+06
Inj_110	11.9378	2.63278	415184	0	155113	8360.15	3867.02	1835.79	0	3867.02	171732	0	0	17367.3	559076	26317	177709	1.31844e+06	546244	3.45451e+06	481283	951687	5.6676e+06	3287.38	272019	373972	1.44562e+06	30360.3	28444.5	14114.2	2177.32	42951.7	41399	1346.25	4615.16	159012	8519.05	0	26902.6	15768.1	86127.8	3.90278e+06
Inj_111	12.0244	2.71944	41764.2	0	177186	11495.2	4183.38	1857.04	13533.3	4183.38	212488	891.122	9857.53	433829	561598	59494.5	170916	1.32955e+06	477903	3.31747e+06	533119	868595	5.83294e+06	2475.12	248230	373806	3.8843e+06	29820.6	26150.1	16339.4	2605.95	34816	34491.1	2556.86	7747.32	199774	5697.07	0	27787.6	17285.3	115036	3.76249e+06
Inj_112	12.1111	2.80611	369393	0	168477	14388.4	3899.89	0	0	3899.89	188050	1399	9694.07	1.08566e+06	479405	137081	176567	1.29752e+06	534652	3.22485e+06	531426	915802	5.87527e+06	2038.83	315451	393044	3.36587e+06	26513.4	24330.2	13062	1545.59	37682.3	36257.9	6591.49	4219.73	166480	6792.48	0	27571.8	17223	113320	3.99692e+06
Inj_113	12.1978	2.89278	287739	0	167685	8740.13	3453.09	0	0	3453.09	187667	921.29	5447.97	760207	620143	30040.9	159808	1.39538e+06	541883	3.62441e+06	464931	667023	5.92835e+06	0	285263	392336	1.83606e+06	35341.7	25587.6	14697.7	2832.04	39836.6	34952.2	0	7984.23	182503	8112.04	3310.13	36543.6	19453	98898.8	3.9183e+06
Inj_114	12.2844	2.97944	586303	0	164032	9511.08	1910.49	0	5049.4	1910.49	121182	0	0	632332	115423	109999	143173	1.44058e+06	547670	3.444e+06	501058	1.09219e+06	6.0847e+06	0	268451	389444	3.55541e+06	29107.6	21520.5	9901.17	3044.92	43439.7	45804.1	5367.97	4015.34	172189	9887.68	2872.84	46373.8	19341.6	123392	3.77786e+06
Inj_115	12.3711	3.06611	452659	0	174539	13470.4	6550.37	0	2766.43	6550.37	214413	715.946	14581.9	843256	612152	42323.7	161715	1.538e+06	533112	3.49685e+06	513741	1.03052e+06	6.37789e+06	0	313951	360996	2.75474e+06	30283.9	31003	12971.5	0	37934.8	42495	0	6015.5	184987	5805.27	2396.67	60577.3	18015.4	140145	4.00016e+06
Inj_116	12.4578	3.15278	359033	0	204908	6920.79	0	0	3591.8	0	238103	0	9710.08	1.01676e+06	569416	98333.6	191735	1.48872e+06	537359	2.83441e+06	461349	1.02319e+06	5.81371e+06	3148.44	264811	390758	1.64012e+06	28506.2	22088.4	10878.1	0	37556.8	35066.8	2202.46	4898.03	172033	7843.28	0	35242.3	15581.1	127872	4.19171e+06
Inj_117	12.5444	3.23944	33141.7	0	173461	6218	0	0	8197.59	0	222039	0	0	755672	591007	29354.2	184364	1.58289e+06	486126	3.22115e+06	488481	1.03618e+06	6.79257e+06	2861.02	322097	372178	3.70937e+06	28160.8	16903.9	13586.5	2003.67	36606	46682.5	3084.99	7643.17	175202	13300.1	2016.34	29470.7	20938.9	100358	4.25299e+06
Inj_118	12.6311	3.32611	383666	0	180355	14529	2499.55	0	4443.66	2499.55	235300	0	10823.9	587149	543087	97710.2	182100	1.56433e+06	519825	3.23921e+06	501558	1.10994e+06	6.68079e+06	0	297291	369086	4.09928e+06	37879.1	20665.6	11524	2314.14	40378.5	30208.3	0	4913.54	179373	7022.49	0	64287.8	22507.5	139912	4.38676e+06
Inj_119	12.7178	3.41278	510003	0	180627	8740.27	0	0	0	0	237523	0	12157.3	853454	565949	105674	189483	1.7022e+06	584677	3.34456e+06	454099	1.06944e+06	7.18964e+06	0	300603	397139	1.33389e+06	34688.3	24345.5	13609.1	1756.86	41446	35511.9	0	7594.57	194011	9349.49	0	40964.8	17940.1	106223	4.50191e+06
Inj_120	12.8044	3.49944	389321	0	184649	22568.7	3751.51	0	0	3751.51	257196	1715.05	26017.7	702576	581603	50755.1	196380	1.69567e+06	569182	3.44916e+06	419438	1.00339e+06	1.09773e+07	0	314017	351423	3.21008e+06	28399.2	18958.8	8520.16	0	34164	28959.6	4024.34	0	190545	11242.5	2038.81	65661.6	19367.6	120838	4.64636e+06
Inj_121	12.8911	3.58611	443432	0	183328	12124.3	5773.53	1455.69	5575.52	5773.53	223713	0	0	685471	541352	126851	213022	1.70526e+06	523458	3.02219e+06	521729	1.16246e+06	7.28281e+06	0	289183	381370	3.98039e+06	24136.3	30509.3	15338.4	0	40481	35728.2	1649.55	1287.62	185664	6764.39	3612.03	53875.4	21493.1	94541.3	4.54576e+06
Inj_122	12.9778	3.67278	474412	0	189251	15797.8	0	0	0	0	252897	1492.99	0	792117	567739	113391	240145	1.78181e+06	532858	3.52181e+06	449984	996964	1.07195e+07	3101.81	316696	382990	2.05023e+06	25388.4	27036.6	13657.7	1831.89	41381	36382.9	3691.95	10316.2	196337	8164.28	2452.34	40266.1	21232.2	129707	4.60901e+06
Inj_123	13.0644	3.75944	464649	0	175676	7978.66	4371.96	0	9513.42	4371.96	253733	2870.37	7495.28	682033	525052	54117	182035	1.73957e+06	549193	3.49587e+06	453428	1.09353e+06	7.88317e+06	0	323574	356881	3.94984e+06	36409.1	26118.5	10885.8	2697.38	35754.6	39052.9	3462.59	6241.55	231158	8745.55	0	39618.6	15512.8	111609	4.83073e+06
Inj_124	13.1511	3.84611	454557	0	174854	7950.87	0	0	9723.93	0	263048	2281.29	0	755726	520234	26143.3	237363	1.83476e+06	609516	3.35426e+06	515941	1.32246e+06	7.76872e+06	4007.82	310430	372348	1.74393e+06	23719.3	23767.1	8799.1	0	31934.7	37771.7	3229.43	7146.07	189569	9207.74	0	60794.7	16299.4	138525	4.62741e+06
Inj_125	13.2378	3.93278	610879	0	191232	10888.8	5468.86	968.48	2349.15	5468.86	272999	0	0	1.0283e+06	532894	21711.7	209811	1.86682e+06	582375	3.20862e+06	510874	1.29366e+06	8.13845e+06	0	341520	366145	2.33767e+06	38994.1	28116.9	12678.4	0	39229.1	37598.8	3480.01	8733.21	207440	11070.9	1763.24	73670.5	18089.1	133762	4.98943e+06
Inj_126	13.3244	4.01944	567819	0	192683	9917.42	2572.28	0	5307.86	2572.28	271672	0	0	663848	569587	89473	219097	1.87326e+06	507533	3.32494e+06	509379	1.26471e+06	8.06807e+06	0	351839	311736	1.74014e+06	26056.4	27243.1	9930.71	1827.24	41516.8	34414.7	2972.72	3208.76	211808	13091.2	0	48825.3	18432.1	146075	5.01586e+06
Inj_127	13.4111	4.10611	0	0	188792	9025.89	13012.5	0	0	13012.5	294447	0	0	0	675213	102363	218819	1.83998e+06	595014	3.44901e+06	494018	1.27453e+06	7.9489e+06	0	332353	375574	4.79157e+06	20977.7	23152.2	12254.3	0	49663.4	37531.1	2280.14	8010.51	194609	17853.9	0	64401.5	22539.9	121326	5.12499e+06
Inj_128	13.4978	4.19278	592884	0	198361	12120.3	5183.93	0	10937.4	5183.93	279146	0	0	881434	580800	17664.7	212847	1.91558e+06	593592	2.84155e+06	482129	1.17121e+06	7.10066e+06	2657.03	363303	383416	5.15578e+06	29934.4	21528.4	10477.5	2360.27	38478.1	39570.3	2724.96	8390.55	211749	17526.1	2441.71	46361.5	16425.4	137779	4.72584e+06
Inj_129	13.5844	4.27944	377613	0	191842	8340.54	4504.58	0	0	4504.58	279990	855.283	0	0	583883	42409	214910	1.92459e+06	546511	3.70665e+06	464138	1.23207e+06	1.20054e+07	0	327857	357856	2.15764e+06	32333.2	29154.6	13069.6	0	50166.1	36816.3	4060.97	4501.63	189061	10641.7	2907.33	32197.2	15431.9	132653	5.19511e+06
Inj_130	13.6711	4.36611	44840.6	0	177734	11615.1	4208.05	0	3906.57	4208.05	353529	983.048	0	589736	589729	22919.1	226534	2.06009e+06	582531	3.63064e+06	517731	1.23472e+06	9.26889e+06	0	374276	353007	4.80944e+06	28567.2	26057.7	11491.6	0	45035.1	31064.9	4895.72	3442.89	179899	17504.7	0	54978.2	15281.4	156548	5.57529e+06
Inj_131	13.7578	4.45278	536322	0	172231	20089	0	0	0	0	345435	486.736	11589.8	15334.4	692876	72378.2	226579	2.00092e+06	589173	3.67709e+06	497786	1.22631e+06	8.96848e+06	0	377935	330485	4.80695e+06	27207.6	24923.1	12195.1	2929.51	48061	54876.5	0	4604.4	229472	11909.8	2670.82	48118	14712.1	142355	5.00601e+06
Inj_132	13.8444	4.53944	428122	0	213898	12671.5	4412.41	0	0	4412.41	283167	1406.16	0	1.06323e+06	582797	74671.9	247770	2.16681e+06	607440	3.58377e+06	446042	1.54654e+06	1.01983e+07	1224.58	353331	364448	5.56549e+06	37188.9	23687.9	11713.9	3228.6	37208.3	30434.3	3587.62	4236.07	201658	16886.6	1933	47736.3	21970.4	151897	5.37139e+06
Inj_133	13.9311	4.62611	0	0	189291	10196.6	1878.25	0	7057.68	1878.25	355611	1842.48	5887.9	0	492563	19137	253497	2.08367e+06	505874	2.77917e+06	488332	1.36538e+06	1.2579e+07	0	403763	387073	1.63258e+06	21592	26231.6	10310.9	2714.09	34975.8	39422.6	3377.59	0	192019	16299.5	4352.69	32685.6	18956.7	158681	5.39747e+06
Inj_134	14.0178	4.71278	39006.3	0	210166	9249.61	4060.15	0	4335.67	4060.15	388054	1113.59	6535.14	880404	503179	30862.3	219753	2.1531e+06	532611	3.70376e+06	433703	1.41832e+06	9.44289e+06	0	370940	380116	4.85189e+06	28120.6	24865.4	6458.64	3286.76	39221.3	50012.6	3307.35	6176.03	184343	18676.4	0	31699.2	14803.4	125712	5.31093e+06
Inj_135	14.1044	4.79944	362508	0	195121	8073.84	2888.08	0	4071.2	2888.08	324189	0	0	0	625213	107111	195960	1.96397e+06	591061	3.29342e+06	499924	1.64502e+06	9.09965e+06	2480.34	393218	309065	5.26364e+06	29036.9	22408.2	10027.9	2871.85	43345.9	38488.6	2715.65	4685.37	167568	12409.4	2943.12	64930.5	16320.4	145827	5.23979e+06
Inj_136	14.1911	4.88611	568468	0	194104	19372.2	0	0	0	0	299638	0	6417.47	892534	546158	21166.8	238200	2.31512e+06	593108	3.22752e+06	422368	1.50222e+06	1.38317e+07	1167.6	367241	340892	2.03345e+06	28468.6	26748.3	10261.4	2863.01	36934.9	45837.9	4127.29	3701.37	187916	16632.7	2675.42	51969.9	17721.2	141718	5.46759e+06
Inj_137	14.2778	4.97278	514086	0	196758	14041.4	6747.62	1171.28	3531.34	6747.62	369763	0	7104.99	1.03323e+06	639825	74902.8	247218	2.22591e+06	594744	3.7194e+06	514834	1.70112e+06	9.75308e+06	4270.9	400263	356733	5.79976e+06	30943.2	22033.1	14452.1	0	52025.9	39101	4160.45	6396.51	206311	15749.7	2101.38	42288	21399	152180	6.0331e+06
Inj_138	14.3644	5.05944	36081.8	0	173026	13895.9	8511.26	0	0	8511.26	341105	0	0	805800	526025	48715.7	248679	2.38964e+06	618585	3.54681e+06	517223	1.32372e+06	1.52403e+07	1419.87	416350	348589	2.73068e+06	29457.8	27438.4	11365.7	0	51192.7	39218.8	3475.4	4857.11	186203	17652.7	3512.68	35975.1	17107.9	149774	6.10724e+06
Inj_139	14.4511	5.14611	730110	0	178577	15573.6	0	3690.83	3629.17	0	336006	1191.47	0	1.20641e+06	512518	22147.6	228582	1.89468e+06	547561	3.21006e+06	432568	1.44274e+06	1.38456e+07	0	360606	311361	5.46684e+06	22134.2	24064	10908.5	5147.58	38122	39609	3102.91	4947.82	188022	14093.5	0	29607.4	19575.4	164364	5.67814e+06
Inj_140	14.5378	5.23278	782675	0	199399	13228.4	2828.64	2376.65	4217.03	2828.64	365658	593.258	23597.9	843008	541284	44971.5	258792	2.25619e+06	576136	3.7934e+06	489917	2.02494e+06	1.08318e+07	1041.17	411775	317379	5.85806e+06	30329.5	23123.8	12048.4	3422.81	46807.9	43585.8	4902.26	5390.18	169313	35165.3	3325.9	38253.3	23869.2	164890	5.80302e+06
Inj_141	14.6244	5.31944	448635	0	198001	16231.7	5940.61	0	8566.93	5940.61	345450	0	15407.3	1.08948e+06	761138	87346.6	248081	2.12596e+06	616041	3.24143e+06	509125	1.6881e+06	9.90893e+06	0	404528	308394	470095	28743.6	25515.7	10076.7	1884.07	38653.7	44961.4	3005.51	5657.6	180974	31891.2	0	64297.2	17349.1	155389	6.10887e+06
Inj_142	14.7111	5.40611	479536	0	179947	9237.56	5489.54	0	3540.95	5489.54	385311	2266.4	24432.7	842776	488525	82479.7	271122	2.39211e+06	575651	3.54641e+06	498366	1.62787e+06	1.1128e+07	3080.83	436694	311074	1.84191e+06	31888.4	18477.5	13326.8	0	33677.6	43623.3	5003.8	5346.09	213640	21606.7	3004.95	58056.6	20676.2	152933	5.91228e+06
Inj_143	14.7978	5.49278	673431	0	225793	5181.14	2678.26	2500.31	2587.78	2678.26	412629	0	10028.7	0	597041	72644.6	264696	2.38552e+06	592091	3.60367e+06	457227	1.95974e+06	1.08144e+07	0	402777	318292	5.79201e+06	25613.6	23246.4	11283.2	3935.65	34498.1	55203.2	7939.69	8820.64	164206	18237.8	2083.5	36922.1	17496.4	140671	5.5551e+06
Inj_144	14.8844	5.57944	489311	0	209314	12796.4	0	0	9016.87	0	387744	0	0	1.07176e+06	546205	20594.6	236256	2.40875e+06	611154	3.60586e+06	440767	1.79336e+06	1.04661e+07	2101.54	413564	329694	5.72286e+06	17551.9	20542.8	10026.8	2824.69	37026.2	39623.3	5154.24	5141.36	171650	19351.7	0	41929.9	14944.6	121525	5.88127e+06
Inj_145	14.9711	5.66611	667256	0	184225	9180.79	2513.33	0	8473.14	2513.33	391192	1576.33	4692.24	827722	534828	19341.8	256460	2.47897e+06	596995	3.42205e+06	482295	1.92417e+06	1.59257e+07	6961.53	453944	290570	3.05338e+06	25541.1	23807	11283.8	5216.74	42056.4	32039.6	4884.81	0	190553	16749.7	3153.39	27891.5	19051.9	178251	5.49301e+06
Inj_146	15.0578	5.75278	423997	0	179351	25417.3	0	0	0	0	408213	1607.66	0	0	555285	69809	270144	2.33181e+06	482887	3.04319e+06	496316	1.38027e+06	1.00801e+07	2760.49	405568	310490	3.00048e+06	28607.8	22891.6	12277.3	0	39027.1	39706.3	5400.82	0	182520	22044.5	0	50097.5	19756.6	161742	6.03854e+06
Inj_147	15.1444	5.83944	33589.8	0	182421	14490.6	0	0	7383.07	0	440944	1093.21	5696.37	0	682187	21077.4	278722	2.3536e+06	773971	3.53803e+06	493319	1.84371e+06	1.59459e+07	0	460198	300714	6.08188e+06	25977.5	19661.5	12619.9	0	40796.7	36139	3559.02	4001.81	200584	13713	3278.02	38351.5	17871.2	121963	6.25775e+06
Inj_148	15.2311	5.92611	457685	0	180084	6819.23	0	2127.86	0	0	446385	2120.6	0	699340	559493	30245.3	251725	2.52684e+06	649871	3.60202e+06	497245	1.83832e+06	1.07771e+07	2199.24	429074	294640	3.00378e+06	27090.4	21653	10767.1	2968.99	31049.5	47938.8	5146.79	0	188140	16627.8	0	39429.3	15506.3	134441	5.864e+06
Inj_149	15.3178	6.01278	935304	0	183574	12938.7	4577.44	0	0	4577.44	442096	0	0	1.15955e+06	538040	29669.5	267815	2.48597e+06	582817	3.62902e+06	473767	1.75767e+06	1.12518e+07	0	414880	292523	2.94147e+06	27586.9	22525.4	11380.3	3122.92	43217.6	45422.7	5858.53	3513.13	200130	32811.8	0	79980.8	16995.4	132194	6.38789e+06
Inj_150	15.4042	6.09917	493829	0	187913	11155.2	5592.52	0	4413.91	5592.52	447557	0	0	687118	638667	63260	276083	2.51235e+06	602707	3.47791e+06	460331	2.31784e+06	1.08159e+07	2678.31	432103	330676	5.32187e+06	26539	24551.9	12110.7	4517.42	35681.8	29471.6	5806.26	3737.32	176512	26172.5	2485.34	47878.9	15275	128110	6.23784e+06
Inj_151	15.4911	6.18611	565430	0	175016	23007.9	3851.85	0	10138.3	3851.85	464973	0	15867	664587	517777	59220.2	290659	2.43889e+06	593838	3.2847e+06	453132	1.83374e+06	1.55964e+07	2439.16	461411	305182	5.50691e+06	24247.7	26045.6	9172.47	0	36290.2	36412.3	2984.42	5142.43	182404	31666.3	4652.98	59956.6	15176.7	152190	6.09946e+06
Inj_152	15.5775	6.2725	39853.7	0	222016	8537.2	0	1542.28	11067.8	0	478896	1759.21	0	1.04495e+06	683397	69039.4	263736	2.50947e+06	554711	3.40438e+06	479347	1.83997e+06	1.11764e+07	0	416203	307813	6.72777e+06	24876.3	25949.5	12773	3304.53	36986.7	41185	4350.44	3751.52	184213	25968.1	0	38028.3	17286.4	119390	5.92674e+06
Inj_153	15.6644	6.35944	716636	0	197453	9391.59	5586.27	0	0	5586.27	480839	0	0	1.16608e+06	607707	60528.8	287513	2.58693e+06	542932	3.2683e+06	393980	1.86943e+06	1.64791e+07	2154.68	422859	285709	6.1877e+06	22854.9	21669.7	11365.8	0	38711.3	40564.5	2732.44	3471.48	212089	18953.9	0	37534.8	12282.5	157781	5.73884e+06
Inj_154	15.7508	6.44583	33290.1	0	211012	15690.5	4883.47	0	0	4883.47	450947	2351.8	10597.4	786279	500980	82424.9	307955	2.81693e+06	534986	3.67851e+06	471683	1.59147e+06	1.27098e+07	3115.91	432704	290259	5.8932e+06	39224.6	22788.6	7445.97	3595.1	39480.5	41107.3	4008.49	5536.69	204882	24271.1	3935.94	41270.5	14352.3	148392	6.0893e+06
Inj_155	15.8375	6.5325	610835	0	208835	15244.9	2548.17	0	4723.37	2548.17	465428	0	0	0	657760	51123.6	282451	2.62859e+06	619797	3.33274e+06	501952	1.75752e+06	1.1586e+07	1403.33	485562	303388	2.27965e+06	26437.8	21123.5	11790.2	2956.58	46355.7	34408.3	4605.15	3223.71	170071	25981.3	1863.7	39982.4	20151.7	160874	6.07684e+06
Inj_156	15.9244	6.61944	538857	0	207391	25097	0	0	4706.63	0	506170	0	14475.7	1.08628e+06	670827	45782.3	284747	2.64202e+06	564872	3.31369e+06	518386	1.46377e+06	1.11415e+07	0	477558	295918	1.59232e+06	20475.7	18216.3	8508.38	3566.57	41089.1	61034.4	7863.77	4371.06	160846	25753.3	3183.11	49592.3	14069	152151	6.01863e+06
Inj_157	16.0111	6.70611	31316.1	0	191669	8815.48	0	0	4281.44	0	545304	1015.75	0	19382.1	417947	59181.6	320339	2.7641e+06	614169	3.63141e+06	516721	2.25168e+06	1.30549e+07	3271.25	436980	277069	1.55769e+06	25799.3	26579.8	11859.1	0	34219.2	43969.4	3594.64	4269.65	197672	23839.9	0	52371.1	18363.3	161156	5.67071e+06
Inj_158	16.0975	6.7925	621797	0	191685	16005.6	2861.31	0	0	2861.31	523982	0	0	727820	560035	58984.4	280666	2.55352e+06	598283	3.24937e+06	438266	1.93819e+06	1.07349e+07	2413.97	462763	290599	2.26682e+06	23105.6	28728.5	13569.3	2617.23	35655.7	34020.7	7374.95	0	170049	24067	0	68961.5	14686.1	155000	6.4509e+06
Inj_159	16.1842	6.87917	36376.4	0	189418	17463.1	0	0	6488.24	0	485876	0	10840.5	693851	491708	16967.3	337523	2.77086e+06	616293	3.48632e+06	513478	1.6999e+06	1.40723e+07	0	450573	306974	5.13371e+06	22651.6	22139.4	9685.22	1961.44	36461.4	48652.5	5309.15	4952.06	199008	20632.5	4351.83	51602.9	20497.9	191893	6.6189e+06
Inj_160	16.2708	6.96583	550779	0	192714	9341.66	0	0	0	0	535132	1285.17	0	987503	508492	25188.3	334408	2.81615e+06	615111	3.48422e+06	494386	2.16679e+06	1.92551e+07	0	442898	218535	2.40573e+06	27581	25915.4	13356.7	0	35885.7	44789.4	4946.52	4625.44	201678	21196.1	3390.99	43937.7	16349.3	165692	6.4119e+06
Inj_161	16.3575	7.0525	32849.6	0	208276	8011.82	3893.66	0	3055.98	3893.66	557240	738.763	0	971898	549690	23123.4	300180	2.85182e+06	720623	3.81028e+06	503759	1.9175e+06	1.83584e+07	0	461244	263729	2.92845e+06	25012.3	27158.8	12885.3	3354.44	34962.4	41395.8	4184.25	4003.32	170961	26254.7	2143.1	79305	18426.6	155414	6458735
Inj_162	16.4442	7.13917	573142	0	201952	22728.4	0	0	5475.04	0	558724	0	0	709818	677780	18217.6	332888	2.69685e+06	692295	3.97395e+06	454954	2.33895e+06	1.43527e+07	0	470482	307780	1.48581e+06	30107.7	14535.7	12274.6	0	28952.5	36833.1	5626.43	5370.6	194356	30569.8	1774.52	50640.9	17091.3	149123	6.48053e+06
Inj_163	16.5308	7.22583	635064	0	163201	6640.77	3577.96	0	0	3577.96	505726	0	0	993316	591774	20328	303275	2.65276e+06	607363	3.27727e+06	483238	1.74478e+06	1.31221e+07	0	449940	269887	6.5878e+06	30513.4	20918.3	11908.5	0	51725.6	37473.6	6022.45	4204.62	158232	18363.1	0	38382.6	12095.4	144146	6.07304e+06
Inj_164	16.6175	7.3125	517262	0	188510	15752.4	2127.38	0	0	2127.38	547411	2407.04	10167.7	554401	511257	28500.9	295235	2.752e+06	650339	3.35508e+06	493233	2.13363e+06	1.38194e+07	2540.73	481359	243733	6.6594e+06	18996.6	24270.5	8650.47	4081.5	31391.7	35882.3	7155.3	0	203529	29200	3351.47	44317.2	23283.3	125345	6.25623e+06
Inj_165	16.7042	7.39917	688403	0	187736	15087	0	2259.29	4098.98	0	602374	2154.65	13589	975250	424964	23911.1	326138	2.85522e+06	624664	3.60803e+06	507024	1.72259e+06	1.20008e+07	1936.74	477175	291804	2.51182e+06	22001.5	21875.7	10782.6	3267.49	40011.5	44199	8471.14	3672.21	185208	24082.2	2356.11	37630.6	15494.2	141578	6.30096e+06
Inj_166	16.7908	7.48583	545500	0	196335	11370.8	4037.89	0	0	4037.89	535316	0	0	723461	473843	40945.4	277251	2.77486e+06	592848	3.18149e+06	462070	1.93555e+06	1.29466e+07	0	440343	270461	3.41217e+06	30511.5	23665.9	9405.31	3178.4	32300.5	34408.8	5113.03	3595.88	195962	25643.9	2268.49	44105	13615.9	131338	5.97279e+06
Inj_167	16.8775	7.5725	487752	0	198414	12046.8	0	2971.78	0	0	564588	1255.06	0	746754	541223	36067.1	359461	2.88996e+06	568758	2.90943e+06	468846	2.09618e+06	1.26623e+07	0	484849	283021	5.08952e+06	24657.2	24196.1	13769	3041	38198.3	35943.9	6857.2	0	183070	37593.6	2585.85	50794.9	19662.2	148148	6.49809e+06
Inj_168	16.9642	7.65917	682564	0	170118	13392.3	3621.62	978.824	0	3621.62	681176	0	0	852177	653573	34279.5	333659	3.07205e+06	651357	3.25053e+06	453939	1.96278e+06	1.42008e+07	2407.27	438575	272505	3.02148e+06	21758.9	26347.2	13384.8	4571.21	39742.9	34524.6	5669.82	4907.49	183526	46177.1	3204.88	46604.6	17486.4	152950	6.18706e+06
Inj_169	17.0508	7.74583	41147.7	0	190505	10473.3	7177.59	0	5236.39	7177.59	580544	0	9542.09	573960	474628	16692.5	304764	3.06334e+06	642891	3.66031e+06	514111	2.05035e+06	1.40735e+07	2917.1	523242	279769	3.73873e+06	35753.5	23398	13102.3	4276.23	33120	29321.5	7180.27	2940.89	205658	23093.1	3600.82	56967.4	15011.9	187672	6.6893e+06
Inj_170	17.1375	7.8325	530288	0	198265	12140.6	3602.9	3438.9	10311.9	3602.9	574660	0	0	651685	673654	34629.5	336502	3.00177e+06	650749	3.32836e+06	509507	1.92781e+06	1.53541e+07	1523.34	491549	287128	2.72062e+06	32740	18242	10800.5	0	32872.3	38143.4	5814.13	4612.68	176784	27956.3	3642.97	95665.8	16009.9	168872	6.54561e+06
Inj_171	17.2242	7.91917	23237.3	0	184407	20674.9	5323.53	0	0	5323.53	568815	2649.04	0	0	534203	34891.3	341083	2.83218e+06	584243	3.30324e+06	510996	1.96204e+06	1.95408e+07	0	473627	271498	3.51784e+06	27501.3	23112.9	11866	2348.26	43162.7	36619.7	10707.7	3329.02	192774	41841.9	5862.89	76803.4	13902.6	142392	6.71029e+06
Inj_172	17.3108	8.00583	25876.9	0	189887	8255.85	3508.52	0	5033.58	3508.52	577638	0	0	827230	538495	20989.6	369113	3.04852e+06	617535	3.22435e+06	537069	2.09045e+06	1.33685e+07	0	515338	255588	6.90122e+06	22396.2	19141.3	12800.2	2715.39	38621.8	35396.7	6721.53	5680.91	188621	45664.8	3247.23	53339.4	16669.2	128480	6.48925e+06
Inj_173	17.3975	8.0925	649047	0	197478	7330.79	0	0	4085.01	0	624806	0	0	655913	435992	40217.6	336124	2.99481e+06	655498	3.6736e+06	461829	1.83956e+06	1.47364e+07	0	465809	271821	5.6458e+06	26778.6	21878.2	13290.8	0	32669.7	33836.7	9841.79	4130.23	179111	28846	4399.22	53364	18873.7	174752	6.00108e+06
Inj_174	17.4842	8.17917	775286	0	186292	19014.1	4735.1	0	15937.5	4735.1	624490	0	0	1.17779e+06	559328	0	337485	3.0966e+06	516707	3.1034e+06	553653	2.25512e+06	2.08449e+07	1001.99	399229	241181	5.68788e+06	23577.9	28579.1	11191.7	0	43061.6	37439	8154.56	4659.15	171095	37363.5	5444.07	43602.8	21298.6	185701	6.81806e+06
Inj_175	17.5708	8.26583	532032	0	183495	20914.9	0	0	0	0	654310	679.506	0	818365	128619	11524.9	339303	3.05669e+06	652946	3.49603e+06	528862	2.2511e+06	1.57247e+07	0	507866	249079	2.31835e+06	21952.4	19580	9156.2	0	31922.7	31789.8	6039.63	3839.03	174055	33922.7	3075.81	59431.2	17077.9	160223	6.57034e+06
Inj_176	17.6575	8.3525	22479.6	0	208922	13298.5	0	3023.25	0	0	656690	0	0	707763	552097	11822	337658	2.93277e+06	572306	2.92124e+06	495800	1.9447e+06	1.45594e+07	2544.51	448585	270262	4.41717e+06	24861.8	22479.7	14831.6	0	35571.7	32151.9	8283.79	2770.45	168016	33590.1	3964.29	34987.9	14095.7	148647	6.84227e+06
Inj_177	17.7442	8.43917	551102	0	203724	8970.95	3512.35	0	12375.4	3512.35	657825	2245.46	15577.4	0	460816	23575.8	371085	2.93229e+06	624598	3.75653e+06	544431	2.11392e+06	1.53038e+07	0	475487	257999	6.20779e+06	30066	13285.8	12580.2	2591.47	42210.3	40685.1	7846.99	0	155868	31399.6	3255.43	41842	14353.5	201047	6.76528e+06
Inj_178	17.8308	8.52583	30515.8	0	209414	20158.5	4851.48	0	4493.7	4851.48	643257	0	0	706710	497799	18485.1	348994	3.12047e+06	708445	3.71643e+06	503894	1.80604e+06	1.54716e+07	0	486502	208344	5.45152e+06	25590.7	17959.9	15387.7	5369.8	40349.5	34885.8	9638.04	0	195713	44844.5	2993.7	64602.2	14781.7	156949	6.34757e+06
Inj_179	17.9175	8.6125	0	0	192995	8588.14	0	0	0	0	656320	1404.02	14697.8	674295	432089	14170.2	374527	3.32655e+06	624326	3.25736e+06	511215	2.20195e+06	1.62929e+07	0	485893	228712	4.88409e+06	27263.4	18270	11269.7	2215.26	32297	41630.9	7779.14	4660.57	191737	43625.2	3877.3	43241.5	15057.1	158164	6.63006e+06
Inj_180	18.0042	8.69917	29851.1	0	196716	16409.7	0	1451.91	10859.3	0	757706	0	0	573687	489792	16529.1	379959	3.30822e+06	689133	3.32631e+06	508096	1.97589e+06	1.67314e+07	0	468997	254475	3.99436e+06	25595.9	23668.6	12266.6	0	34934	29749.5	10894.3	4082.68	207300	51114.6	5955.16	49782.7	18520.8	149039	6.32083e+06
Inj_181	18.0908	8.78583	682688	0	182822	14616.1	6722.62	0	0	6722.62	741987	0	9787.01	570201	487740	14502.8	343400	3.27768e+06	629149	3.56061e+06	500318	2.4481e+06	1.64139e+07	0	524035	237991	2.38031e+06	23025.7	27172.7	7308.88	3085.06	24935.2	33100.1	6173.21	4127.49	175860	35342	3003.48	47581.5	13260	135656	6.43874e+06
Inj_182	18.1775	8.8725	569418	0	206223	7540.42	0	0	4639.76	0	727647	0	5685.72	647868	441298	14226.7	326112	3.12755e+06	704037	3.25583e+06	454488	2.31017e+06	1.63616e+07	1252.68	507503	241036	2.67806e+06	27376.3	21461.2	20110.2	0	29820.6	28824.2	7981.75	4638.77	188079	35372.4	2898.87	50725.5	13315	168192	6.10058e+06
Inj_183	18.2642	8.95917	732912	0	207506	9158.44	3960.46	0	7648.05	3960.46	730125	1955.58	0	820500	609240	19776	324195	3.22251e+06	609538	2.95882e+06	462035	1.96229e+06	2.07016e+07	0	497519	241109	6.66326e+06	23691.8	22713	12441.8	3055.22	34423.2	54313	7414.72	5175.82	158804	40877.9	4390.29	41189.9	15195.6	145371	6.60607e+06
Inj_184	18.3508	9.04583	697282	0	190231	11269.5	0	0	6060.73	0	708969	0	10656.8	671083	447416	48905.3	332368	3.21689e+06	592256	2.963e+06	460722	2.3156e+06	1.46945e+07	0	494281	226997	2.26798e+06	21138.4	23759.4	11618.5	0	38118	40639.4	11305.8	0	181041	31718.1	0	52174.1	19232.9	123418	6.96805e+06
Inj_185	18.4375	9.1325	702158	0	208894	6116.79	0	0	6862.87	0	742904	0	7170.84	833619	449712	14042.6	366345	2.96935e+06	622986	3.21231e+06	448387	1.82186e+06	2.19385e+07	0	497297	202268	5.90679e+06	27671.8	17097.3	10391.6	4590.29	27430.3	34503.2	7891.82	3959.05	164296	44503.7	3750.8	49087.4	14263.1	154190	6.21096e+06
Inj_186	18.5242	9.21917	512006	0	202758	13664.4	0	0	6694.61	0	769043	0	21422.1	1.11801e+06	641032	47997.1	407555	3.28217e+06	713500	3.31722e+06	435103	2.14577e+06	2.23057e+07	0	540453	237073	2.66518e+06	24384.6	20389.7	11413.7	0	42889	41553.3	13457.9	2970.57	176918	27259.2	4596.55	35205.8	13987	156535	6.32874e+06
Inj_187	18.6108	9.30583	678360	0	180611	30311.1	0	0	3185.21	0	758893	1721.54	5246.18	813415	565301	28786.3	389570	3.30285e+06	654794	3.55843e+06	456443	2.47185e+06	1.70759e+07	2003.6	555897	216249	5.87751e+06	26304.4	23783.1	11483	3326.73	28778.7	34627.6	11609.2	4149.07	197848	39687.3	3310.66	59182.4	17324.5	149414	6.20783e+06
Inj_188	18.6975	9.3925	641733	0	188305	9430.48	6394.58	2777.06	6398.17	6394.58	790597	0	17218.9	920395	542403	8242.12	363877	3.29857e+06	660149	3.11893e+06	460712	1.88478e+06	1.50431e+07	3924.22	542903	222493	3.12827e+06	16295.4	22286.8	14506.3	3151.5	31638	30273.4	7029.3	3801.37	189499	39948.7	3536.8	33806.3	17316.8	111661	6.25941e+06
Inj_189	18.7842	9.47917	590617	0	201212	9576.44	3001.54	0	6829.9	3001.54	717992	0	0	621814	469963	27383.9	399011	3.11427e+06	611597	3.2423e+06	505622	2.28793e+06	1.78658e+07	3369.64	526857	248182	4.8876e+06	31330	19950.9	16461.5	5486.52	31471	44517.5	11916.5	4758.12	214761	51148.4	3275.48	81122.8	16741.2	112779	6.16674e+06
Inj_190	18.8708	9.56583	632583	0	204093	15469.1	2137.15	0	7744.58	2137.15	862545	0	20882.1	783133	541448	34447.9	375757	3.39675e+06	699798	3.20953e+06	524145	2.05037e+06	2.30065e+07	0	542681	273472	2.22495e+06	24739.2	17615	10813.3	4330.59	35532.2	35930.2	11457.4	6140.23	201356	44270.6	3829.48	36630.2	14784.8	159205	6.4885e+06
Inj_191	18.9575	9.6525	24449.9	970193	201695	18054.7	3657.41	2326.56	0	3657.41	720837	0	18425.9	808674	600445	52975.6	386672	3.64161e+06	763837	3.56553e+06	494216	2.19141e+06	1.91415e+07	0	533929	229712	5.79871e+06	24651.9	20839	11949.1	2843.46	28909.4	31974.4	10973.7	3908.75	217245	39488	3845.62	50521.2	12836.5	174375	6.28444e+06
Inj_192	19.0442	9.73917	573100	0	193650	15677.6	3320.78	0	8857.24	3320.78	822058	0	11858.1	586037	584227	18455.8	393980	3.57782e+06	611204	3.43841e+06	454707	2.57132e+06	2.26435e+07	1725.19	531384	211598	2.29407e+06	17084	25557.8	13289.1	6516.01	31703.9	46885.9	10360.6	3400.86	184776	53046.2	0	79382.7	16903	176576	6.32298e+06
Inj_193	19.1308	9.82583	34653.3	0	195293	9374.27	0	0	3231.97	0	827416	0	0	0	529638	20380.9	415821	3.33653e+06	673910	3.25799e+06	548851	2.42379e+06	1.81557e+07	2761.92	556874	238571	6.46238e+06	36027.3	23394.9	18155.8	0	30767.2	44657.4	10755.1	4760.19	170023	53206.4	3232.65	46486.9	14209.8	168890	6.63626e+06
Inj_194	19.2175	9.9125	34780.3	0	203966	19144.1	4399.03	0	5775.85	4399.03	792485	0	0	0	527946	16397.9	350767	3.4945e+06	641528	3.27103e+06	444474	1.90326e+06	1.72941e+07	0	485769	237221	3.05665e+06	30667	17061	10826.8	5729.03	32697.2	27696.5	12237.7	4995.44	172929	53666.9	3132.82	34597	16268.6	161201	6.21764e+06
Inj_195	19.3042	9.99917	27779.6	0	176401	8956.41	0	0	0	0	814844	2032.09	0	467668	486215	17693.4	396263	3.81346e+06	648607	3.01951e+06	473331	2.05838e+06	1.865e+07	0	550571	214594	1.56459e+06	27201.2	26299.2	16191.7	0	33608.5	38369.9	11523.9	4902.58	174050	43930.9	4435.06	53458.8	17000	161375	6.2575e+06
Inj_196	19.3908	10.0858	21623.2	0	211946	14141.4	2101.73	0	10526.1	2101.73	811967	0	0	469452	538126	20706.9	370640	3.40308e+06	624707	2.83827e+06	503872	2.58111e+06	1.68431e+07	3469.53	510892	229116	2.67223e+06	23510.9	21379.8	14207.6	4352.22	35199.1	36773.6	15641.5	5097.66	182273	51836.9	6606.91	43869.3	16633.1	176032	6.37456e+06
Inj_197	19.4775	10.1725	31101.2	0	167612	15009.4	3801.68	2447.81	7470.91	3801.68	828059	0	0	733832	423127	29114.4	428424	3.52852e+06	719554	3.63932e+06	464737	2.28018e+06	2.41483e+07	0	554157	241511	5.84999e+06	23738.1	18037.3	14770.6	0	31697.2	29184.5	9994.76	7607.66	169642	59288.9	3298.91	41602	11778.4	154589	6.5064e+06
Inj_198	19.5642	10.2592	466442	0	203692	7038.97	3131.67	2286.12	0	3131.67	817196	0	0	771295	498605	38974.2	370623	3.54674e+06	741327	3.43396e+06	415273	2.44331e+06	1.52516e+07	1994.14	576179	215356	2.17317e+06	27812.6	19128.4	15141.9	3735.96	35248.6	47616.4	11998.5	3664.5	185885	58148.2	4788.16	34261	10406.7	153812	6.66082e+06
Inj_199	19.6508	10.3458	32363.8	0	200505	23341.3	4239.81	0	4305.41	4239.81	815740	0	19562.7	500450	568910	26898.4	430951	3.67172e+06	656667	2.78545e+06	462549	2.48122e+06	1.66579e+07	2335.13	495697	228490	7.16024e+06	24404.8	19038.4	13335.9	5125.67	40063.1	43874.5	10746.1	0	211239	44993	4169.28	72398	17319.4	162774	6.19059e+06
Inj_200	19.7375	10.4325	31810.1	0	206406	12693.6	0	0	0	0	893500	539.237	0	732651	430548	39123.5	384918	3.55439e+06	738679	3.43465e+06	515148	2.28101e+06	1.84607e+07	0	570633	230774	1.69427e+06	23638	18196.5	15109.4	5289.35	33252.8	28683.4	13631.7	3357.24	159015	35118.8	3544.41	61971.2	16558.2	168032	6.57981e+06
Inj_201	19.8242	10.5192	34546.5	0	206608	9287.41	4962.07	0	7435.67	4962.07	931688	0	0	649466	573409	31812.7	418763	3.45344e+06	711346	3.33336e+06	526169	2.18658e+06	1.64228e+07	3296.2	627119	222787	2.30712e+06	22121.7	13634.4	16240.5	3903.44	34197.6	32439.1	10721.4	3327.16	182056	50786.9	4287.55	57615.2	15667.2	94529.2	6.30987e+06
Inj_202	19.9108	10.6058	713660	0	196466	10288.5	0	0	0	0	857313	0	0	830665	522180	15937.4	440041	3.69991e+06	747085	3.2733e+06	499961	2.53136e+06	1.92209e+07	2464.65	510013	231199	3.001e+06	24052.9	19170.3	13716.9	5606.43	25260.8	37478.9	12915.1	2505.32	181333	38570.9	7932.34	55380.3	13560.8	140662	6.75092e+06
Inj_203	19.9975	10.6925	31661	0	202048	9015.22	0	0	4375.17	0	988085	0	0	939111	593887	25227.4	442313	3.81207e+06	678238	3.28183e+06	522045	2.41748e+06	1.87446e+07	2896.63	532369	225658	6.93338e+06	32389.5	16565.9	15726.3	4185.69	30264.6	36369.6	11956.6	3538.45	180393	53351.7	5890.95	33719.6	12642	155041	6.69227e+06
Inj_204	20.0842	10.7792	0	0	206592	27090.1	4109.03	0	0	4109.03	899073	0	6111.96	0	444177	16468.1	424732	3.73147e+06	678469	3.5184e+06	549740	2.19529e+06	1.9593e+07	0	614777	264393	1.95208e+06	10144.7	17531	13679.2	0	37330.1	34548.4	9864.03	4114.51	186528	30898.5	4133.57	41465.7	12244.6	162591	6.50537e+06
Inj_205	20.1708	10.8658	504608	0	175608	0	0	0	0	0	947129	0	0	0	574784	24522.7	412116	3.68031e+06	781287	3.33511e+06	526148	2.19362e+06	1.96662e+07	2215.81	572833	219728	6.25753e+06	25000.1	20502.4	16643.7	3190.25	36790.6	27117	14098.9	3849.33	206839	47700.3	2559.08	37414.8	18408.6	151506	6.00397e+06
Inj_206	20.2575	10.9525	432284	0	192247	26644.6	0	0	0	0	915379	499.45	0	0	0	13004.6	406371	3.62639e+06	683105	3.23027e+06	498225	1.85369e+06	19406677	2788.94	607835	205322	6.20954e+06	33137.2	16411.8	15134	6618.03	49835.9	32527.8	9724.08	0	195032	47955	4210.89	31624.4	18775	182879	6.42825e+06
Inj_207	20.3442	11.0392	556285	0	201590	5765.95	5636.16	0	3830.31	5636.16	884762	1448.73	0	671372	423035	11100.4	423874	3.78325e+06	708406	3.11603e+06	521171	2.15875e+06	1.76923e+07	2025.24	613185	209598	7.08739e+06	28443.2	14735.2	15569.1	3326.11	23632.3	42926.4	11123.4	0	166471	47924.7	2564.45	40042.6	11496.2	156418	6.55292e+06
Inj_208	20.4308	11.1258	492066	0	196131	17200.6	4464.94	0	0	4464.94	941368	0	7092.76	0	416581	38426.2	445128	3.64155e+06	696330	3.27301e+06	513278	2.46038e+06	1.95847e+07	2666.45	571977	227659	2.16195e+06	24654.4	21378.1	15499.6	0	30301	46154.8	12877.6	2190.59	192814	59528.2	4713.2	42895.6	9917.95	138543	6.57225e+06
Inj_209	20.5178	11.2128	28569.6	0	201434	4341.65	2980.93	0	20623.2	2980.93	891885	0	5025.97	727263	460401	9517.21	431572	3.76703e+06	665328	3.10703e+06	520634	2.56353e+06	1.8004e+07	2113.78	526282	228402	2.69813e+06	22851.1	22132	11686.4	4853.55	36414	40551.3	17198.9	0	162725	49704.2	4494.3	58027	13456	127003	6.27778e+06
Inj_210	20.6044	11.2994	535414	0	184081	27122.6	0	0	0	0	964565	0	15011.9	572707	521538	21492.4	445792	3.90078e+06	695078	3.20568e+06	514767	2.45583e+06	2.09068e+07	2336.27	582529	204622	3.45297e+06	28843	21937	16148.6	4981.63	26218.6	36383.3	9953.29	2942.1	181780	50934.1	3056.87	47998.5	20254.8	138191	6.30101e+06
Inj_211	20.6911	11.3861	39212.4	0	192284	12222.1	3458.25	0	0	3458.25	1.0027e+06	2942.07	0	576444	514884	23191.1	436142	4.05543e+06	666932	3.173e+06	515644	2.54067e+06	2.67863e+07	1859.76	603358	203284	2.84968e+06	31761.7	22222.2	19834.1	0	33054.8	30770.9	12846.7	4224.31	176491	51446.7	6105.65	70727.6	11266	149072	6.84065e+06
Inj_212	20.7778	11.4728	486096	871143	198073	7002.15	0	0	12637.1	0	921162	0	8027.46	789253	509682	18294.5	414098	3.68997e+06	696901	3.15028e+06	545498	2.71338e+06	1.98338e+07	0	573885	180100	6.30206e+06	26492.2	18145.8	14111.7	0	24277.9	36111.4	11451.8	0	210364	71035.5	6055.74	41279.3	16994.1	154200	6.36462e+06
Inj_213	20.8644	11.5594	34389.1	0	188061	14534.7	0	955.693	10068.1	0	944318	0	0	506216	580316	11293.8	446751	3.71172e+06	717498	3.16701e+06	525487	2.43234e+06	2.79799e+07	0	600528	198793	2.65474e+06	20800.3	13197.7	15084.1	0	33040.5	32526.5	14660.8	0	176536	62967.2	4973.22	38085.6	14791.7	179796	6.66987e+06
Inj_214	20.9511	11.6461	542378	0	183460	8976.66	0	0	0	0	1.04259e+06	0	21145.8	0	440500	24252.7	450989	3.89442e+06	710850	3.13139e+06	479230	2.50142e+06	2.44501e+07	0	578138	222530	6.01457e+06	27624.3	16789.7	16635.3	4328.55	24762.3	28969.8	16044.5	4205.84	189516	64803.6	5610.61	46281.9	13123.1	181349	6.28579e+06
Inj_215	21.0378	11.7328	615825	0	194098	10013.9	0	0	0	0	978696	0	0	856863	526241	14999.4	457515	3.81804e+06	681530	3.29701e+06	490361	2.70586e+06	1.94195e+07	0	588980	211284	2.80502e+06	20968.3	18872.7	17225.7	0	33718.7	38451.4	12785.3	3634.88	201710	64885.3	4101.81	40548.6	13100	159642	6.6857e+06
Inj_216	21.1242	11.8192	362230	0	197970	18055.8	3256.67	0	15398.9	3256.67	959249	0	6339.92	592043	470753	28127.1	433805	4.08637e+06	785249	3.00574e+06	518087	2.43323e+06	2.0249e+07	0	557338	174572	2.82353e+06	23103.6	17824.1	17311.5	3917.64	38329.3	30649	13394.3	3912.94	199651	70367.8	2873.16	38334	13369.9	162630	6.36397e+06
Inj_217	21.2111	11.9061	429310	0	190634	10640.9	1836.5	0	4617.54	1836.5	984754	1413.09	0	0	476970	13338.7	457093	3.9371e+06	662454	2.92536e+06	502854	2.38393e+06	1.81548e+07	0	605733	169489	3.61263e+06	28040.3	19466.8	18106.6	0	38349.8	36495.4	12577.7	0	189974	59412.1	4051.89	40879.3	17218.9	199130	6.10807e+06
Inj_218	21.2978	11.9928	443710	962908	204006	22680.8	0	0	9997.52	0	1.04758e+06	0	0	405004	433364	20567.1	428289	3.94185e+06	756626	3.52227e+06	538474	2.22516e+06	1.96087e+07	942.09	660304	200179	2.64691e+06	27518.1	21028.8	13036.7	4156.01	31279.1	30575.2	13722.3	2568.88	215647	53403.7	4308.9	72261.2	14920.3	177218	6.30389e+06
Inj_219	21.3844	12.0794	366601	0	204117	0	0	2570.39	9416.8	0	1.02562e+06	0	12440.5	470078	481874	16393.4	462100	4.03441e+06	706893	3.16974e+06	488903	429900	2.05098e+07	0	595280	210961	2.47274e+06	23944.6	19917.5	16643.2	5463.65	31422.7	31058.6	11749.9	3168.43	182204	50677.2	5388.85	53374.1	14482	164434	6.4647e+06
Inj_220	21.4708	12.1658	469543	0	179530	29261.2	0	2759.38	8122.65	0	987319	873.759	0	503824	578847	33077.7	494075	3.8979e+06	744967	3.0417e+06	446402	2.656e+06	2.11974e+07	0	579980	186848	3.20098e+06	25455.3	12057.8	14311.3	5118.75	32579.7	24169	9635.2	4550.34	191190	79160.8	6387.56	50858.8	12149.1	179299	6.09128e+06
Inj_221	21.5578	12.2528	22258.7	0	183877	30893.4	1871.12	0	5150.4	1871.12	1.05431e+06	1359.56	0	539920	535993	9734.31	493878	4.07029e+06	742799	3.46946e+06	513246	2.48964e+06	2.21734e+07	1729.35	636945	214709	5.39817e+06	31414.1	18032.2	16425.2	0	28202.8	30020.6	15232.9	4701.9	210218	62676.4	4092.92	46512.8	11462.6	157265	6.44076e+06
Inj_222	21.6444	12.3394	326993	0	192995	7856.7	6527.66	0	14355.7	6527.66	1.05168e+06	0	22073.5	804845	561798	10919.5	468222	4.14237e+06	634209	3.11973e+06	455880	2.68412e+06	1.71177e+07	3565.9	606132	196443	5.72628e+06	25165.4	13368.5	15563.2	4546.55	35174.4	39099.9	15499.5	0	185670	77644.3	4209.77	25822.1	14311.4	143235	6.28205e+06
Inj_223	21.7308	12.4258	480682	0	191729	25046.6	2824.59	0	0	2824.59	1.1645e+06	0	15957.4	636233	533465	12125.7	494086	4.31048e+06	770865	3.44237e+06	536616	2.37729e+06	2.75509e+07	2925.66	563789	197658	6.99558e+06	28902.2	25032.7	22276.5	5462.6	29019.5	47182.2	14085.6	5998.7	194263	50276.6	2676.03	56637.3	16554.9	169322	6.18348e+06
Inj_224	21.8175	12.5125	26012.8	0	197527	14452.4	0	2395.14	9240.26	0	1.02134e+06	0	0	13249.7	531831	19831.6	483725	4.12885e+06	707405	3.09464e+06	520619	2.26081e+06	2.04143e+07	4042.34	605317	210979	6.49955e+06	25804.7	16811.4	17088.9	2365.17	31409.9	27069.2	14711.3	4552.93	195239	59294.7	2988.09	41243.6	12085.6	178349	6.65757e+06
Inj_225	21.9042	12.5992	463977	725795	187412	17460.2	6878.14	0	0	6878.14	1.02399e+06	0	9709.63	495629	366018	26962.3	503714	3.89888e+06	701588	3.15458e+06	529433	2.13551e+06	1.97963e+07	2627.29	608396	215301	6.35353e+06	27740.8	21316.1	19299.6	5944.84	31963.5	31094.8	12500.6	2552.88	159845	59016.9	4520.84	57582.7	10698.4	138998	6.75882e+06
Inj_226	21.9908	12.6858	23584.9	0	205649	4569.54	0	0	7438.73	0	1.1184e+06	1239.88	0	508184	392045	16492.4	457680	4.30449e+06	674603	3.31996e+06	498044	2.52864e+06	2.18612e+07	1054.96	630923	198487	4.56043e+06	28577.6	18545.5	19460.4	5975.1	27082.2	33472.7	20066.7	6313.09	195084	74402.6	3798.75	44276.2	12735.1	177324	6.10821e+06
Inj_227	22.0778	12.7728	442266	0	198463	25229	7133.49	5868.57	5922.83	7133.49	1.14011e+06	0	12134	7197.02	415797	22725.6	450594	4.26329e+06	676973	3.17774e+06	491550	2.06482e+06	2.1233e+07	0	570688	203933	6.47325e+06	31656.4	16737	16836.6	3812.85	27901.4	40359.5	14720.5	6246.48	165095	58548.7	5711.3	38729.7	15843.2	177303	6.4164e+06
Inj_228	22.1642	12.8592	473558	0	209007	8038.01	6685.35	0	2901.03	6685.35	1.09756e+06	0	13559.5	543426	343321	8675.62	492553	4.23535e+06	796268	3.13472e+06	564460	1.78314e+06	2.24656e+07	2055.41	632339	179990	5.83664e+06	29779.6	14433.2	20183.5	5430.72	30285.3	24029.9	17361.7	2223.26	194855	64466.8	8101.91	68746.8	15718.4	155642	6.46224e+06
Inj_229	22.2508	12.9458	463878	0	216466	9130.62	0	0	16252.7	0	1.0659e+06	0	26633.6	328879	474244	6915.86	509221	4.17011e+06	699617	3.31411e+06	527769	2.68183e+06	2.2466e+07	0	622422	208198	2.95189e+06	25986.7	15510.2	20336	5852.89	31388.9	32238.5	10580.8	2934.63	185263	61555.9	4834.88	62957.5	17900.3	203785	6.51771e+06
Inj_230	22.3375	13.0325	312846	0	193387	17471.8	2898.79	0	3842.41	2898.79	1.08769e+06	0	0	518787	364724	13774	469260	4.02136e+06	734817	3.04594e+06	505273	1.90165e+06	1.90811e+07	0	647047	185671	2.24281e+06	32949.1	15720.8	20352.7	0	32393.8	20806.7	18238.2	2856.04	194317	66385	3515.98	41973	12803.9	187537	6.26151e+06
Inj_231	22.4242	13.1192	404417	0	216241	15379.1	0	0	8693.58	0	1.13708e+06	0	14970.4	0	464744	16724.4	491860	4.27305e+06	627280	3.069e+06	496135	2.70519e+06	2.26652e+07	0	611986	211142	4.83554e+06	20230.9	16976.9	18098.9	3812.17	33528.2	28661.1	13652.2	5335.3	171201	55588.9	0	44636.8	14893.4	147664	6.15451e+06
Inj_232	22.5108	13.2058	28319.7	0	205729	17800	0	0	7255.5	0	1.06667e+06	588.858	0	553442	376753	9598.52	493322	4.13462e+06	715357	3.0437e+06	468275	2.66686e+06	2.09735e+07	0	569240	173351	6.0839e+06	38466.1	16011.8	13141.8	4777.78	21317.8	39145.7	15254.7	5087.41	166308	53816.7	4823.83	43752.8	16441.8	159653	6.12897e+06
Inj_233	22.5975	13.2925	480364	0	223776	10497.3	0	0	10827.8	0	1.15533e+06	1785.34	0	476455	458313	25659.4	523713	4.22672e+06	750714	2.84716e+06	537337	2.43861e+06	2.21015e+07	0	639515	158353	2.59744e+06	26986.8	19895.1	20709.5	0	27969.7	32289	14290.2	8143.76	190007	53481.9	5140.42	81657.9	11251	147972	6.69993e+06
Inj_234	22.6842	13.3792	0	0	205750	5403.53	0	2119.67	6148.9	0	1.22797e+06	0	15705.8	0	569942	13848.1	520522	4.02553e+06	677534	3.25886e+06	503533	2.07606e+06	2.21778e+07	0	571889	210636	6.53572e+06	24352.5	15971.6	17224.7	3963.46	27949.2	29326.2	12944.7	5010.02	202296	62616.9	5249.01	72987.4	12465.6	148697	6.54701e+06
Inj_235	22.7708	13.4658	418443	0	183034	12785.8	4396.6	0	14652.5	4396.6	1.20962e+06	0	11618.3	797228	355127	12595.9	494148	4.37571e+06	665828	2.97513e+06	525593	2.35345e+06	1.98452e+07	3570.2	609522	209068	2.58045e+06	26289.3	19267.3	15494.2	0	33548	35925	15102.2	0	185322	53586.2	7587.95	36853.7	13984	163862	6.18865e+06
Inj_236	22.8575	13.5525	20971.2	0	209323	7800.21	3830.63	0	0	3830.63	1.15434e+06	0	0	625165	516277	13808.1	522902	4.34501e+06	786599	3.11887e+06	554995	2.33885e+06	2.13443e+07	0	586354	183110	5.56897e+06	31326	14793.5	17799.7	7247.56	30412.1	33030.4	14481.2	3435.38	179725	74883.3	6722.7	40778.6	10243.6	145182	6.53759e+06
Inj_237	22.9442	13.6392	393262	0	193913	12517.4	2543.29	0	7163.81	2543.29	1.1427e+06	737.801	0	444926	381462	14014	530240	4.36141e+06	722799	3.38273e+06	552123	2.02262e+06	2.23875e+07	0	636804	206528	4.50516e+06	38454.5	14194.1	13791.9	5829.47	29539.9	27514.1	13733.5	5759.04	173708	80706.7	7206.97	40383.4	11265.1	116048	6.05742e+06
Inj_238	23.0308	13.7258	307122	0	197953	6460.16	2994.97	2506.16	0	2994.97	1.14491e+06	0	0	233860	524291	12883.7	526025	4.18929e+06	746073	3.07442e+06	541489	2.14161e+06	2.9841e+07	1935.33	641892	195281	6.64919e+06	22447.9	17041.4	17653.8	5511.61	30657.5	41551.7	17758	0	180919	79561.8	3679.05	43057.8	16779	144229	6.33887e+06
Inj_239	23.1175	13.8125	29807.1	0	199354	6855.75	0	3192.4	0	0	1.1894e+06	0	0	0	371578	16449.8	508822	4.26312e+06	718569	3.37605e+06	482856	2.2394e+06	3.03392e+07	0	601565	213513	2.91487e+06	32642.6	16942.2	17255.5	4592	28518.8	31654.9	16246.8	4130.54	186273	59269.4	5445.27	33942.7	9959.26	142648	6.13753e+06
Inj_240	23.2042	13.8992	407998	0	209995	18341.3	2620.62	0	13755.3	2620.62	1.24713e+06	0	0	628720	329488	9819.42	523454	4.39399e+06	734631	3.12666e+06	521606	2.29532e+06	2.04366e+07	0	629238	148425	5.38846e+06	22993.4	19409.5	17947.9	4073.25	31199	31599.7	17687.1	0	167667	64244.6	5642.21	52530	12282.2	143088	6.19419e+06
Inj_241	23.2908	13.9858	27049.6	0	192291	21048.5	0	1677.25	5638.8	0	1.30757e+06	0	13289.1	0	504488	12922.8	538884	4.55391e+06	672633	3.03832e+06	511545	1.87126e+06	2.29898e+07	2135.51	518761	172499	2.61678e+06	18986.6	21296.9	15601.3	3065.87	30946.4	25327.2	19297.8	0	198110	69469.9	5123.18	46175.7	10653.8	122112	5.8742e+06
Inj_242	23.3775	14.0725	401193	0	206775	8344.01	0	0	13808.6	0	1.22975e+06	0	9590.7	429878	346747	19317.3	533376	4.36365e+06	699552	3.23832e+06	582856	2.13155e+06	2.32524e+07	2237.31	655929	160881	2.15678e+06	23567.5	14150.8	16474.6	6476.41	27036.9	34318	12442.4	3094.67	202151	90028.9	5885.97	40373.5	15861.2	107194	6.35679e+06
Inj_243	23.4642	14.1592	517661	0	189443	9260.64	0	0	8302.07	0	1.30642e+06	0	0	532650	495228	11334.6	546468	4.44702e+06	654510	2.85287e+06	579288	2.03138e+06	2.89304e+07	2068.02	613371	144915	3.37128e+06	29109.5	18543.3	24070.6	4258.74	29565	32748.6	22636.5	5767.83	192959	70032.4	4827	57254.5	14101.5	179041	6.20032e+06
Inj_244	23.5508	14.2458	323050	0	204503	7922.48	4322.34	2023.56	0	4322.34	1.27152e+06	0	0	501364	371638	7793.11	547976	4.4707e+06	738170	3.08945e+06	526393	2.24067e+06	2.2607e+07	0	653703	173799	2.61382e+06	26247.1	16900	16306.1	7183.72	37147.2	26013.8	12596.2	4487.46	177833	83576.7	8982.66	43916.2	14501.4	144434	6.37099e+06
Inj_245	23.6375	14.3325	419004	0	211977	15344.1	0	0	10503.7	0	1.2885e+06	1663.6	0	454606	405227	9183	539927	4.45845e+06	759584	3.21735e+06	556222	2.39875e+06	2.23347e+07	0	653632	169320	4.47743e+06	29320.6	13055.4	16655.2	4707.23	27739.2	32294.6	20265.6	0	167213	74468.2	4275.72	47081.3	16687.9	147886	6.24337e+06
Inj_246	23.7242	14.4192	570567	0	199938	37499.6	0	0	0	0	1.21473e+06	0	11884.6	523567	426517	7840.06	527403	4.68661e+06	705780	3.3961e+06	583341	518912	3.29151e+07	3262.74	632723	133229	6.22548e+06	39881.2	10818	17199.7	3722.24	27737.9	27260.1	19633.3	2785.39	222044	91896.6	6171.31	41544.1	11739.7	171207	6.04903e+06
Inj_247	23.8108	14.5058	25294	0	206492	4940.53	5571.35	2978.39	0	5571.35	1.3171e+06	0	0	0	327253	9036.86	536314	4.51233e+06	689796	3.04792e+06	553377	2.44712e+06	2.72712e+07	0	652457	185905	6.34698e+06	31691.1	18590.8	19379	3771.01	24225.2	36167.8	18128.9	4250.3	190189	70482.3	5238.22	34745.3	14676.1	129132	6.56518e+06
Inj_248	23.8975	14.5925	526284	0	196048	16662.2	0	0	11625.9	0	1.23623e+06	0	0	0	352998	15919.3	546496	4.4376e+06	704378	3.01173e+06	529697	456021	2.27982e+07	0	620954	221493	4.97895e+06	26178.2	17008.5	15609	6194.57	28155.2	32562.4	20017.7	4121.4	182318	72405.9	5616.22	41202.5	14025.6	145850	6.41453e+06
Inj_249	23.9842	14.6792	479710	0	213279	7060.25	5552.3	0	0	5552.3	1.20219e+06	0	14294.1	238508	341648	5886.4	528149	4.52455e+06	746973	3.20791e+06	620714	2.43896e+06	2.38655e+07	2695.61	629018	185403	3.85434e+06	38063.8	22279.1	20650.3	6301.2	28485.7	29270	18397.8	4992.78	208858	58486.6	6536.74	49693.8	11204.8	147357	5.94262e+06
Inj_250	24.0708	14.7658	25037.1	0	181728	23014.4	0	0	5633.59	0	1.35385e+06	0	0	365374	440679	10801.6	544122	4.67263e+06	784044	3.23034e+06	555478	2.02716e+06	2.36696e+07	0	610240	102735	5.73592e+06	23708.4	15994.7	21233.8	0	26486.8	37532.3	16023.8	0	180159	106209	6654.69	38282.2	11213	157143	6.46521e+06
Inj_251	24.1575	14.8525	20229.9	0	197319	6000.13	0	0	0	0	1.25575e+06	2179.89	7307.37	367216	96230.4	12611.8	547380	4.49351e+06	887421	2.68672e+06	518663	2.12712e+06	2.02774e+07	0	619293	172208	3.7725e+06	29497.2	14514.7	23343.4	4385.9	26203.5	34293	17758.6	4199.29	177284	43503.1	5202.95	42162.9	18234.7	154215	6.23792e+06
Inj_252	24.2442	14.9392	31071.6	0	178908	6411.39	0	0	10750.7	0	1.44945e+06	0	0	0	282683	18732.6	536525	4.90112e+06	779475	3.36979e+06	574698	2.0313e+06	2.37442e+07	0	604917	178093	2.77702e+06	29471.3	18882.5	16390.3	5258.18	35346.4	29179.4	18353.9	3712.96	189545	69882.4	7354.3	32827.6	17562.6	151285	5.89638e+06
Inj_253	24.3308	15.0258	28535.2	0	197437	23859.3	0	2148.84	12990.2	0	1.38677e+06	980.743	0	231787	376399	15481	552649	4.61465e+06	787082	3.11482e+06	595629	1.93552e+06	2.17409e+07	0	654364	168347	6.28034e+06	30085	13092.4	23293.3	0	28206.8	22491.7	16141.7	4943.04	187165	66396.8	7584.54	46574.1	14438	154590	6.44287e+06
Inj_254	24.4175	15.1125	310012	0	196079	9733.45	0	0	0	0	1.20735e+06	0	0	0	114412	9260.47	570017	4.72576e+06	714141	3.06173e+06	531519	2.26824e+06	2.32623e+07	0	639735	185097	5.16549e+06	50079	18873.1	16823.3	4554.22	27482.7	33326.5	17498.4	3876.09	215083	82199.6	6970.35	45261.5	11275.3	164532	6.20997e+06
Inj_255	24.5042	15.1992	386962	0	182542	6578.48	0	3742.15	25434.4	0	1.35831e+06	1785.96	0	438510	351282	7855.02	553675	4.49233e+06	724107	3.04402e+06	554784	2.11554e+06	2.5078e+07	1930.83	654716	188237	6.16596e+06	26456	13725.9	16768	6408.3	26956	35300.4	14110.4	0	193447	87211.4	6320.14	41952.6	0	149306	5.98069e+06
Inj_256	24.5908	15.2858	392942	0	184872	23233.7	0	0	0	0	1.18633e+06	0	0	533564	69878.8	8540.41	506990	4.06426e+06	678907	3.27583e+06	436270	2.04769e+06	2.39157e+07	2740.86	536473	148277	7.01981e+06	30066.1	16007.9	26789.5	5570.23	18550.8	26510.9	18687.6	3373.3	208857	95119.8	3886.53	59298	17797.7	152782	5.98461e+06
Inj_257	24.6775	15.3725	416249	0	194530	11928.3	2619.11	3953.28	10335.8	2619.11	1.40165e+06	0	11251.8	430352	422034	14012.6	591933	4.95401e+06	750259	3.23446e+06	534992	2.2562e+06	2.50672e+07	2579.9	673167	199355	5.90832e+06	36159.8	16675.6	22067.6	3963.23	33413	28176.7	18449.3	4793.02	220570	80079.1	4561.33	68716.7	10255.6	119599	6.49442e+06
Inj_258	24.7642	15.4592	474762	0	197397	6195.66	0	0	15331.7	0	1.46642e+06	0	0	370853	360963	11646.5	613647	4.84244e+06	742112	3.2211e+06	556563	2.29505e+06	2.26018e+07	0	663153	159826	2.56046e+06	40552.6	13879.3	20874.2	0	20752.7	34217.7	15673.3	0	188726	76661.6	6938.84	63599.5	8393.67	146125	5.95588e+06
Inj_259	24.8511	15.5461	389064	0	187903	10805.1	6050.25	0	5777.52	6050.25	1.41193e+06	1207.29	7873.37	418600	434262	11465.7	577419	4.95874e+06	708074	3.13692e+06	562842	460725	2.41247e+07	2391.99	630606	177122	5.81307e+06	44860.5	10118.1	17795.5	4294.81	24368.8	34935	17958.3	4067.71	184357	78719.5	5801.25	51633.4	12176.5	147916	5.81268e+06
Inj_260	24.9378	15.6328	18312.2	0	164542	6476.6	5570.82	0	12764.2	5570.82	1.39409e+06	0	19590.5	388742	362299	12522.2	586534	4.99731e+06	830002	3.11761e+06	586606	2.1274e+06	3.23688e+07	3631.21	663135	150291	5.50398e+06	41601	17758.5	19124	3874.11	23918.3	34178.7	17917	3836.93	170138	82646	8243.72	53413	13665.2	162033	5.98911e+06
Inj_261	25.0244	15.7194	380781	0	193800	7950.32	0	0	0	0	1.37347e+06	0	0	0	346167	8943.16	568640	4.77322e+06	766416	3.19636e+06	551212	1.90949e+06	2.55428e+07	1774.98	659151	141003	2.28857e+06	31060.5	18426.5	18887.4	6257.99	20306.3	28319.3	17177.6	3765.74	181383	101767	4218.68	51135.5	15098	162837	6.16256e+06
Inj_262	25.1111	15.8061	219623	0	214523	7318.29	0	0	12901.2	0	1.46719e+06	0	18884.5	256279	316662	7169.74	532819	4.91861e+06	807681	3.30326e+06	523918	2.28016e+06	2.46303e+07	2327.63	652460	196345	3.2654e+06	21903	18327.9	19430.4	5493.21	28586.8	35943.8	17445.9	6490.44	181954	83907.2	7329.54	62828.4	14099.4	144597	6.23188e+06
Inj_263	25.1978	15.8928	18786.1	0	204933	13728.1	0	0	8070.04	0	1.40203e+06	0	0	0	334724	12490.2	549106	4.78118e+06	787678	3.67788e+06	572562	469773	2.53393e+07	1998.03	625157	134219	5.19896e+06	40440.5	17629.4	19263.1	5088.58	24633.7	31601.3	18745.5	0	176621	66772.8	8059.2	33804.7	14785.8	167896	5.92267e+06
Inj_264	25.2844	15.9794	384402	667350	179001	7942.84	4108.39	2518.16	0	4108.39	1.3237e+06	961.109	0	476107	311693	7006.91	571488	4.70841e+06	769238	3.25198e+06	496370	2.48394e+06	2.43414e+07	0	665583	172151	3.79033e+06	43160.9	16819	22040.3	5756.17	40107	27169.7	21437.8	3555.28	210593	70165.8	6963.3	46429.7	12042.1	187473	6.07179e+06
Inj_265	25.3711	16.0661	499118	0	202731	30974.8	3965.58	2732.19	0	3965.58	1.48008e+06	0	0	296835	451104	8862.63	602702	5.02399e+06	746559	3.45187e+06	647748	2.43586e+06	2.55998e+07	0	570101	160340	6.05418e+06	33282.2	15318.4	20382.7	7865.59	34079.9	30728.2	17405.2	4475.38	178677	80999.6	6786.72	50126.6	15220.9	160912	6.07542e+06
Inj_266	25.4578	16.1528	334892	0	204475	13120.2	6747.55	0	8887.16	6747.55	1.47319e+06	0	10697.3	423957	349470	6262.19	586701	4.81347e+06	805479	2.99495e+06	563503	484950	2.60737e+07	0	594134	181593	6.18615e+06	21567.8	19297.1	19068	0	29728.8	29162.7	20252.6	3598.71	158781	75145.8	7349.95	55259.7	11322.1	145555	6.14485e+06
Inj_267	25.5444	16.2394	376993	0	195978	5359.46	4990.52	3577.98	7110.44	4990.52	1.45538e+06	0	0	240029	318934	18168	595438	4.95363e+06	659782	3.05787e+06	616984	2.0319e+06	2.27597e+07	0	703226	190301	5.30693e+06	22623.8	16190.9	22002.4	3728.51	29510	23040.3	20405.6	4379.53	182893	66250.5	5675.14	42592.4	12036	125518	6.20847e+06
Inj_268	25.6311	16.3261	17644.3	0	187572	5268.88	0	0	0	0	1.47024e+06	0	0	572599	298917	14389.5	613730	5.05818e+06	813608	3.1295e+06	559299	2.16278e+06	2.52928e+07	2293.87	638305	177235	5.69092e+06	54162.8	15120.7	16165.8	5393.05	29368.3	29181.5	17624	5035.13	177074	59230	6782.51	89700.8	14726.2	109959	6.46438e+06
Inj_269	25.7178	16.4128	463683	0	204722	8440.7	0	0	0	0	1.47637e+06	3314.19	0	237872	444026	11243.3	625846	5.08774e+06	808021	3.18593e+06	579596	2.23981e+06	2.51747e+07	2288.37	660309	174343	5.48889e+06	22685.4	16588.5	22786.6	3839.27	33245.9	35335.9	18968	4026.76	175340	84015.2	7530.55	63690.7	14771.1	162506	5.90155e+06
Inj_270	25.8044	16.4994	336083	0	199171	13464.2	3509.26	0	0	3509.26	1.46393e+06	0	9391.92	0	301917	9645.89	632466	4.79837e+06	659626	2.97058e+06	632081	2.69644e+06	2.37803e+07	0	679184	138639	4.82375e+06	35270.9	18650.7	24806.3	3975.48	25544.1	38912.4	16566.7	3051.49	189655	80153.1	5009.72	53371.8	11745.2	136637	6.50583e+06
Inj_271	25.8911	16.5861	16920.8	0	203864	17148.3	0	0	5226.72	0	1.56604e+06	0	24701.4	13932	317480	11461.6	576972	4.9355e+06	752873	3.06072e+06	565360	2.43871e+06	2.37351e+07	1784.7	654702	148563	5.43642e+06	28360.6	14338.7	21457.1	6453.05	34873	30851.7	17062.9	0	191615	64751.4	6414.6	58507.7	11931	148141	5.99e+06
Inj_272	25.9778	16.6728	415973	0	184953	19779.3	2369.86	0	10594.7	2369.86	1.45821e+06	2690.4	0	326414	434138	5852.29	548892	5.044e+06	783553	3.02662e+06	640273	2.22723e+06	2.53596e+07	0	669869	158508	6.51677e+06	36882.2	17796.1	14353.7	3835.48	27338.3	30805.9	20762.7	4904.78	194368	83424.9	8466.11	34503.1	8634.76	156189	5.9939e+06
Inj_273	26.0644	16.7594	337552	0	214862	13903.4	3211.72	4015.53	6378.18	3211.72	1.46454e+06	0	12535.3	371861	290319	9059.69	645431	5.1659e+06	789492	3.18388e+06	568519	519325	2.64795e+07	0	616227	159371	2.60404e+06	25509	18933.2	20714	5963.12	27539.8	28645.2	19609.6	0	200220	96862.8	5029.69	40945.8	9957.17	172679	6.22441e+06
Inj_274	26.1511	16.8461	387552	0	199705	32587.8	0	3242.21	5993.23	0	1.40103e+06	1888.16	16339.8	290469	397100	10199.2	590085	5.01964e+06	786207	3.232e+06	567541	1.78431e+06	2.60309e+07	1921.2	658775	159854	5.81404e+06	32880.7	15650.1	17148.5	5714.09	24910.6	28821.9	18149.5	0	211922	70325.6	4721.99	35924.7	11400.2	147300	5.96366e+06
Inj_275	26.2378	16.9328	264934	0	197182	25570.8	1866.24	0	0	1866.24	1.48018e+06	0	0	222706	387368	10150.4	575794	4.86103e+06	798763	3.31084e+06	479692	1.99176e+06	2.38985e+07	0	679941	167392	6.78548e+06	23839.4	21815.2	21953.9	4533.21	28478	33318.2	18967.1	0	176718	66427.8	5962.45	40595.6	11542	164331	6.00902e+06
Inj_276	26.3244	17.0194	256910	0	193892	8522.22	0	0	6077.1	0	1.58227e+06	0	9092.07	468231	392196	11917.8	646810	5.35082e+06	765724	3.35159e+06	555797	2.44077e+06	2.28974e+07	2545.54	693711	139920	5.43554e+06	20966.4	15211.5	20893.2	4435.17	29482.2	41163.3	18950.3	0	193827	74726.5	4229.89	35338.7	11955.5	167428	6.18601e+06
Inj_277	26.4111	17.1061	409936	0	188528	12293.7	10270.7	3984.43	5686.43	10270.7	1.54772e+06	2004.65	0	365201	289453	8351.57	635168	5.20519e+06	731065	3.23163e+06	574792	2.41956e+06	3.36139e+07	0	647428	146366	5.21348e+06	38483.1	21885.9	21147.4	4374.54	25945.5	32428.4	20716.3	0	194899	80858.7	6028.82	60431.5	11752.4	132174	6.34943e+06
Inj_278	26.4978	17.1928	269261	0	200183	23845	0	0	0	0	1.5126e+06	1889.78	0	376896	289922	11039.9	617873	5.03246e+06	721028	3.102e+06	559037	2.3121e+06	2.45602e+07	0	689093	161122	6.00527e+06	30243.4	14158.3	22627	4134.42	25242.3	37321.8	12944.6	3640.29	192126	81170.8	5747.51	64639.3	14985.6	160435	6.21631e+06
Inj_279	26.5844	17.2794	0	0	195085	23317.2	7468.91	0	6719.96	7468.91	1.53979e+06	0	9195.02	386426	367283	12298.6	600337	5.03744e+06	762199	3.16031e+06	604128	1.95015e+06	3.07534e+07	0	670950	136754	3.37243e+06	29254.6	14046.3	17399	5108.3	33970.7	37273.3	23783.3	0	209256	100964	7626.44	41699.6	14067.3	147142	6.13091e+06
Inj_280	26.6711	17.3661	254387	0	212397	5864.29	2860.08	2921.84	5696.67	2860.08	1.4537e+06	0	0	523758	383603	11574.6	637354	5.15358e+06	803817	3.14529e+06	537684	1.76635e+06	2.63827e+07	0	701825	147852	5.86266e+06	28671.1	18491.5	21299	5194.26	27195.2	41927.8	18206.6	4245.46	177804	67124.5	6660.59	88959	11758	167479	6.23862e+06
Inj_281	26.7578	17.4528	227373	0	199816	6118.1	3868.27	2690.98	0	3868.27	1.51928e+06	1771.11	4711.56	361264	63192.7	9528.68	630666	5.15607e+06	833656	3.42505e+06	553026	1.90759e+06	2.73711e+07	0	673652	150219	5.96316e+06	18866	17377.7	19047.1	10267.4	26371	29137.2	22510.1	3315.11	190199	80652.8	9451.96	45723.1	11890.4	173375	6.00762e+06
Inj_282	26.8444	17.5394	472276	0	172367	21336.2	6967.35	0	12436.8	6967.35	1.50419e+06	0	0	303317	475731	7608.38	577989	4.73285e+06	695193	3.05429e+06	467352	2.98815e+06	3.28623e+07	1721.4	602418	141172	5.30579e+06	21142.7	17860.5	17955.4	4358.35	23888.8	30311.9	22242.6	0	177530	81992.4	7691.38	41081	10928.6	127297	5.81776e+06
Inj_283	26.9311	17.6261	23560.9	0	180410	21431.4	3838.72	0	0	3838.72	1.5466e+06	0	12586.8	0	305708	10177.4	605131	5.39811e+06	784027	2.82131e+06	565854	2.52202e+06	3.54054e+07	0	739006	153388	2.46979e+06	32084.3	13278.3	20238.7	5989.29	32019.7	24978.4	22143.3	0	170253	96787.7	6780.75	54147.8	13663.1	160046	6.31087e+06
Inj_284	27.0178	17.7128	19462.7	0	177589	7887.93	0	0	0	0	1.61078e+06	2454.91	13734.5	304602	415676	11646.4	615222	5.20964e+06	723174	3.20959e+06	617584	488071	3.31855e+07	0	685876	145260	5.21261e+06	29336.5	21713.4	19263.1	8065.39	29696.1	37649.8	20643.2	0	207626	86993.9	5898.55	84556.6	12953.3	132507	6.20366e+06
Inj_285	27.1044	17.7994	17499.8	0	194706	8182.07	0	4408.33	4300.76	0	1.53131e+06	0	28095	249717	368765	10325.8	620949	5.49962e+06	766374	2.92288e+06	571038	1.86048e+06	2.7403e+07	0	718359	183465	3.38241e+06	36063.9	13333.6	21429.8	4830.35	23405.6	31871	15564.8	4171.56	196771	89212	7123.04	45855.6	15154.8	154234	6.16483e+06
Inj_286	27.1908	17.8858	278997	0	182917	13864.9	2596.56	0	4853.05	2596.56	1.70226e+06	1524.06	0	235223	400644	13838.1	648225	5.70944e+06	796665	3.40522e+06	620523	2.4616e+06	2.68333e+07	0	687128	150784	6.20414e+06	30983.4	17173.2	18921.1	0	27273.2	31071.8	16402.1	0	207838	92466.2	5815.92	47241.3	11796.9	145792	6.14169e+06
Inj_287	27.2778	17.9728	25681.9	0	207883	7478.91	0	2404.84	14496.7	0	1.59124e+06	0	21218.1	238099	396487	9654.74	627940	5.06246e+06	673173	3.07563e+06	630573	493383	2.28894e+07	3186	690057	112015	2.45136e+06	27419.1	15326	18662.5	6369.05	24088.3	31305	20903.4	2946.81	183764	86974.9	7088.47	55523.7	14599.6	161422	6.06422e+06
Inj_288	27.3642	18.0592	261550	0	181421	5021.8	6261.18	0	10297.1	6261.18	1.59682e+06	1083.08	15536.2	0	394949	15530.5	596101	5.33201e+06	764253	3.15036e+06	605804	530126	2.90577e+07	0	597471	143651	6.32579e+06	23718.2	16792.6	19384.2	5123.64	25623.5	29434.6	19898.7	0	193713	105986	7161.35	55116	16938.2	143817	6.22505e+06
Inj_289	27.4511	18.1461	299017	0	189742	5647.1	0	0	0	0	1.65525e+06	0	13942.3	290091	411316	15111.6	677209	5.05133e+06	764091	2.92458e+06	592411	2.09221e+06	2.29211e+07	0	700740	148004	3.69448e+06	26855.4	18422.2	19819.7	4907.1	29382.6	32869.9	17038	2547.8	197334	75050.5	9460.49	49257.4	13785.5	153466	5.95703e+06
Inj_290	27.5378	18.2328	26785	0	197665	13731.7	0	0	19507.6	0	1.76793e+06	1383.08	23650	219326	330968	13687.7	688433	5.25571e+06	739108	3.41716e+06	608016	2.06896e+06	3.47461e+07	0	567649	130844	6.03495e+06	35723.8	19213.1	20259.8	0	28740.9	32528.5	22533.8	4135.39	220036	82180.8	4737.85	29615	16699.5	158763	6.04983e+06
Inj_291	27.6244	18.3194	19362	0	179481	5184.11	0	0	5771.12	0	1.57376e+06	0	22288.1	13208.9	94013.9	3135.38	677685	5.33444e+06	793327	3.17375e+06	625119	2.09628e+06	2.80985e+07	1623.84	751168	131006	6.3402e+06	28358.7	17179.1	20833.7	4502.53	29489.2	44898.5	21290.9	2368.48	202505	69350.3	6693.35	45835.4	9598.94	149453	5.86213e+06
Inj_292	27.7111	18.4061	170808	0	215745	22663	5029.74	0	9656.89	5029.74	1.72875e+06	1868.84	0	182128	348407	8733.41	628621	5.22148e+06	800968	3.32942e+06	593926	1.96479e+06	34096133	0	682413	166135	3.93018e+06	44961	19010.3	17779.5	5018.3	39410.9	50936	22421	1768.1	197886	129201	5364.37	55159.5	11333.4	147827	6.02843e+06
Inj_293	27.7975	18.4925	303287	0	197875	23161.2	0	5932.99	0	0	1.76688e+06	0	0	0	305007	11771.6	616139	5.64025e+06	714390	3.42947e+06	585822	1.96821e+06	3.28446e+07	2295.9	735762	175577	5.99438e+06	31483.1	14241.2	21132.7	5264.54	28734.8	27437.5	23203	0	217782	71909.5	5595.85	58755.8	10159.1	142435	5.93936e+06
Inj_294	27.8842	18.5792	23789.7	0	193790	6677.91	0	0	32507	0	1.61381e+06	0	0	288582	291067	14071	625258	5.53289e+06	778651	3.45218e+06	601136	513537	2.79104e+07	2028.98	779802	168033	5.52408e+06	45930.7	15714.7	20194.2	4981.89	30509.1	45783.7	21503.6	3172.35	199267	100020	7293.97	62440.2	9014.19	183986	5.4568e+06
Inj_295	27.9708	18.6658	21824.4	0	182589	4958.63	3985.56	0	6126.33	3985.56	1.65101e+06	1427.02	0	374473	291880	8254.43	681325	5.77114e+06	792270	3.14553e+06	572112	1.88434e+06	2.83948e+07	1137.87	685647	139657	5.59001e+06	36121.8	19791.6	23003.1	4856.59	26644.9	32553.9	18198	2750.23	215308	82492.7	5296.18	71004.8	18070.8	143094	5.89549e+06
Inj_296	28.0578	18.7528	353867	0	174270	19662.1	0	0	7597.3	0	1.58772e+06	0	11971.2	365097	299799	16290.8	624161	5.3141e+06	800547	2.86133e+06	528393	1.75795e+06	3.32759e+07	0	654399	137072	6.19992e+06	32792.4	18403.2	23579.9	4689.62	25702.1	36499.2	20634.8	3901.42	203241	114050	5160.78	49003.1	11388	147009	5.70634e+06
Inj_297	28.1444	18.8394	21495.6	0	183452	4957.07	0	2540.47	0	0	1.78285e+06	0	0	0	284633	12173	697331	5.63313e+06	868427	3.29504e+06	596857	583511	3.07946e+07	0	726818	146151	5.92836e+06	48695.7	14239.4	21575.8	4420.9	24402.3	36271.4	19047.5	3967.66	210336	112390	8180.29	73425	9406.91	143624	5.96147e+06
Inj_298	28.2308	18.9258	16187.1	0	199251	19125.7	0	2317.55	8421.12	0	1.70741e+06	1425.72	0	0	81402.6	23421.8	654274	5.35144e+06	830453	3.21741e+06	629496	541397	3.31508e+07	2509.54	721393	136324	6.07332e+06	28265.3	14422.6	17028.4	5317.49	27843.6	30932.7	21021	4442.34	191951	76958.1	4544.45	43350.1	9849.03	140518	6.30543e+06
Inj_299	28.3175	19.0125	19091.8	0	194496	0	4207.41	0	3996.72	4207.41	1.68294e+06	0	0	109062	322817	11010.3	645061	5.57633e+06	733086	3.36708e+06	620212	1.95798e+06	2.6285e+07	0	746014	152179	5.6413e+06	35465.3	19068.7	21203.1	0	23127.4	31334.6	17371	2890.11	223956	97202.9	7709.89	81352	10608.7	106617	5.73918e+06
Inj_300	28.4042	19.0992	275324	0	217500	0	0	2097.85	5225.66	0	1.77162e+06	0	0	192610	98839	12630.2	715317	5.61339e+06	838324	3.56247e+06	648418	2.0358e+06	2.84192e+07	0	757522	133314	5.2259e+06	52209.6	13856.2	18256.4	5147.31	21457.8	35138.7	19103.6	2272.91	192040	98768.6	6967.1	77676.5	11792.9	174140	6.20639e+06
Inj_301	28.4908	19.1858	75299.7	0	200850	0	3356.37	2612.24	0	3356.37	1.82723e+06	0	9399.47	0	92890.8	8357.85	723218	5.47433e+06	781663	3.45496e+06	576973	562546	3.3843e+07	0	706753	159852	4.85859e+06	29013.2	14481.9	21806.1	5884.83	35079.4	25543.5	17740.1	2977.64	194220	129004	7733.9	25430.5	10684.9	153219	5.74731e+06
Inj_302	28.5775	19.2725	26342	0	223387	8448.7	3867.53	0	4663.43	3867.53	1.721e+06	0	0	0	70388.2	12772.7	660997	5.67843e+06	840798	3.35715e+06	571789	1.74333e+06	2.55514e+07	1194.64	712528	119926	5.42949e+06	33319.3	15202	27447.4	0	29329.8	33933	20571.3	2125.08	178701	87750	7129.07	33316.1	13493.2	145778	6.05925e+06
Inj_303	28.6644	19.3594	18916.1	0	180828	9398.56	1987.43	0	6900.24	1987.43	1.67298e+06	1494.3	10979.6	0	369235	14029	657228	5.20199e+06	797393	2.83391e+06	582651	546145	3.51649e+07	2608.3	640079	115031	5.83741e+06	35305.7	20267.4	20489.7	3605.12	29446.5	29478	18332.3	2679.63	184640	75434.1	6448.62	33775.6	11511.2	136088	5.66657e+06
Inj_304	28.7511	19.4461	23031.5	0	202586	17879.1	0	0	15623.6	0	1.74023e+06	0	0	0	87511.1	10089	660942	5.72221e+06	784669	3.4594e+06	626958	527248	2.73344e+07	1587.12	757305	133817	5.35285e+06	32852	19031.2	19653.4	9293.04	29387	38199.2	21221.1	2430.8	207244	102393	9030.93	48652.4	15883.7	160239	5.85404e+06
Inj_305	28.8378	19.5328	255951	0	202635	7152.24	4497.5	0	20440.9	4497.5	1.7803e+06	1313.73	0	0	207985	13053	710240	5.69825e+06	833709	4.62631e+06	639198	562211	3.07673e+07	997.174	720872	109301	5.39665e+06	44772.4	14710.4	20813.2	5450.99	23976.7	23529	21594.5	3260.91	209486	86697.8	8892.3	43502	13840	141432	5.81325e+06
Inj_306	28.9244	19.6194	28673.7	0	206088	0	0	0	6637.99	0	1.89718e+06	0	14655.5	0	255972	9554.2	661229	5.78767e+06	823317	3.26721e+06	601322	573932	3.01158e+07	0	738402	131037	5.4944e+06	32154.1	18796.3	21445.5	6738.56	30958.6	33655.4	23335.4	2525.45	209300	97393.7	6972.78	44390.8	10757.6	148107	6.15726e+06
Inj_307	29.0111	19.7061	159578	0	198805	25047.6	4208.49	0	0	4208.49	1.77903e+06	1094.1	13061.7	179332	331298	11072.1	717753	5.44119e+06	704155	3.22385e+06	607805	2.41357e+06	2.64018e+07	0	714037	131539	5.42092e+06	32170.8	19160	27115	5089.56	26468.8	29662.3	24582.5	4193.7	217838	83949.9	9439.98	74917	12664.3	145809	6.28321e+06
Inj_308	29.0978	19.7928	19546.5	0	205010	5054.13	1735.33	0	4414.23	1735.33	1.89841e+06	1035.84	0	100168	307849	9314.62	673238	5.60475e+06	767506	3.23219e+06	575602	1.72288e+06	2.76475e+07	415.006	712840	142630	5.81033e+06	29644.8	14062.3	18800.2	6674.93	30310.9	36874.5	24244.8	0	172240	100311	7789.69	34621.4	12331.6	189339	5.61989e+06
Inj_309	29.1844	19.8794	20646	0	181676	5947.1	4163.02	3156.2	9085.34	4163.02	1.84225e+06	0	14345.1	139125	332682	9639.36	694747	5.69847e+06	715777	3.36979e+06	624334	530595	3.06685e+07	1663.84	760459	128796	3.03131e+06	36219.9	17506	21765	5745.39	33329.3	29025.8	25343.8	1966.3	241994	75598.7	5900.78	60175.4	11111.4	107542	5.87405e+06
Inj_310	29.2711	19.9661	138885	0	184008	22348.7	0	0	8065.42	0	1.74762e+06	808.588	0	318294	315767	7587.57	737402	5.70995e+06	762411	3.4175e+06	662488	557680	3.26921e+07	1548.37	705227	143319	5.86126e+06	33376	20946.1	26730.9	6554.57	27007.1	26962.3	14884.2	0	201287	137669	13234.9	65719	11068.7	154316	5.81798e+06
Inj_311	29.3578	20.0528	388962	0	191952	7044.3	0	4065.32	0	0	1.79532e+06	0	0	352965	283097	10760.9	726885	5.64037e+06	796697	3.6216e+06	636885	2.25544e+06	3.43971e+07	0	694373	156667	6.48366e+06	34597	16231.1	23278.6	8185.55	29234.8	35838.2	17595.8	3854.73	211456	80381.7	8456.36	47731.9	9453.97	149192	5.93964e+06
Inj_312	29.4444	20.1394	15269.2	0	176367	20478.5	0	0	12284.8	0	1.95179e+06	0	0	0	51533.7	10200.4	760239	5.95505e+06	860673	3.64552e+06	665681	2.13948e+06	2.90241e+07	0	744396	105832	5.61497e+06	56732.6	19151.6	24591.9	5970.67	27465.8	41865	21222.4	0	206370	94773.1	8702.78	48398.3	15256.5	155356	6.04093e+06
Inj_313	29.5311	20.2261	18036.9	0	199421	5841.46	0	0	0	0	1.94171e+06	0	8628.33	16874.4	93512.5	9822.03	730880	5.81568e+06	797805	3.59537e+06	618363	2.1387e+06	3.79575e+07	0	630490	62757.1	6.01227e+06	39936.6	17420.4	24008.6	6938.27	26551.3	42800.5	22204.1	4355.78	224115	91373	8812.16	57587	14955.4	155576	5.93589e+06
Inj_314	29.6178	20.3128	26842.8	0	189903	16201.1	0	0	12353.2	0	1.84475e+06	0	10079.2	167075	101307	20359.9	708708	5.95143e+06	855045	3.20329e+06	606407	1.6624e+06	2.78368e+07	1349.41	727907	127376	6.168e+06	34913	16968.7	21196.9	3523.39	28820.2	51767.6	18050.1	3068.88	177657	98317.9	9636.99	82560.6	17849.4	161810	6.25673e+06
Inj_315	29.7044	20.3994	0	0	205363	11659.8	6249.82	0	0	6249.82	1.88488e+06	729.567	31812.5	223274	290725	12126.9	735607	5.86122e+06	851693	4.03653e+06	628091	582431	3.50844e+07	1907.1	717870	125881	5.24016e+06	46674.5	18048.8	20183.6	6794.13	27818.3	30262.8	23802.5	0	208157	100338	9106.29	44116	9467.22	121090	6.48547e+06
Inj_316	29.7911	20.4861	16727.1	0	184167	0	4017.06	0	10932.3	4017.06	2.00576e+06	0	26922.4	182856	108488	12485.1	717698	6.06587e+06	839847	3.83409e+06	673713	1.78497e+06	3.98941e+07	0	732248	144211	5.52134e+06	37536	18526.2	22534.2	4778.73	37644	38956	16696.3	3302.2	235357	95771.7	13085.3	63053	13020	164957	5.78376e+06
Inj_317	29.8778	20.5728	203290	0	186914	22347.2	3023.89	3316.36	21181.9	3023.89	1.8717e+06	1009.76	14726.5	235093	232967	8466.78	740718	5.71568e+06	789529	3.46245e+06	638925	617939	3.8985e+07	0	773610	121308	6.30274e+06	30598.6	19172.9	16338.8	5144.81	29328.3	32300.8	15137.7	2509.8	211196	83858.6	6986.71	47575.8	10498.7	175747	5.95421e+06
Inj_318	29.9644	20.6594	24108.4	0	183851	17879.3	2614.55	0	10728.4	2614.55	1.82689e+06	0	13742.9	0	269288	13472.4	683408	6.03086e+06	820727	3.70192e+06	545347	637003	3.63554e+07	0	744768	101833	5.81911e+06	41014.3	22637.6	23168.8	6992.49	37551.6	34942.1	22163.2	4303.42	190786	86805.7	5786.01	39207.6	9985.56	159644	5.73583e+06
Inj_319	30.0511	20.7461	27067.5	0	197603	18673.9	0	0	8278.86	0	1.92802e+06	0	10611.3	14237.7	90378.8	0	736139	5.83829e+06	744541	3.69067e+06	613204	579527	3.86487e+07	0	648891	125786	5.55143e+06	26610.4	16487.4	25454	5966.04	29000.5	36561.2	17967.1	3467.95	230978	118102	7156.35	64221.7	18145.2	174260	6.15074e+06
Inj_320	30.1378	20.8328	236085	0	212132	13611.8	0	0	16942	0	1.88975e+06	0	0	356212	93151.1	11675.5	718569	6.03601e+06	867392	3.32807e+06	648099	1.83986e+06	3.12729e+07	1458.53	718674	151715	6.6238e+06	46525.3	12105.5	22224.6	5488.46	37295.4	38814	16491.4	2892.36	177991	105583	10365.9	48472.2	10298.6	202319	6.18283e+06
Inj_321	30.2244	20.9194	23506.8	0	204789	9551.45	2579.51	0	10862.2	2579.51	1.97327e+06	0	0	0	319669	10396.7	739082	6.16813e+06	738614	3.40983e+06	636474	555791	3.87367e+07	0	756640	105476	2.82137e+06	35400	18463.1	22103.3	7317.23	30181.9	39654.8	27263.1	0	214021	110468	10407.6	55811.1	12085.2	197749	6.42022e+06
Inj_322	30.3111	21.0061	20996.4	0	191133	26584.4	0	2859.68	5317.91	0	1.9753e+06	827.273	0	310025	364428	5888.63	744050	6.04131e+06	927216	3.40532e+06	647324	2.24633e+06	3.63387e+07	0	765689	122470	4.83437e+06	36404.5	15364.5	23825.2	5117.08	30724.7	30792.6	22688.3	3083.44	235012	136193	8947.53	54502.7	10474.5	155361	5.94683e+06
Inj_323	30.3978	21.0928	185832	0	195572	11045.2	3416.72	2580.27	14877	3416.72	1.92784e+06	287.213	0	12252.9	109530	13348.4	776747	5.9356e+06	853862	3.4129e+06	585125	589902	3.47982e+07	2927.74	687918	134242	5.93376e+06	32522.4	14344.1	23243.6	6780.69	27960.7	40275.8	24327.9	5581.95	231816	133827	9789.52	51974.9	13114.4	157113	5.79119e+06
Inj_324	30.4844	21.1794	216666	0	194459	11680.8	0	5029.16	0	0	1.98902e+06	0	0	201329	103653	8934.87	716974	6.18328e+06	818151	3.34006e+06	599448	1.6502e+06	2.86534e+07	2270.73	734098	115651	6.26168e+06	20921.9	25332.6	22746.4	6582.23	30069.2	34703	24818.4	2604.31	219352	87805.1	6480.38	79851	14511.7	179994	6.23712e+06
Inj_325	30.5711	21.2661	27760	0	200847	10556.6	0	0	0	0	1.98783e+06	485	5819.68	16125.8	58241.4	11485.2	773398	5.73718e+06	739426	3.51021e+06	634648	594098	3.95983e+07	0	804184	122835	5.15315e+06	23864.4	14725.9	18328.2	7046.32	25307.2	36292.1	23931.1	3370.36	215476	132712	8178.06	48102.7	13529.5	133954	6.10089e+06
Inj_326	30.6578	21.3528	0	0	210812	38091.2	0	2765.63	0	0	1.93191e+06	0	0	0	273481	10632.9	757706	5.9474e+06	821815	3.42732e+06	580499	2.40569e+06	2.91011e+07	0	733494	127906	6.02136e+06	30500	17546.9	22426.4	5656.03	33650.6	31095.8	25631.3	2694.18	235204	117067	9239.71	53397.2	13732.3	150221	6.04248e+06
Inj_327	30.7444	21.4394	20350.7	0	200387	18245.6	0	0	0	0	1.95163e+06	0	0	0	234624	6589.64	684291	6.15186e+06	909346	3.64845e+06	622084	625222	3.81034e+07	1947.61	719396	133011	5.23188e+06	34823.1	15791.3	24473.7	8051.19	31744.1	34616.6	23282.8	5116.75	224980	67087.3	9184.12	64783.4	12568.7	124554	5.99533e+06
Inj_328	30.8311	21.5261	279464	0	187254	7347.96	0	4490.2	8686.53	0	2.07862e+06	730.997	0	199809	231121	12922.4	764538	6.27999e+06	835485	3.46887e+06	549783	1.75365e+06	3.89171e+07	1684.7	734928	111564	4.26998e+06	40579.3	19331.8	22111.7	8736.6	28368.9	32747.8	18847.9	3992.11	256433	143411	10235	59727.4	17234.5	164431	5.6425e+06
Inj_329	30.9178	21.6128	158694	0	201499	17036.1	0	2585.87	11730.1	0	1.91883e+06	0	0	116159	94463.7	13234.5	753185	6.25405e+06	797496	3.73183e+06	601893	1.99562e+06	3.80131e+07	0	731275	137120	5.70237e+06	34463.2	15436.2	27917.1	7794.17	29744.4	32296	28343.8	0	217351	91197.2	11246.1	41688.3	12850.4	135123	6.35313e+06
Inj_330	31.0044	21.6994	19235.1	0	195074	7527.38	0	0	10907.2	0	2.05486e+06	0	0	154469	127565	10457.3	746988	6.2046e+06	772446	3.42426e+06	625191	2.20673e+06	4.09826e+07	0	692603	113017	4.78212e+06	35520.1	12542.8	20414.9	0	26078.9	48967.5	20527.4	4340.95	217764	110297	8098.2	63825	11675.9	106059	5.77847e+06
Inj_331	31.0911	21.7861	232894	0	201516	10542.2	0	0	6666.25	0	1.93914e+06	0	0	0	93034	8951.47	785283	6.06922e+06	818724	3.54403e+06	640216	595170	3.8e+07	0	633763	124027	5.87677e+06	55943.5	19035.5	21897	6107.97	29772.1	33365.4	20057.7	3253.53	210252	98346.7	8197.14	66620.3	12070.3	167766	5.84788e+06
Inj_332	31.1778	21.8728	17218.8	0	196201	31632.6	3220.96	1289.77	6335.9	3220.96	1.98471e+06	865.12	6628.17	0	100060	12013.2	778716	6.28794e+06	813397	3.46305e+06	544146	588895	3.60706e+07	0	722971	126026	6.20565e+06	34806	17951.2	22519	6703.47	28994.1	35001	18020.1	2418.28	225194	119564	9356.44	57406.4	8307.93	198703	5.99852e+06
Inj_333	31.2644	21.9594	19390.7	0	196240	31562.5	3709.62	1849.45	8138.65	3709.62	2.0074e+06	1125.03	0	11224.4	291507	8157.77	769990	6.17869e+06	763034	3.84063e+06	635542	2.16764e+06	4.02863e+07	2023.81	805818	131179	3.7254e+06	38526.9	21442.3	22949.1	5141.83	36363.3	34749.1	19136.8	6136.45	211982	113212	11007	46198.1	12543.1	165716	6.26882e+06
Inj_334	31.3511	22.0461	190849	0	195310	16053	0	0	20821.7	0	2.0096e+06	0	25166.6	205958	239513	9268.98	807087	6.26319e+06	894248	3.50529e+06	670722	1.65421e+06	3.53241e+07	2189.87	753500	134673	6.03184e+06	43069.5	14896.9	21441.4	9046.75	41759.2	43297.8	22387.1	0	240458	108797	7549.47	44023.3	16243	130458	5.88806e+06
Inj_335	31.4378	22.1328	27732.9	0	182043	13382.3	0	2118.58	0	0	2.09422e+06	0	23493.6	0	77997.3	11275.1	702965	6.29183e+06	836566	3.8391e+06	630027	1.70784e+06	2.9101e+07	2149.48	648740	116689	5.27172e+06	33877.4	19071.5	32224.3	6217.95	31341.5	39265.6	22774.3	3571.62	220389	89449.5	7794.08	60643.3	10492.6	170603	5.95856e+06
Inj_336	31.5244	22.2194	226736	0	193203	18559.9	0	1393.17	0	0	1.97663e+06	723.505	8130.57	146771	107971	11820.1	779378	6.10974e+06	780272	5.03374e+06	620358	2.18667e+06	3.79808e+07	0	729553	123348	6.16591e+06	36395	18153.2	18404.1	6544.86	29465	36351.1	15443.3	2536.93	233960	105097	8750.13	54455.8	12389.5	148272	5.77323e+06
Inj_337	31.6111	22.3061	26545.4	0	187509	7758.11	3315.36	0	10792	3315.36	1.9842e+06	0	6846.77	0	218160	8540.33	773133	6.43593e+06	877723	3.45595e+06	569710	1.7415e+06	3.43939e+07	0	701643	125695	5.43675e+06	31392.9	18263.7	24349.4	6432.15	30934.1	46763.7	18590.6	3115.77	228453	112466	7640.1	45979.5	11552.6	171510	6.13516e+06
Inj_338	31.6978	22.3928	15577.4	0	173908	35900.9	0	0	0	0	2.06011e+06	1165.38	10239.7	0	110237	15514.7	789921	6.19954e+06	871690	3.63402e+06	608522	598728	3.28946e+07	2319.31	755524	111509	5.98198e+06	32052.4	15669.9	23843.3	5475.33	32788.8	33391.7	22970.9	1610.81	243824	107025	7664.88	47650.3	9054.39	140852	5.93081e+06
Inj_339	31.7844	22.4794	138415	0	193316	7824.6	2549.7	0	0	2549.7	2.04397e+06	0	0	223486	231530	8491.44	748553	6.40582e+06	880022	3.93166e+06	657936	2.13468e+06	4.1128e+07	2737.13	658394	89293.8	3.11724e+06	46492.2	14237.9	24480.5	5008.94	39150.4	25378.4	23052.4	0	251320	80653.6	12734.3	32195.8	11358.1	178839	5.7491e+06
Inj_340	31.8711	22.5661	134765	0	179257	22148.3	3690.45	2000.72	8887.89	3690.45	2.01957e+06	0	46057.5	250315	83347.2	9355.34	843251	6.25639e+06	882795	3.89737e+06	611244	2.26665e+06	3.771e+07	1088.01	771035	119666	5.17821e+06	37567.4	16735.8	23319.4	7637.83	32067.3	36124.6	31441	3085	223133	122285	7297.54	51635.8	9630.96	131752	6.24683e+06
Inj_341	31.9578	22.6528	28897.2	0	198926	15851.2	0	0	7797.82	0	2.16434e+06	0	19542.7	142096	207312	9447.73	796907	6.4109e+06	811118	3.00805e+06	576409	662802	3.99358e+07	1178.35	737521	117996	5.21786e+06	40208.1	14675.1	20731.9	5333.46	34729.8	38875.5	23477.6	0	232723	101571	10308.5	65467.2	19652.8	158036	5.6705e+06
Inj_342	32.0444	22.7394	282198	0	178844	30093	0	3188.45	0	0	2.06191e+06	0	11668.3	0	243005	11716.6	814440	6.53562e+06	766397	3.315e+06	655719	555945	4.09308e+07	0	701236	137605	5.46762e+06	34942.7	18866.1	28647.7	5878.58	23345.8	47931.5	28615.5	2701.16	236126	118620	11026.7	43648.6	15674.7	176823	6.33942e+06
Inj_343	32.1311	22.8261	26258	0	186459	5444.12	4966.4	0	6748.75	4966.4	2.08798e+06	0	19091.1	197998	122171	11682.2	821528	6.46851e+06	821939	3.75338e+06	638654	584706	4.10844e+07	0	768208	122405	5.3601e+06	47698.6	16039.5	25453.3	6592.96	36538.7	27486.2	23215.4	0	241787	121752	8897.06	38695.8	13025.4	159619	5.75576e+06
Inj_344	32.2178	22.9128	18128.7	0	197908	9764.89	0	0	14102.4	0	2.00996e+06	0	7167.1	13113.9	40132.1	14011.3	750331	6.38315e+06	748675	3.77464e+06	625333	1.98983e+06	3.87296e+07	0	732450	130349	4.85967e+06	39078.6	12982.6	21123.7	6114.26	28686.3	35797.2	20489.5	2452.15	204041	95330.4	9055.19	62118	11616.4	147763	6.00522e+06
Inj_345	32.3044	22.9994	21187.2	0	191593	15890.4	0	0	0	0	2.1124e+06	0	0	163827	90630	6572.57	839871	6.66074e+06	762002	3.52344e+06	623736	608652	3.50376e+07	0	778461	120808	5.44037e+06	39669.3	15441.4	23047.1	8158.37	41428.7	29907.2	28491.9	2382.2	253630	147735	8807.79	51198.8	14011.9	165254	6.06504e+06
Inj_346	32.3911	23.0861	21494.6	0	194403	6573.33	0	1759	10471.9	0	2.00435e+06	0	0	70337.1	207164	10750.9	806556	6.66088e+06	864155	3.65129e+06	669043	544924	4.07856e+07	0	720251	108819	5.1532e+06	34900.5	18599.5	21756.2	6535.39	29058.6	30053.9	21543.5	0	241111	94157.2	10865	52532.5	12155.6	167033	5.6753e+06
Inj_347	32.4778	23.1728	23475.9	0	193918	4094.68	5300.62	0	0	5300.62	2.04264e+06	0	5858.71	0	226811	9236.59	828519	6.16667e+06	874238	3.46393e+06	637349	581910	3.73954e+07	0	703748	131264	5.10594e+06	36047.6	16754.8	21455.9	7194.51	29729.3	39953.5	19765.5	0	211012	127475	11198.5	53683.7	15698.2	151641	6.26661e+06
Inj_348	32.5644	23.2594	161226	0	203386	37341.8	7347.78	0	11968.7	7347.78	2.03957e+06	0	0	136545	239840	17155.8	812507	6.50719e+06	928542	3.53755e+06	623865	644480	4.07831e+07	0	764102	99592.6	5.50315e+06	32409.7	17269.5	24665.3	6800.95	40137	36532.6	23167.5	3798.07	232991	88453	7841.35	47440.2	12793.1	160473	6.23967e+06
Inj_349	32.6511	23.3461	212581	0	171812	17735.7	3305.61	0	0	3305.61	2.01713e+06	0	8072.26	146103	87204.6	9470.32	768142	6.01033e+06	819169	3.09744e+06	594857	639953	4.03979e+07	1058.33	747592	121524	6.24754e+06	32139.1	16634.9	20097.8	6093.07	27651.7	27893.4	25086.7	0	178884	127955	8544.5	83506.8	15230	170051	5.39853e+06
Inj_350	32.7375	23.4325	76026.8	0	208569	29523.8	2821.18	0	24544	2821.18	2.22825e+06	0	0	0	89655.5	10923.9	893904	6.49406e+06	822452	3.84254e+06	583106	606648	3.24354e+07	0	771915	103772	4.75332e+06	34115	16419.6	24016.9	7122.07	34079.4	34623.7	25969.3	0	217310	149014	10011.5	40999.3	12038	167721	6.06584e+06
Inj_351	32.8242	23.5192	99354.2	0	207212	0	0	0	0	0	2.15883e+06	1509.26	7470.9	129940	96880.2	7686.25	873315	6.72437e+06	953331	4.16465e+06	626212	592659	3.29186e+07	0	699848	127537	5.56367e+06	41867.6	20072.8	28322	8346.03	33834.8	29726.8	29159.9	0	245111	103995	11640	64710.3	10651.3	172616	5.46655e+06
Inj_352	32.9108	23.6058	20332.7	0	199533	20002.3	0	2126.32	0	0	2.10332e+06	0	13051.7	68279.2	37701.3	9294.51	800079	6.25194e+06	736387	3.71125e+06	636905	614137	3.71975e+07	0	716106	144961	5.25944e+06	50898.8	17311.7	20657.3	7464.86	27577.7	35119.9	21572.8	4012.98	225151	131763	12938.7	57340.9	10607.8	196874	5.78733e+06
Inj_353	32.9975	23.6925	203142	0	193340	6258.46	0	1892.83	0	0	2.20505e+06	0	0	0	247788	17054.5	873890	6.55846e+06	781761	3.96788e+06	635127	1.77285e+06	3.50768e+07	0	792534	113136	5.12022e+06	29794.5	16098.3	20235.6	12268.7	27835.8	27603.9	19814.1	2971.53	245125	87867.4	8552.27	64652.1	9243.31	129536	5.74028e+06
Inj_354	33.0842	23.7792	21221.1	0	185083	17345.1	5776.2	1853.55	0	5776.2	2.24265e+06	0	0	0	104571	8938.39	844988	6.47463e+06	961816	3.50416e+06	639122	628011	4.12508e+07	1148.38	781596	109534	4.29891e+06	62507.9	16182.3	24684.9	4556.25	39135.1	35656.3	22406.6	0	238109	101999	11801.8	31830	14736.1	166309	5.91337e+06
Inj_355	33.1708	23.8658	85793.7	0	198653	0	3336.09	0	9365.41	3336.09	2.08749e+06	0	0	23487.9	237242	8272.01	854890	6.40581e+06	880925	3.80147e+06	618138	591459	4.29975e+07	0	784319	100239	3.91752e+06	31054.9	14219.7	22171.2	7126.26	29261.6	36553.8	15222.7	0	237555	86888.9	12323.3	33756.3	18168.8	157710	5.34835e+06
Inj_356	33.2575	23.9525	196471	0	181626	16814.6	6731.1	0	11844.7	6731.1	2.04726e+06	0	0	139854	184684	10154.8	800922	6.50439e+06	953248	3.56984e+06	584822	589145	3.73294e+07	0	785484	108522	5.5499e+06	36750.8	14779	17938.2	5636.2	27638.2	27580.8	21706.1	0	229747	96408.8	9299.01	47993.4	8108.45	155962	5.5426e+06
Inj_357	33.3442	24.0392	17034.2	0	188273	22229.2	0	0	12755.2	0	2.10449e+06	318.296	29448	222133	179724	10694.5	795262	6.50908e+06	818458	3.42329e+06	639795	593356	4.11049e+07	513.913	735459	100485	5.42762e+06	40086.7	16601.6	23475.4	4926.82	33930.9	34130	23446.6	2951.39	220978	108339	10478.1	54578.1	10184.9	167256	5.77278e+06
Inj_358	33.4308	24.1258	0	0	188224	5364.1	0	0	15213	0	2.17155e+06	894.319	10949.2	0	89928.4	10472.8	826647	6.28098e+06	869354	3.54398e+06	670295	637703	3.44573e+07	2235.23	649540	83025.8	3.01253e+06	44235.3	22015.1	28314.1	9381.9	34009.4	36981.6	31693.8	1821.95	251342	109837	14195.2	63053.9	12514.8	143624	5.86085e+06
Inj_359	33.5175	24.2125	304158	0	196782	12543.6	2912.62	2262.96	7911.33	2912.62	2.0781e+06	1398.23	8213.02	0	162425	14810.8	826122	6.5951e+06	809240	3.5793e+06	601627	616448	3.53425e+07	833.088	748105	98973.4	5.41648e+06	30804.5	19361	25830.3	6836.05	34052.4	31596.7	21571.1	0	242443	103184	10261.6	80131.6	12435.9	168136	5.66344e+06
Inj_360	33.6042	24.2992	23145.7	0	201135	8284.71	0	0	5706.59	0	2.26319e+06	414.144	28020.9	116817	188032	17343.4	824555	6.55097e+06	845459	3.66402e+06	590573	574617	3.71303e+07	0	738270	93745	5.0787e+06	34273	17026.7	19322	13044	35527.1	40539.6	21136.3	0	230029	88918.2	7292.16	61011.9	15425.2	133305	5.41701e+06
Inj_361	33.6908	24.3858	18990.8	0	195523	14255.4	3762.09	0	0	3762.09	2.12109e+06	937.909	16690.5	0	97219.6	10924.2	857168	6.48024e+06	804330	4.17289e+06	618747	640542	4.21679e+07	0	758818	98345.2	4.48164e+06	34743.7	12698.5	21180.3	8392.15	37007.8	46931.6	22841.3	0	243782	88170.3	7057.59	47757.3	9698.33	167487	6.03113e+06
Inj_362	33.7775	24.4725	22929.1	0	187301	12263.6	0	0	0	0	2.1502e+06	0	10538.6	24404.1	265363	8002.29	803761	6.61461e+06	782470	3.58879e+06	679241	2.28855e+06	4.14032e+07	1674.16	695290	117551	3.61338e+06	32797.5	19946.5	20216.3	5529.75	32338.2	40208.5	22381.2	1985.23	238891	110441	9372.53	66306.8	13669.7	170430	5.53575e+06
Inj_363	33.8642	24.5592	145253	0	195639	23307.6	5515.33	9332.08	16760.1	5515.33	2.32801e+06	0	0	131289	111384	8912.69	900834	6.78508e+06	795538	3.53808e+06	649886	637643	4.4036e+07	0	779471	78806.7	5.16533e+06	36961.3	14223.8	27013.7	5161.91	35306.4	34702.1	26658.1	2573.15	259202	119108	13525.8	74653.4	13908.9	155578	6.01846e+06
Inj_364	33.9508	24.6458	175220	0	205889	9727.97	0	0	0	0	2.22559e+06	2735.79	0	0	97439.5	13192.4	775875	6.33769e+06	842685	3.58072e+06	669883	1.99558e+06	3.56574e+07	2260.53	769908	98370.6	4.7614e+06	39116	13313.4	26719.7	6238.54	29721.1	41311	21813.5	0	245556	90130.3	11239.5	62366	11622	144129	5.65427e+06
Inj_365	34.0375	24.7325	25952.8	0	206192	16601.7	0	0	8236.09	0	2.28275e+06	0	22839	170808	246974	12063.9	849101	6.58686e+06	960905	3.60614e+06	674029	600423	3.49713e+07	0	778953	123797	5.11823e+06	40645.8	14383.5	18835.2	7341.47	31941.2	38395.9	25145.2	2302.02	246717	105083	12463.2	74436	11834.9	178974	5.80813e+06
Inj_366	34.1242	24.8192	98257.5	0	215130	6872.29	4521.54	0	8368.33	4521.54	2.3586e+06	0	8984.34	33035.4	282211	12464.7	868345	6.77918e+06	731386	3.848e+06	636339	638278	3.84492e+07	1957.84	843952	121427	4.22088e+06	33266.2	19230.4	20516	0	26374.8	40740.7	15499.7	0	210590	94878.8	11933.7	35730	14336.7	169906	5.23837e+06
Inj_367	34.2108	24.9058	20166	0	182405	22374.3	2918.06	0	11925.1	2918.06	2.09675e+06	500.518	0	0	76546.2	12076	874851	6.51151e+06	815031	3.48019e+06	638916	1.70076e+06	4.35525e+07	0	818245	107635	5.01405e+06	42443.7	17307.9	21996.1	6332.7	27314	33278.1	24485	2734.52	227004	79681.6	14225.6	51435.3	11306.9	124653	5.33202e+06
Inj_368	34.2975	24.9925	19658.9	0	195672	25230	0	0	4226.07	0	2.24608e+06	0	0	99311.6	109276	11134.9	882346	6.79918e+06	906065	3.6431e+06	648052	1.88277e+06	3.38899e+07	0	689871	105509	4.50186e+06	35768.9	17776.2	30496.8	8576.93	38775.1	36226.5	29552	0	240106	130451	10881.9	82324.1	13740.1	146292	5.33704e+06
Inj_369	34.3842	25.0792	0	0	193775	8680.7	2444.17	2839.56	4459.8	2444.17	2.26707e+06	1545.55	5144.44	0	201547	9430.61	873835	6.89077e+06	770177	3.87526e+06	591679	669024	3.22789e+07	0	797267	113970	4.48258e+06	39250.8	16726.4	29057.4	5929.72	33123.1	42169.7	21747.1	0	269195	115828	12419	41628.4	10241.5	142637	5.65021e+06
Inj_370	34.4708	25.1658	20402.1	0	199126	6665.29	6685.07	0	5753.46	6685.07	2.38466e+06	964.175	0	86514.4	275963	12575.7	931538	7.02478e+06	932911	3.72047e+06	622548	600028	4.09511e+07	0	726358	86007.2	4.52925e+06	40192.3	13892	25702	9287.66	35693.2	29698.4	28605.7	0	296175	105099	8659.38	38073	14941.1	209705	5.77688e+06
Inj_371	34.5575	25.2525	22226.1	0	199566	12894	0	0	10771.2	0	2.25725e+06	0	0	124896	202043	7576.76	867303	6.65316e+06	926228	3.50109e+06	607099	1.47426e+06	4.35753e+07	0	761698	99713.8	5.6126e+06	32411.7	14241.9	18446.3	6165.61	36575.8	27287.4	19472.4	2940.89	234425	110196	11012.5	63584.8	10461	161906	5.6119e+06
Inj_372	34.6442	25.3392	17887.3	0	199454	5159.25	0	2674.68	10815.6	0	2.24105e+06	0	0	0	87891.2	11214.2	852004	6.86736e+06	861015	3.54415e+06	663282	634625	3.84182e+07	0	792228	128869	4.07845e+06	31650.7	18986.3	29183.7	8713.67	30843.5	41426.1	23132.2	0	239018	104841	11230.4	77086.5	12040.4	192734	4.86855e+06
Inj_373	34.7308	25.4258	17541.6	0	194540	6181.58	3549.43	0	7054.32	3549.43	2.07623e+06	0	0	8295.71	102489	8100.09	874425	6.84007e+06	874721	3.86433e+06	644472	1.71164e+06	4.07568e+07	0	800520	71997.4	4.67079e+06	35886.9	17804.1	26033.1	6776.66	35921.6	21952.4	19555.1	0	248476	119478	11823.9	66023.5	12968.7	152841	5.34244e+06
Inj_374	34.8175	25.5125	115696	0	193228	12073.5	2015.89	0	0	2015.89	2.2711e+06	0	12982.6	11298.2	326378	9481.22	899962	6.62619e+06	846669	3.59627e+06	618863	639267	4.23997e+07	1332.65	677555	90721.6	4.11992e+06	33008	25042.4	19593.7	0	32410.8	38491.6	17806.6	2590.91	252833	120324	12198.6	54943.3	10388.3	169423	5.63289e+06
Inj_375	34.9042	25.5992	23917.6	0	196477	18491.1	0	2794.14	15294.8	0	2.2573e+06	877.84	5108.02	206542	257444	15666.6	846764	6.92771e+06	808460	3.98285e+06	612192	657002	4.51574e+07	1483.46	812698	107218	5.33643e+06	51195.8	16234.9	23868.1	6695.96	33527.7	31460.4	22214.7	2550.19	229738	104728	9458.48	86436.4	11327.7	144748	5.52463e+06
Inj_376	34.9908	25.6858	16477.8	0	200196	23454.3	0	0	0	0	2.30705e+06	1733.18	0	0	63481.7	10365.2	905318	7.15287e+06	845366	4.03172e+06	578049	638767	3.67892e+07	0	817669	87233.7	4.49345e+06	43674.7	12821.4	24236.4	7020.17	32986.5	30066.9	25024.1	2229.27	266390	96196.9	10197.2	47829.4	13768.4	181026	5.61516e+06
Inj_377	35.0775	25.7725	15157.1	0	197136	27972.4	0	4717.85	12052.8	0	2.43209e+06	0	10152.8	171116	90561.2	13642.3	820028	6.97801e+06	923838	4.15772e+06	563478	697131	4.4279e+07	0	826248	83860.5	3.96513e+06	42326.7	18468	27049.2	7082.03	40801.2	40702.6	23875.1	0	272533	138699	8874.91	70106.7	14103.1	175818	5.70273e+06
Inj_378	35.1642	25.8592	89158.7	0	202950	11650.9	0	0	7806.24	0	2.30612e+06	0	0	117669	115536	11967.1	872422	7.08131e+06	879880	3.84851e+06	676093	1.77538e+06	3.90568e+07	0	702766	95290	4.66757e+06	46474.2	12486.9	23049.9	5330.02	30250.1	33275.3	19286.4	0	294421	129517	10650.8	60884.7	16175.5	153465	5.70354e+06
