# Supplementary material for: On‐line targeted metabolomics for real‐time monitoring of relevant compounds in fermentation processes
Source: Biotechnol Bioeng. 2023 Nov 22;121(2):683–95. doi: 10.1002/bit.28599 (PMC10953439; doi:10.1002/bit.28599)
Supplement: Supplementary file 1 — Supporting information. [file BIT-121-683-s001.zip › Experiment 2 raw Online MS data.xlsx]

## Sheet: ING_B_17_IGZ006_13SEP21_QQQ_results
Injection	Age [h]	Time succinate production [h]	cis_aconitate	Citrate	D_Erythrose_4P	D_Fructose_6P	D_Ribose_5P	D_Ribulose_5P	D_Sedoheptulose_7P	D_Xylulose_5P	Fumarate	Glyceraldehyde_3P	Glycine	Isocitrate	L_Aspartate	L_Glutamate	L_Lactate	Pyruvate	R_2_3_Dihydroxy_3_methylpent	R_2_3_Dihydroxy_isovalerate	S_2_Aceto_2_hydroxybutanoate	S_Malate	Succinate	x_3_Phospho_D_glycerate	x_6_Phosphogluconate	Glucose	L_Alanine	L_Arginine	L_Asparagine	L_Glutamine	L_Histidine	L_Isoleucine	L_Leucine	L_Lysine	L_Methionine	L_Phenylalanine	L_Proline	L_Serine	L_Threonine	L_Tryptophan	L_Tyrosine	L_Valine
Inj_001	0	-9.325	1723.52	0	0	0	0	0	0	0	0	0	0	0	0	0	20342.7	0	72508.5	75044.5	113547	0	15782.7	167.989	0	8407.39	0	0	0	0	0	0	0	0	0	0	0	0	0	0	0	0
Inj_002	0.0866667	-9.23833	9346.43	788632	0	1271.9	11114.4	0	0	11114.4	9216.56	0	861.701	413382	0	0	153298	6721.75	35590.4	46256.4	46082.7	1260.73	53992	214.501	0	254806	1676.55	0	0	652.328	919.218	470.238	0	0	0	0	4482.1	0	0	191.723	0	0
Inj_003	0.173333	-9.15167	0	0	0	0	0	0	0	0	0	0	0	0	0	0	0	0	0	0	0	0	0	0	0	0	0	0	0	0	0	0	0	0	0	0	0	0	0	0	0	0
Inj_004	0.26	-9.065	0	0	0	0	0	0	0	0	0	0	0	0	0	0	0	0	0	0	0	0	0	0	0	0	0	0	0	0	0	0	0	0	0	0	0	0	0	0	0	0
Inj_005	0.346389	-8.97861	0	0	0	0	0	0	0	0	0	0	0	0	0	0	0	0	0	0	0	0	0	0	0	0	0	0	0	0	0	0	0	0	0	0	0	0	0	0	0	0
Inj_006	0.433056	-8.89194	0	430173	127.886	1753.07	2174.85	538.685	0	2174.85	34031.7	0	328.108	163121	0	0	25097.6	6855.12	33866.9	160459	55634.1	0	23414.5	0	0	23247.2	2416.58	0	0	0	99.8874	0	0	0	0	0	0	1748.54	0	0	419.224	3564.73
Inj_007	0.519722	-8.80528	1098.36	31013.7	0	0	1303.56	0	0	1303.56	10395.1	0	0	3698.82	0	0	3617.26	0	8962.56	60913	21948.6	797.799	10471	626.659	0	5380.72	0	0	0	0	0	0	0	0	0	0	920.545	0	0	0	0	830.031
Inj_008	0.606389	-8.71861	0	0	0	0	0	0	0	0	0	0	0	0	0	0	0	0	0	0	0	0	0	0	0	0	0	0	0	0	0	0	0	0	0	0	0	0	0	0	0	0
Inj_009	0.693056	-8.63194	0	393746	0	0	0	0	0	0	5247.16	0	662.437	93223.4	567.596	0	21610.6	1359.68	0	47454.1	27146.7	1581.71	49274	0	0	3207.57	1923.13	0	150.947	0	0	0	0	0	0	0	0	0	266.744	0	0	0
Inj_010	0.779722	-8.54528	0	69623.2	0	0	615.039	0	0	615.039	3050.94	0	789.793	23078	0	0	13416	0	12472.3	97778.3	42885.1	0	8731.98	0	0	7221.73	709.464	0	0	0	0	0	0	0	0	0	0	0	0	0	0	0
Inj_011	0.866389	-8.45861	0	0	0	0	0	0	0	0	0	0	0	0	0	0	162.05	0	0	0	0	0	0	0	0	0	0	0	0	0	0	0	0	0	0	0	0	0	0	0	0	0
Inj_012	1.57528	-7.74972	0	0	0	0	0	0	0	0	0	0	0	0	0	0	0	0	0	0	0	0	14389.8	0	0	0	0	0	0	0	0	0	0	0	0	0	0	0	0	0	0	0
Inj_013	2.01917	-7.30583	0	0	0	0	6572.63	1453.44	2103.86	6572.63	10203.1	0	0	276074	4975.68	1170.86	177721	0	42102.7	103273	45688.2	5044.41	301354	2612.95	0	226899	4470.01	0	0	0	466.275	931.345	0	0	0	0	1436.26	2793.37	978.477	0	5826.31	0
Inj_014	2.10583	-7.21917	0	0	1244.39	0	11967.5	0	2290.61	11967.5	21435.8	0	0	81628.8	11802.4	0	274576	48073.1	40347.8	107294	44876.2	5482.66	440203	2598.55	0	228141	2443.04	0	3020.13	0	0	0	0	0	0	2261.51	0	0	0	459.632	10310.4	11358.3
Inj_015	2.1925	-7.1325	4617.51	0	2253.16	0	11047.9	1765.45	1541.15	11047.9	0	286.473	0	104101	8485.73	2577.86	491896	17282.5	39374.9	103815	104944	3492.42	423280	0	0	270381	0	1600.17	0	0	269.533	0	0	0	0	0	6995.32	0	0	0	7898.22	15330.5
Inj_016	2.27917	-7.04583	5832.55	0	1571.59	1758.26	12423.1	1521.52	1368.76	12423.1	7094.68	0	256.843	63651.2	8106.92	4716.98	355658	31848.3	43116.1	100833	99721.2	5044.43	442386	2616.62	0	271534	0	1721.13	0	0	0	0	0	0	0	0	0	1068.79	837.075	0	6453.86	9433.15
Inj_017	2.36583	-6.95917	4600.53	0	0	0	12105.4	0	0	12105.4	34273	0	0	109871	8394.55	2427.96	333304	34790	52971.3	129281	77262.1	0	590184	1708.73	0	296991	0	0	0	0	0	3504.3	0	0	0	0	0	2759.71	944.337	0	0	12439.8
Inj_018	2.4525	-6.8725	4336.94	0	3740.89	0	16417.2	0	1304.81	16417.2	14632.7	0	0	82222.1	14959.2	3105.98	319138	49876.5	47369	100441	71857.1	5587.18	78638.3	1719.37	0	281989	0	3508.62	0	0	0	0	0	0	0	0	2823.54	2007.54	0	0	3168.72	30870.8
Inj_019	2.53917	-6.78583	17555.2	0	1669.73	881.216	14902.5	1084.73	3669.11	14902.5	5296.82	0	701.194	126510	7902.99	3932.93	338807	27016.5	60600.7	101513	60530.4	8171.43	566879	1131.27	0	308338	0	0	0	216.662	0	1569.63	1745.6	210.86	185.81	0	0	0	0	271.905	2509.16	19037.5
Inj_020	2.62583	-6.69917	4711.12	0	804.063	0	15706.4	0	2764.36	15706.4	12283.4	0	121.187	107506	15392.8	3369.18	337501	14942.7	49376.5	139578	44394.2	5449.78	218735	1214.6	0	271100	3672.7	0	0	0	0	0	0	0	0	0	3015.92	2791.19	0	54.0256	5935.96	7930.61
Inj_021	2.7125	-6.6125	8620.36	0	0	911.061	13800	1103.61	0	13800	21262.3	0	0	111306	12559.4	5926.83	352700	28532.6	60827	152709	81252.2	0	492629	1108.32	641.23	326884	0	1198.77	0	183.634	0	1711.5	0	0	0	0	0	1315.46	0	0	0	11100.5
Inj_022	2.79917	-6.52583	0	0	1241.25	0	11294	0	1710.35	11294	5413.57	59.9442	275.638	101928	20312.7	5985.39	263899	57505.4	57132.1	126301	56103.5	7148.64	364749	1496.08	1515.49	274109	0	2036.47	1661.56	484.163	317.062	0	5007.33	71.6705	0	0	2520.06	1405.41	0	0	2486.04	9175.36
Inj_023	2.88583	-6.43917	7366.52	0	1366.09	2179.61	14679	1098.95	2490.54	14679	5747.63	0	0	78064.1	12859.6	5041.86	293247	21632.8	76273.8	156143	78681.8	4055.76	332869	1220.01	2998.95	298427	3429.33	2308.35	0	40.5746	393.259	0	1806.02	0	0	0	0	0	815.962	50.3813	1628.63	14616.9
Inj_024	2.9725	-6.3525	7010.43	0	2880.53	0	13369.9	2123.49	4269.54	13369.9	19995	0	0	297804	20492.3	7291.63	310770	19711.4	57885.2	180755	76313.5	6030.29	148710	0	0	287226	2110.41	1313.9	0	0	201.08	830.831	2519.97	0	0	0	0	0	0	0	0	6863.18
Inj_025	3.05917	-6.26583	8908.22	0	0	0	15207.1	940.134	1900.95	15207.1	5498.61	0	0	604769	21491.2	0	224060	13531	83937.6	150259	42368.1	6303.18	443231	1635.19	0	300467	3734.84	1555.73	0	0	0	2383.86	0	100.929	0	0	2770.71	1512.48	0	0	1027.96	0
Inj_026	3.14583	-6.17917	8389.69	0	2527.96	0	10938.6	1223.33	0	10938.6	24673.5	0	100.823	103080	18820.4	6579.76	322434	24305	92849	175987	95468.7	5626.07	391281	1891.55	2369.39	268908	0	1519.22	0	0	498.701	0	0	0	0	0	0	0	1838.07	457.683	0	11259.4
Inj_027	3.2325	-6.0925	7053.14	0	0	0	12028.1	1233.51	3863.57	12028.1	18073.2	0	425.09	112079	16644.3	0	351216	55463.5	80103.5	153844	38084.2	7494.59	402839	0	2310.92	279998	2856.88	2596.52	0	0	0	2172.84	0	345.806	185.504	0	5218.8	0	1747.87	0	2983.33	14342.2
Inj_028	3.31917	-6.00583	6771.04	0	0	0	11626.2	0	0	11626.2	11829.4	0	0	89511	18959.1	7846.18	255909	32396.9	89087.4	188490	34161.5	9958.62	378375	0	1638.32	260987	2941.89	0	788.44	0	0	1208.59	0	0	171.637	2860.97	0	0	0	82.7155	0	14061
Inj_029	3.40583	-5.91917	7806.06	0	1029.5	1851.21	9543.92	0	4072.07	9543.92	10296.7	0	0	116449	24388.3	6680.45	197423	31753.3	99334.7	141636	68271.6	6441	419069	0	0	212971	0	0	0	0	0	0	0	0	0	1134.23	0	0	2172.44	0	0	17056.4
Inj_030	3.4925	-5.8325	9189.01	0	3274.97	0	16161.4	816.744	0	16161.4	4633.23	62.3477	0	142439	25126.4	6557.46	215846	23974.6	78907	220656	74247.3	5740	337943	2418.27	0	260094	4291.66	2543.93	1888.06	0	33.2055	0	1721.77	0	0	1799.46	0	2054.24	0	368.8	1367.46	17656.2
Inj_031	3.57917	-5.74583	11944.7	0	0	1423.09	12705.8	1628.27	2675.86	12705.8	10716.6	0	0	97208.1	29837.6	7560.69	244875	21205.3	83851.8	191787	86405.9	8732.19	321805	3112.17	0	243109	7924.06	3178.47	2483.64	0	0	0	2409.77	0	0	0	0	0	0	412.288	0	31070.3
Inj_032	3.66583	-5.65917	8111.18	0	4660	0	11070.1	0	0	11070.1	10596.6	242.357	0	106035	26342	8333.32	258371	27802.7	118751	210370	48377.8	0	290179	1916.83	0	236228	8185.12	2532.34	0	0	0	3414.25	0	0	0	0	0	0	0	0	0	33692.5
Inj_033	3.7525	-5.5725	10484.6	0	1433.56	1279.31	12576	0	2957.43	12576	6601.77	0	490.638	88177	24928.6	11765	225042	28038.8	119198	228100	91259.8	6231.13	197558	0	0	300184	7800.83	4056.31	0	0	0	0	2087.09	0	0	1245.44	3643.27	0	0	0	0	17519.5
Inj_034	3.83917	-5.48583	10905.1	0	0	0	12687.5	1123.87	1217.91	12687.5	3889.66	0	195.469	66544.7	38856.5	9652.54	249656	33441.8	118136	271357	59299	7876.1	388542	0	0	267613	0	0	0	163.365	0	0	3425.6	0	916.097	0	0	0	0	0	1336.99	29503.3
Inj_035	3.92583	-5.39917	13487.1	0	1999.96	0	16378.5	1035.31	1863.26	16378.5	0	0	216.316	104091	30868.6	14477.2	212846	37310.6	119461	373542	79034.5	8172.23	381173	4527.49	1712.73	273701	2062.65	4035.72	0	0	0	0	2744.6	0	429.69	0	2255.38	0	2368.98	636.774	2595.2	31660.1
Inj_036	4.0125	-5.3125	10185.5	0	0	0	12358.6	1995.95	2647.35	12358.6	7490.11	0	0	91635	47101.2	11680	267605	24653.7	147679	323250	19026.3	8715.15	450658	2858.46	2177.99	242845	0	6316.68	1115.15	0	0	0	0	0	0	0	0	0	0	240.187	0	30964.4
Inj_037	4.09917	-5.22583	14574	0	2370.42	0	11768.6	0	0	11768.6	5475.66	893.806	299.622	74118.4	35220.4	10335.3	207587	39399.8	123023	311556	31244.1	4272.75	404406	1498.59	0	245835	4364.01	5401.47	0	29.2062	204.21	797.706	0	0	69.476	0	6544.54	2504.24	1270.47	0	0	31060.5
Inj_038	4.18583	-5.13917	14978.8	0	0	0	12744.9	0	2663.05	12744.9	8141.81	0	234.296	101314	63414.3	17705	243857	23838.2	153782	297808	68950.1	7245.42	399873	3698	2213.68	271983	3120.85	3586.33	0	0	0	0	0	216.607	0	0	7060.35	2206.64	3229.97	0	0	29210.5
Inj_039	4.2725	-5.0525	15343.2	0	639.24	0	12118.4	0	1217.89	12118.4	7258.94	0	0	109999	41433.8	14011.4	223245	21558.8	177164	386863	83791.8	9614.72	400055	2867	1230.18	254692	0	3828.77	0	0	0	0	0	63.9031	0	1218.64	5912.05	1200.33	0	520.5	0	36443.9
Inj_040	4.35917	-4.96583	13658.1	0	0	0	9944.67	0	1707.58	9944.67	0	0	0	109547	47500.2	23008.5	200783	28915.7	226646	394061	97274.5	7074.11	299519	3183.31	4433.73	215041	8690.66	4154.34	0	38.038	0	0	0	0	116.328	0	0	1194.93	0	0	668.451	24778.8
Inj_041	4.44583	-4.87917	15593.4	0	1651.57	0	10152.8	0	2588.2	10152.8	4580.74	343.212	324.295	132220	74762.5	20217.8	234364	30363.7	174671	411328	78813	5913.58	401778	3499.89	0	295263	7940.5	4524.5	0	242.979	0	0	0	0	0	1305.86	5541.05	1658.87	2951.34	0	0	25027
Inj_042	4.5325	-4.7925	15660.9	0	0	0	11982.4	852.215	2268.97	11982.4	3765.57	0	0	118891	54735.9	20047.7	205894	32420	214972	486007	68316.6	8626.4	312508	3781.33	2526.34	251807	7592.82	5803.83	0	48.8575	0	0	0	0	0	0	3143.61	2170.69	2762.5	0	1105.91	31344.3
Inj_043	4.61917	-4.70583	17417	0	1845.05	1906.45	12933.2	0	0	12933.2	14281.3	0	0	103638	67739.5	18968.3	197333	14995.5	198071	462444	90467.3	5383.82	60324.4	0	0	237255	11355.7	3931.39	0	0	244.185	4563.23	0	0	107.57	0	2857.71	1343.38	0	0	1717.36	23788.8
Inj_044	4.70583	-4.61917	19755.6	0	1555.69	0	11375.3	0	2403.42	11375.3	4883.45	0	650.693	90452.4	91517.3	16596.3	181426	36452.5	201873	488759	68694.8	7680.7	263817	3397.81	0	207007	3834.14	4446.44	0	0	270.47	0	1764.49	0	0	2233.57	3184.72	0	0	491.244	0	24725.2
Inj_045	4.7925	-4.5325	16563.1	0	1040.57	0	15981.5	0	2872.4	15981.5	2698.47	547.021	0	169693	92521.3	21316	227734	24669.5	288520	603238	90611.9	7497.36	325090	2303.45	2182.01	250993	5042.37	6340.68	2317.58	0	309.15	3444.32	0	0	27.7188	0	0	1771.47	1270.29	0	0	53937.7
Inj_046	4.87917	-4.44583	19612.6	0	828.598	1909.89	12377.4	0	0	12377.4	0	0	103.182	120827	89101.1	28220.3	150354	21296.7	244466	544019	75801.5	9380.42	357262	3681.17	1647.17	236033	9834.41	5758.59	0	0	304.417	0	0	0	0	1392.96	2749.06	2336.94	0	0	1135.09	35156.2
Inj_047	4.96583	-4.35917	19871	0	0	0	14344.2	1318.11	1581.63	14344.2	0	259.335	0	101524	80517.6	21233.6	153147	25416.8	264829	654074	116319	7353.34	354925	1917.48	1294.44	233769	5543.28	6760.87	0	176.229	0	0	0	0	0	2554.28	3758.92	2633.42	1519.04	0	0	31514.5
Inj_048	5.0525	-4.2725	20707.8	0	0	1587.27	11444.6	0	0	11444.6	6566.29	430.407	0	120328	89481.7	25026	177669	42630.7	295609	602471	76550.5	13023	454365	4117	0	249588	6636.85	6052.71	1264.01	0	0	0	0	0	122.97	4474.3	0	906.809	0	0	0	38895.4
Inj_049	5.13917	-4.18583	18536.6	0	953.889	0	10987.4	1997.85	2035.31	10987.4	9401.18	290.771	0	126165	112612	25034.1	199552	25774.9	275560	697361	65075.2	11209.5	345449	2894.66	0	247174	4956.5	10621.8	0	149.501	0	2387.57	0	329.009	0	0	0	3507.62	0	0	2755.4	35869.1
Inj_050	5.22583	-4.09917	14654.1	0	0	934.733	12338.6	2618.15	1348.53	12338.6	5335.51	0	458.767	97728.4	159972	24173.3	156999	40555.8	321277	784776	110834	9643.44	340475	4663.25	2650.04	201703	9366.65	9456.9	0	0	384.933	1672.49	0	227.807	124.337	0	4142.19	2618.52	4975.76	1031.47	1894.97	33814.3
Inj_051	5.3125	-4.0125	25539.5	0	0	2028.76	14880.8	0	2068.42	14880.8	11748.1	587.178	0	101376	94976.7	27171.8	165478	34871.4	325066	686242	114035	9371.81	416956	5859.86	0	234388	8538.26	8107.96	0	0	0	1670.42	0	0	210.854	0	3358.33	2095.28	1373.5	0	0	30525.2
Inj_052	5.39917	-3.92583	23197.2	0	0	0	13903.5	0	3608.21	13903.5	0	365.043	0	241624	102098	33816.8	213058	25755	384754	777146	64255.6	10488.1	310942	5750.64	1349.77	245487	6097.36	8676.02	0	0	241.14	0	4830.29	0	0	3028.15	3312.17	2473.73	4029.87	0	0	35226.8
Inj_053	5.48583	-3.83917	23800	0	1620.49	0	11772.7	1584.81	0	11772.7	9435.14	0	0	93201.6	164303	29462.2	197878	27846.8	316133	866182	129397	7949.05	343407	5096.9	3143.71	225843	10324	15049.7	816.304	0	518.67	0	0	0	0	0	5390.89	0	4490.62	297.402	0	35121.2
Inj_054	5.5725	-3.7525	19802.7	0	2270.5	0	9434.09	0	2187.89	9434.09	13532.3	0	0	117610	123663	35044.3	185201	44444.4	366551	846779	90805.8	12263.3	409475	3724.91	0	228212	7081.62	14051.8	1478.12	0	0	0	3808.07	0	0	0	0	0	0	0	1841.1	37619.5
Inj_055	5.65917	-3.66583	23972.5	0	3283.35	0	8944.81	0	3152.86	8944.81	7644.48	679.737	0	120571	159894	32044.9	183331	18530.5	385098	874249	61986.3	10287.2	226890	4826.78	0	231901	11591.4	15793.9	1324.29	0	0	0	0	165.524	250.401	3009.17	0	0	0	0	0	26328.6
Inj_056	5.74583	-3.57917	23675.8	0	0	1216.31	10808.8	1159.05	0	10808.8	6172.96	1913.65	0	393435	230683	45515.9	150898	36319.5	368789	960635	93883.1	13791.6	378753	3241.88	0	201337	11283	11770.9	0	0	0	0	3655.83	276.998	0	0	0	1918.31	0	0	2632.92	33368.2
Inj_057	5.8325	-3.4925	20894.3	0	0	0	11483.8	0	1578.25	11483.8	6477.58	588.849	646.715	106272	142167	29573.9	173074	30293.5	373377	1.00525e+06	105121	8496.79	231191	0	1552.88	192208	10120.1	15625.8	0	0	690.287	0	5506.62	0	0	5108.73	2966.62	3370.07	0	0	3833.04	35729.9
Inj_058	5.91917	-3.40583	22402.4	0	0	1976.76	11153.1	0	2403.54	11153.1	11507.7	0	1088.31	89398.1	154100	42878.8	153432	19247.3	352128	1.01016e+06	131139	10021.4	393382	5511.2	0	193810	9343.5	20090.6	0	0	0	0	0	0	93.7496	0	4987.98	3475.73	4467.07	728.072	0	37504.3
Inj_059	6.00583	-3.31917	20396.5	0	0	0	11864.9	1709.32	0	11864.9	7007.19	0	647.98	109382	180495	56854.8	130780	41116.3	417519	1.02855e+06	120862	11051.8	406584	0	2110.27	203603	6889.76	17832.1	0	290.687	0	2808.5	4268.31	280.893	0	2922.71	0	1777.79	0	0	0	30314.3
Inj_060	6.0925	-3.2325	21944.9	0	0	0	10078.3	0	2329.56	10078.3	11622	1145.72	1013.85	163461	232797	69585.5	150580	36128.4	412361	1.18573e+06	145553	14798	404394	4607.31	2321.23	196936	9691.78	25072	892.779	0	0	0	2057.51	0	0	1779.93	7631.91	1520.44	2820.05	0	1592.27	23632.6
Inj_061	6.17917	-3.14583	20971.7	0	2547.22	2451.87	10271.6	1680.46	1778.87	10271.6	14315.9	1432.38	0	224583	229280	63284	180296	30405	454410	1.22048e+06	95954.8	17443.4	386249	6644.33	1964.05	159718	0	24089.9	0	0	0	1745.24	2853.42	115.747	627.754	0	4895.27	3166.34	4352.46	1046.29	2005.02	49569.2
Inj_062	6.26583	-3.05917	29518.1	0	0	1831.78	11498.4	0	0	11498.4	9427.93	0	0	155414	307457	86079.2	185905	47546.6	462683	1.25909e+06	175795	12213.4	252969	7926.24	0	168838	12088.7	24237.3	0	0	603.362	3272.52	3130.16	242.304	0	1968.71	0	1228.76	3643.08	0	1626.52	34202.6
Inj_063	6.3525	-2.9725	31694.9	0	2698.06	0	12880.4	1707.04	0	12880.4	10003.7	0	0	160808	318573	81734.1	157927	18764.8	516796	1.21388e+06	172380	13859.4	378265	4959.06	1778.91	165672	12401.8	28137.8	0	0	0	1387.35	5747.16	0	0	1603.88	6039.66	2461.94	2387.46	0	1249.25	41918
Inj_064	6.43917	-2.88583	35886.5	0	2243.48	1220.23	11868.7	1063.81	2052.95	11868.7	11786.8	0	872.927	196890	293186	89053.1	157658	37049.2	523984	1.34085e+06	145866	10619.7	408837	3891.21	0	147523	7706.93	29391.3	2686.43	0	0	1889.05	0	0	0	4179.67	8069	2406.99	3772.42	0	0	33711.6
Inj_065	6.52583	-2.79917	33458.9	0	0	0	14690.5	0	1757.18	14690.5	11266	0	0	163257	294449	77823.8	127567	30073.1	505438	1.34218e+06	135918	14958	401453	3255.43	0	154712	11173.4	29740.2	2273.14	977.193	0	1990.15	7792.49	54.6014	0	4002.66	3443.5	2369.63	4001.24	650.707	2021.5	37209
Inj_066	6.6125	-2.7125	36052.4	0	2463.47	0	10576.1	1191.34	0	10576.1	16103.7	0	0	113975	329782	92970.1	155083	39525.3	492335	1.31567e+06	160392	13568.3	427380	8135.22	2534.89	151417	20021.9	33977.4	0	0	0	0	2980.24	0	0	3294.79	4460.07	2204.68	3343.49	740.268	0	43950.9
Inj_067	6.69917	-2.62583	35342.9	0	1069.41	0	8519.45	0	0	8519.45	9865.61	2010.77	1090.97	102443	303480	132312	132114	42450.6	506990	1.47088e+06	172959	12025.9	394710	4427.48	0	116339	6888.42	32567	1633.24	0	0	3169.51	5223.43	0	945.328	2523.74	0	1999.92	3963.77	884.292	4143.57	21297.4
Inj_068	6.78583	-2.53917	38819.2	0	3218.04	0	10424	0	0	10424	13866	490.998	1933.29	99430.6	382129	114791	128394	35623.1	556674	1.37517e+06	161295	15873.6	364310	5751.86	3892.1	134267	8133.24	32681.2	2336.29	0	0	3279.48	4870.05	0	946.987	5687.8	4536.51	3223.75	3885.91	0	2957.33	41247.1
Inj_069	6.8725	-2.4525	43101.2	0	0	0	10545.5	2010.95	0	10545.5	14273.3	1201.59	2113.77	141517	358098	154951	113913	28770.1	580887	1.57681e+06	165348	18381.9	336197	5179.39	1567.46	116434	10155	47253.4	3324.61	0	0	2666.97	0	685.66	0	4820.71	10037.7	2130.37	5073.83	0	2765.09	31341.9
Inj_070	6.95917	-2.36583	41197.2	0	3268.79	0	10250.3	0	0	10250.3	10779.1	482.495	1730.37	114459	356183	144961	136070	49970.5	513756	1.55828e+06	212403	10529.1	376904	7633.47	4144.35	98177.4	14318.8	51508.6	1125.44	0	0	3350.72	6513.92	0	0	4350.28	0	3240.62	10122.7	0	0	34183.8
Inj_071	7.04583	-2.27917	44992.5	0	0	0	6713.02	0	0	6713.02	16904.9	594.03	2270.3	86714.2	395710	151653	78242.4	17025.6	637177	1.60604e+06	183611	14767.3	391014	6324.34	1886.66	84423.9	10645.7	56903.4	4112.52	0	0	3478.39	4303.68	0	1156.54	5345.97	5978.71	2344.75	6691.35	0	3172.26	32158.7
Inj_072	7.1325	-2.1925	41984.2	0	1496.37	0	6601.66	967.713	0	6601.66	15184.5	1936.1	0	123341	476470	184979	125190	37116.2	613764	1.63927e+06	197991	14812.6	365794	6107.92	0	73930.7	6350.59	53411.4	4481.21	0	879.928	2622.46	9445.31	0	0	0	12873.7	3647.03	8716.56	0	3166.03	46622.9
Inj_073	7.21917	-2.10583	50685.4	0	3837.45	0	11146.1	0	0	11146.1	19037.8	0	2296.67	114147	419522	131258	108947	18289	586494	1.69513e+06	202984	15328.7	398016	5366.86	0	55493	6081.29	54113.5	5174.67	0	690.03	3600.65	6357.17	0	0	4418.25	9070.38	2686.94	12088.9	1065.02	0	42527.4
Inj_074	7.30583	-2.01917	70188.3	0	1984.19	0	9066.17	0	698.321	9066.17	13634.3	0	2718.09	326389	527920	198866	99670.3	23619.6	694832	1.68973e+06	208481	11727.3	344848	6228.86	1237.22	40434.8	4161.89	69645.8	3419.65	0	0	2546.26	4270.71	280.965	2076.3	6119.55	8236.24	3244.64	5591.36	0	2673.64	46163.3
Inj_075	7.3925	-1.9325	52986.5	0	1439.76	0	7800.21	0	0	7800.21	22942	1262.48	2408.28	171179	553270	246652	120851	32259.4	748318	1.7673e+06	235888	15184	419513	3617.28	0	28187	10817	62145.3	3940.43	0	0	4536.47	6746.47	0	0	6173.71	11603.9	0	6238.45	0	3649.17	35158.3
Inj_076	7.47917	-1.84583	66912.9	0	0	0	6738.47	0	0	6738.47	9321.86	0	3323.74	370562	494794	206738	129465	16767.7	689641	1.94746e+06	218968	17221.2	409773	4524.12	0	21166	9600.71	54631.7	5292.55	3066.43	0	6652.68	8610.66	0	0	6980.93	7213.81	1991.42	10370.1	0	5598.81	35703.9
Inj_077	7.56583	-1.75917	52001.8	0	0	0	5663.5	0	0	5663.5	14891.5	1114.26	2836.06	100629	588043	224845	115470	10935.6	710567	1.92187e+06	226145	18509.7	209733	0	1463.38	27104.9	9438.85	58233.3	7707.27	0	0	7910.21	10225.3	838.875	0	3515.23	10108.5	2322.54	9410.4	0	4930.87	33093.4
Inj_078	7.6525	-1.6725	60978.2	0	1987.14	0	6261.56	0	0	6261.56	9450.24	1216.49	2852	93968.2	551226	264985	107787	11749.4	707086	2.00023e+06	256215	20632.7	356894	7861.58	0	18373.1	0	60059.8	5360.57	3783.47	0	9524.23	11313.3	0	1164.11	5888.43	5004.3	1366.04	9318.44	0	3767.41	49633.7
Inj_079	7.73917	-1.58583	54818.7	0	2647.99	1129.3	4732.52	0	0	4732.52	12623.6	2090.56	2469.92	77046.6	571087	215393	114065	9070.9	770848	1.95262e+06	275702	10758	403244	4298.69	0	16501.7	4476.48	58027.7	6594.53	6315.92	0	10455.8	10108.9	0	1164.92	5779.81	7384.97	1715.9	0	0	2726.09	30972.2
Inj_080	7.82583	-1.49917	60991.1	0	0	0	5030.97	0	1488.16	5030.97	12933.2	857.523	2076.1	63996.5	502578	200151	99584.8	4954	625395	1.86894e+06	257818	10256.8	329615	4075.33	0	15374.9	2486.57	72541.1	11239	8160.62	0	9224.6	11175.5	0	0	6278.01	7006.83	2334.64	9136.02	0	4499.63	31447.7
Inj_081	7.9125	-1.4125	60349.5	0	2555.5	0	6395.53	0	1296.18	6395.53	14372.6	0	2975.15	91604.6	553129	170328	99906.6	0	661655	1.96784e+06	272454	12599.8	392201	6820.26	0	10223.5	2466.55	67012	6451.65	9121.09	0	11578.8	12015.2	0	0	3097.49	3316.26	0	10061.8	817.668	4061.59	38547.7
Inj_082	7.99917	-1.32583	59858.6	0	0	0	6591.42	0	0	6591.42	18525.2	2121.33	3020	71571.3	536502	157418	112149	12265.9	680667	1.91906e+06	248165	14912.5	405550	5052.2	0	11506.1	2431.75	69533.6	7993.98	8736.16	1099.89	11398.7	12162.4	0	0	5359.3	6309.12	1061.91	6880.48	0	7158.74	45087.8
Inj_083	8.08583	-1.23917	88693.3	0	1693.41	0	5495.25	0	0	5495.25	9902.03	1006.4	3608.5	101439	536078	199932	108912	4098.63	618948	1.89209e+06	221723	15567.5	310101	4756.72	1093.15	14615.2	0	66145.7	9394.78	8642.58	0	7523.68	11987.5	1088.39	1460.8	8269.7	5294.11	0	7719.24	0	3231.45	42146.4
Inj_084	8.1725	-1.1525	63513.6	0	1583.75	833.77	3378.81	0	0	3378.81	19924	0	0	73020.4	587493	166578	99770.2	4153.4	584861	2.02496e+06	257756	16798.9	453283	5734.18	0	16812.9	0	71974.3	6235.44	9148.79	1684.76	12084.2	10828.2	1391.92	0	6265.65	8616.78	0	11191.2	711.272	5929.3	34642.1
Inj_085	8.25917	-1.06583	65809.4	0	0	0	3780.91	1111.74	0	3780.91	9618.84	0	4020.47	91010.3	548162	185159	62746.6	7486.95	650230	1.9012e+06	268695	14569.4	326813	2773.13	0	9317.05	2654.37	71786.3	10284.8	10053.8	0	9978.1	12042.6	1621.05	2077.53	6385.41	4070.31	0	6359.23	0	2912	34420
Inj_086	8.34583	-0.979167	67915.8	0	0	1519.21	6737.66	0	0	6737.66	10165.4	647.544	3428.72	130503	574693	161782	67176.2	8900.36	609775	2.07329e+06	273923	12226.7	376550	5551.65	0	12443.8	4425.93	68697.4	7144.55	13654.3	0	8773.76	11911.7	0	0	6621.77	4072.24	0	7964.65	0	1805.51	38997.7
Inj_087	8.4325	-0.8925	74326	0	0	1872.39	3487.18	0	0	3487.18	10787.8	803.404	3115.56	88633.2	623170	168366	101856	5850.23	595799	1.83686e+06	292678	13152.4	298791	2638.23	1894.23	13843.9	0	64264.3	6676.36	10202.3	0	14281.9	14455.1	0	0	7209.65	8912.07	913.267	8579.1	0	0	28317.6
Inj_088	8.51917	-0.805833	103154	0	0	2472.82	6113.63	0	2438.78	6113.63	12646.3	837.648	4553.04	90118.5	613132	88278.5	90419.9	4644	592492	1.88305e+06	247694	14477.1	358928	3731.88	0	17517.4	0	56209.4	6378.49	14204.3	1387.91	10841.3	12952.1	0	1143.27	6363.99	7652.58	1313.5	0	0	0	29244.8
Inj_089	8.60556	-0.719444	83946.5	0	0	0	4276.77	0	0	4276.77	7935.22	0	5764.07	95729.4	662842	94177.7	89395.8	5600.06	550581	1.94318e+06	245738	13512.6	284666	8695.79	0	11483.3	0	82852.6	6111.08	13355.7	1454.14	10462.4	12091.4	0	0	9508.08	6770.74	886.387	10025.7	710.482	2825.91	25311.3
Inj_090	8.6925	-0.6325	84839	0	0	0	8548.9	0	0	8548.9	13772.5	454.817	3157.74	97850.4	637902	78388	78502.4	3095.03	546387	1.95e+06	230063	14932	320821	3829.78	2022.48	19928.8	2276.77	73655.5	9307.6	11285.1	0	12622	14297.7	801.283	0	0	4152.14	972.027	10001.3	0	2094.03	21884.6
Inj_091	8.77889	-0.546111	77070.8	0	4408.9	3446.85	4968.39	0	1638.15	4968.39	9231.18	0	0	78652.2	642243	99287.6	84361.8	7512.77	565914	2.18752e+06	248032	15390	301972	7110.56	2595.67	8607.25	0	73669.3	10505.5	14089.7	0	12203.6	18609.1	1316.29	0	6793.52	7335.06	1325.85	6897.74	0	0	31183.4
Inj_092	8.86556	-0.459444	88411.4	0	0	0	8244.85	1180.31	0	8244.85	11164.1	558.28	3746.79	109309	660945	76243	55651.4	5543.12	538175	1.91542e+06	245294	12461.9	299038	3729.09	0	9977.1	0	70237.1	10364.5	17933.9	0	15402.3	22158.5	1341.47	1165.99	4550.5	6300.26	0	5793.28	0	0	39421.5
Inj_093	8.95222	-0.372778	98669.6	0	0	0	5312.64	0	2394.34	5312.64	10115	323.722	2559.31	102496	714103	68095.6	92739.8	4806.31	509167	1.80843e+06	203582	13538.3	314608	2761.67	0	13749.2	0	85975.9	8912.1	16540.9	1538.43	15102.7	16841.5	1174.34	0	3824.36	6301.58	0	5805.64	0	3608.15	40445.1
Inj_094	9.03889	-0.286111	108381	0	0	0	7083.04	0	0	7083.04	11168.7	853.449	0	95558.7	781184	63730.7	81040.2	3529.81	533164	1.85147e+06	277143	20366.8	424493	0	0	19302.4	5153.86	74647.8	12358.2	16998.6	1755.21	22130.3	17852.5	1421.42	696.988	3068.15	13384.8	1661.99	7783.9	0	1302.89	54660.5
Inj_095	9.12556	-0.199444	130500	0	2670.26	0	6768	0	0	6768	14565.8	1083.76	0	95859.5	740264	40795.5	82007.7	0	573792	1.9933e+06	273327	17801	299435	2004.94	0	12581.5	0	81381.1	9242.64	14286	1396.53	18988.3	20696	2457.85	1460.06	7593.51	6024.94	0	7959.22	0	0	54714.5
Inj_096	9.21222	-0.112778	80374.9	0	2578.44	1183.85	7378.16	0	0	7378.16	11978.8	0	2761.61	90102.6	459026	26246.1	88817.7	77203.9	505364	2.148e+06	229930	22067.6	367858	3591.87	9584.71	165234	9886.51	61047	11917.6	16882.7	2681.52	15336.5	14932.9	1789.62	0	22157.1	0	0	13737.4	1318.43	2410.1	151947
Inj_097	9.29917	-0.0258333	66177.6	0	9676.44	0	6282.17	1665.41	0	6282.17	14441.6	0	3520.64	75876.1	604000	29633.1	143399	139108	474556	2.16511e+06	227711	22590.2	558764	2982.89	13620.5	241884	47475.4	58105.4	11786.2	11819	1721.04	16968.5	18718.8	1156.16	0	31941.4	0	2145.1	18423.5	0	2459.45	180709
Inj_098	9.38556	0.0605556	58978.8	0	16296.2	0	7297.27	0	0	7297.27	21350	0	2539.71	136397	295365	23878.4	144091	208810	484030	2.23462e+06	236582	19876	675262	2489.61	21500.4	257474	61330.5	39601.6	8360.55	9585.86	774.542	18544.4	13287.1	0	462.419	31314	0	1478.11	14664.3	0	6046.98	244680
Inj_099	9.47222	0.147222	57532.5	0	20756.2	2325.21	5037.11	1830.11	1899.05	5037.11	16877.6	1203.73	2610.98	35867.1	406291	21687.9	136523	243199	446389	1.86835e+06	246059	28032.2	798888	0	22332.6	286530	86480.3	51330.7	7235.43	11317.5	2456.56	14219.9	12313.1	0	243.988	34245.9	9244.66	0	15399	1881.81	5458.39	314441
Inj_100	9.55889	0.233889	49935.9	0	28656.6	0	3509.75	0	0	3509.75	16601.4	651.403	3131.39	18955.2	378129	19210	144080	282882	410641	2.08879e+06	218803	27622.5	1.12314e+06	1976.9	33283.5	270885	138912	54175.6	6268.65	7591.19	1083.02	16731.4	19600.9	0	669.221	37806.4	6223.1	2525.51	21091.9	0	9769.02	337340
Inj_101	9.64583	0.320833	40344.9	0	34245.3	2974.76	0	0	0	0	27491.7	0	2614.97	210391	590539	21537.8	165350	319848	476450	1.84392e+06	259853	32381.5	1.22969e+06	0	44944.7	320600	172838	41797.6	8983.86	8553.88	0	12806.1	15354.9	0	725.436	42624.7	0	1407.36	16972.5	0	8641.66	405760
Inj_102	9.73222	0.407222	42462.8	0	41176.6	0	3380.38	0	0	3380.38	27863.9	0	3678.64	98882.3	428740	26883.9	148926	411472	422491	2.02086e+06	238974	36431.8	1566378	3813.34	48754.1	340010	190072	38020.8	8962.17	6215.84	1614.64	16554.4	9177.36	0	0	43144.9	4385.49	0	24212.3	2873.33	9560.31	500437
Inj_103	9.81889	0.493889	47293.6	0	47763.3	2099.94	4939.64	0	0	4939.64	34766.6	0	3851.84	177326	439401	48378.2	143934	410878	417593	1.96992e+06	276895	30964.3	1.21917e+06	2479.4	50147.3	324070	251961	35268.6	10826.6	10126.4	1823.62	8799.12	11199.2	1035.39	0	39219.4	0	0	25999.1	0	15660.5	512718
Inj_104	9.90583	0.580833	51281.6	0	44264.2	2539.11	3513.11	0	1919.16	3513.11	41722.1	0	0	149661	473164	19041.7	168678	426119	445656	1.89371e+06	274459	39296.8	1.85203e+06	1397.12	65103.1	347914	184037	35821.5	6903.71	4754.4	1393.37	13215.4	15255.5	0	0	43940.5	0	3531.21	22479.9	3340.04	12885	506171
Inj_105	9.9925	0.6675	35325.1	0	54149.2	3583.7	3469.64	0	0	3469.64	58045.3	724.866	2206.73	50515.2	464227	27533	159200	529082	482539	2.10334e+06	241715	50111.9	1.69402e+06	0	74753.6	329959	226777	45821.7	9757.69	6218.52	871.106	11641	11215.4	0	0	50772.9	10661.7	0	25442	4095.15	18981.2	559743
Inj_106	10.0789	0.753889	58675.8	0	53719.3	5587.1	0	0	0	0	56490.6	0	4117.52	0	483352	55101.1	175833	536979	399270	1.94514e+06	250527	44518.4	1.89547e+06	3188.28	80642.3	337887	286852	23269.7	11106.3	8711.86	1375.97	10589	11625.6	939.986	1330.57	50903.5	0	1198.85	20774.6	2683.64	15546.8	582989
Inj_107	10.1656	0.840556	34955.7	0	60932	3551.06	0	0	2712.24	0	72082.9	939.958	2936.7	72269	445052	32807.8	159179	547569	354298	1.97471e+06	216773	51644.8	2.32853e+06	0	78485.2	305188	299844	27394.3	6376.72	4520.64	0	11949.9	13841.2	0	0	55371.5	2854.49	2061.58	29678.2	2946.04	19138.7	654852
Inj_108	10.2522	0.927222	39523.8	0	61166.2	1905.64	3903.97	0	0	3903.97	57703.5	1239.38	2555.45	38796	281902	19559.1	136240	536207	436911	1.89145e+06	222478	46299.8	2.24406e+06	1499.18	64393.9	311271	252305	33596.5	8487.99	6167.44	939.169	17756.1	12150.3	0	0	50813.9	0	937.639	22010.9	5672.09	16913	610116
Inj_109	10.3389	1.01389	49954.1	0	49832.4	4792.75	4534.61	0	1701.11	4534.61	67798.2	0	0	115778	508912	26310.3	139626	511630	383646	2.04233e+06	241236	42606.7	1.80804e+06	2278.13	61426.8	331559	215258	32976.2	8432.77	4694.35	0	9998.43	9291.66	1625.88	0	45513.6	3958.44	1789.46	18001.3	2604.42	15682.5	532235
Inj_110	10.4256	1.10056	43174.8	0	72125.1	2248.9	3496.59	0	0	3496.59	57625.4	358.352	2381.7	41659	436792	19892.8	177009	573894	414899	1.89023e+06	212607	78260.4	2.56323e+06	1550.39	100631	312496	307991	23710.6	7903.72	6454.35	1999.31	8648.57	14442.2	563.888	0	48400.4	10655.3	0	23849.7	2495.28	21135.5	728001
Inj_111	10.5122	1.18722	33009.4	0	83019.9	5155.47	4332.21	0	0	4332.21	82322.1	1326.12	2708.23	121346	489959	28387.4	185542	600579	390444	1.75519e+06	209987	67148.2	3.10832e+06	4431.04	97490.9	324676	488644	31068.3	8055.57	6024.81	0	10650.2	15165.5	0	0	67265.1	3278.12	2137.96	24134.4	3179.7	22052.9	802928
Inj_112	10.5989	1.27389	30359.5	0	95820.1	4511.75	2736.32	0	0	2736.32	70456	1394.9	3400.31	194818	459499	19094.9	152136	734226	321732	1.93302e+06	234549	85638.3	2.71929e+06	0	103050	308828	456031	29802.2	7208.49	4597.91	1640.66	12193.2	10999.7	0	2400.76	62127.3	0	1683.69	28775.8	3511.49	21661	837293
Inj_113	10.6856	1.36056	40493.2	0	76852.7	4750.97	2168.51	0	0	2168.51	99333.4	0	3170.92	182286	275395	15236.8	177488	758762	364071	1.93731e+06	218799	96211.8	3.84751e+06	1792.82	127439	333133	471004	29359.6	7805.61	7914.05	1427.65	10273.4	11854.8	0	0	53999.5	10090.5	0	25666.3	4270.28	32753.1	934297
Inj_114	10.7722	1.44722	38231.5	0	90980.5	7476.38	0	0	4595.52	0	94937.9	0	3631.32	69823.5	434808	19643.4	165443	790483	392944	1.94333e+06	230021	72734.1	3.14543e+06	1167.99	132048	316366	467282	32703.4	10452.8	5536.84	1315.98	13814.4	14391.2	0	0	76634.9	0	0	33309.1	6731.6	31251.4	1.00541e+06
Inj_115	10.8589	1.53389	35961.3	0	98257.5	4556.9	0	0	0	0	126957	751.161	1965.76	54047.9	373451	39278.5	181381	791325	394736	2.04736e+06	192306	103349	3.87666e+06	0	130815	340613	515420	28925.2	6220.99	6742.79	1078.26	12327.9	17743.7	286.152	0	79574	11553.5	0	30492.8	7020.21	34974.1	1.08593e+06
Inj_116	10.9456	1.62056	47317.3	0	92496.2	4107.94	2486.39	0	0	2486.39	131659	0	2853.26	48980.3	464315	18308.8	200067	859785	312644	1.87704e+06	212399	83791.8	4.27183e+06	1801.25	130115	318107	561157	29074.2	9265.24	5740.8	2392.08	14754.9	11749.3	0	1665.8	68704.8	4867.11	0	27731.3	3770.01	34314.8	1.16277e+06
Inj_117	11.0322	1.70722	45935.2	0	102269	5356.66	0	0	0	0	142519	429.344	2993.19	84584.2	375172	17050.7	164005	864463	331184	2.02793e+06	227141	84730.1	4.14913e+06	0	148092	325596	719137	27092.7	11004.2	4416.18	2203.27	10748.6	17820.2	0	3620.17	66316.4	4206.85	0	21159.4	7307.88	32004.9	1.15121e+06
Inj_118	11.1189	1.79389	60713.3	0	87831.7	5854.67	0	0	0	0	140419	839.559	3638.01	62591.9	391496	18254.3	203935	961890	393292	2.29041e+06	260607	90671.7	4.46059e+06	1487.63	156208	319620	585077	36147.3	10915.6	6050.58	844.929	19917.2	16128.5	0	2917.39	78451.1	3165.93	1917.04	37091.1	5112.93	33116.1	1.12648e+06
Inj_119	11.2056	1.88056	35901.2	0	100972	2477.57	3890.99	0	0	3890.99	166151	691.782	2888.83	52876.5	339217	33249.7	218891	1.04143e+06	420332	2.04773e+06	239169	112715	5.13403e+06	0	162716	305070	569518	34189.8	8485.89	7282.02	1693.12	18912.4	14633.2	0	2713.85	75035	5942.81	1159.75	36200.9	6884.63	32151.9	1.09675e+06
Inj_120	11.2922	1.96722	31037.6	0	96619.1	6691.1	0	0	1992.78	0	160034	0	0	85272.8	442981	19169.7	194181	1.07942e+06	375945	2.1776e+06	213697	186559	4.1939e+06	0	143571	344399	629232	34550.7	10473.5	4839.78	0	13531.3	17767.2	0	3403.28	83441.3	3743.52	0	33453.5	6398.61	27069.9	1.32583e+06
Inj_121	11.3789	2.05389	43160.6	0	91803.3	5106.25	0	0	1984.2	0	162714	719.826	4122.11	17517.8	448139	13557.4	181769	976785	393312	1.99704e+06	213573	124718	4.47611e+06	0	159909	349774	596872	28284.8	9425.44	4497.61	1304.81	20410.1	13127.1	0	2370.02	77743.6	13510.6	0	27374	7534.12	35591.4	1.17485e+06
Inj_122	11.4656	2.14056	37456.3	0	97286.7	8048.58	2344.42	457.356	0	2344.42	187563	0	3252.5	162055	209974	25100.1	193868	1.10154e+06	399929	2.26405e+06	238758	129813	5.52704e+06	4079.53	165125	300634	695559	25839.9	10131.1	4826.89	1780.98	12668.9	14720.8	0	0	74822.6	7742.34	2519.53	31680.3	7189.84	48880.4	1.32e+06
Inj_123	11.5522	2.22722	37989.6	0	106474	7611.94	0	0	0	0	193121	0	0	183245	379451	18550	218739	1.21845e+06	378955	2.06253e+06	261827	118324	5.67745e+06	0	167117	329171	651591	33584.4	10340	7920.65	2226.42	16884.7	13365.1	0	1952.35	87160.3	13813.7	845.946	35345.7	7605.07	40577	1.41428e+06
Inj_124	11.6389	2.31389	33106.4	0	97114.5	5611.63	0	0	1782.3	0	177249	0	0	191143	319086	17390.6	204234	1.18446e+06	356236	2.1631e+06	233775	126758	5.78625e+06	1818.4	166217	330115	581811	21633.4	8906.46	6226.9	1977.86	15894.2	14571.2	0	2739.94	83281.3	4866.11	1419.03	39354.6	10770.8	44263.4	1.43644e+06
Inj_125	11.7256	2.40056	46623.8	0	105859	0	3498.59	1061.21	1152.28	3498.59	206639	0	3222.23	95286.4	395503	34934.3	219600	1.30179e+06	389343	2.26592e+06	214268	261157	6.52924e+06	1466.92	195443	309173	540881	25221.6	6190.09	5376.19	0	16841.2	14948.5	591.313	2387.67	81924.3	13421.5	1106.27	44294.7	10430.8	47771.8	1.32849e+06
Inj_126	11.8122	2.48722	35246.4	0	105135	8655.06	1178.04	0	0	1178.04	239759	2178.27	2078.66	61560.4	351601	28203.9	249842	1.27282e+06	406903	1.89487e+06	238652	188600	5.83244e+06	0	172725	332778	580270	26430.3	11048.6	5080.2	2320.91	20375.7	19617.2	0	2821.67	94554.2	0	1883.01	41494.4	5544.24	36773.4	1.39284e+06
Inj_127	11.8989	2.57389	55816.2	0	113347	5494.64	2581.25	1367.87	0	2581.25	208360	0	0	37265.2	374614	32807.6	231428	1.31642e+06	423800	2.24943e+06	230788	149962	5.677e+06	0	191318	312652	600182	21640.1	12069	6725.37	0	21402.8	20431.5	0	0	98636	15101.1	0	41660.1	7449.91	35768.5	1.64249e+06
Inj_128	11.9856	2.66056	31554.2	0	105488	4796.05	0	0	0	0	236061	0	0	115998	456057	19763.1	243883	1.465e+06	321870	2.0751e+06	202959	183137	7.10872e+06	0	194744	309270	694620	17387.1	10216.8	3810.39	0	16464.1	16220	0	1787.93	90493.1	6321.33	1784.07	38922.2	10014	40476.3	1.39882e+06
Inj_129	12.0722	2.74722	31267.2	0	111902	8670.07	0	0	0	0	235174	0	3252.97	39889.6	418280	32577.4	279571	1.4322e+06	443832	2.63267e+06	228338	224703	7.56871e+06	1631.18	199363	350578	647165	33018	10710.3	5802.38	1759.42	14883.4	16787.7	0	2732.72	97486.9	17068.1	2018.75	41803.2	10677.9	42117.9	1.57071e+06
Inj_130	12.1589	2.83389	45106.8	0	111725	5727.12	2923.29	0	0	2923.29	256444	0	0	127377	452619	13550.9	226755	1.52973e+06	415263	2.5999e+06	268609	182058	7.64988e+06	2302.11	200394	293439	801860	27387.1	15767.4	3630.75	0	18042.5	21639.7	0	3427.3	103225	4025.82	0	45721.8	10947.9	42062	1.50617e+06
Inj_131	12.2456	2.92056	31889.8	0	106545	7289.27	1563.38	810.611	1912.14	1563.38	278017	0	3858.38	116217	419184	11115.7	212086	1.5737e+06	364839	2.30123e+06	230232	124472	7.17356e+06	0	157435	278937	629860	25153.8	10545.2	0	2425.88	14915.4	22100.1	0	0	100038	0	1088.03	46209.3	8012.27	44383.3	1.59856e+06
Inj_132	12.3322	3.00722	43649.6	0	111115	12179.8	0	0	1703.88	0	309527	0	4362	67976	396966	48468.4	253108	1.65859e+06	428882	2.55907e+06	260496	256989	8.62167e+06	0	210340	277008	673643	25271.9	12130	5633.92	1724.04	17357.8	16571.5	0	3076.79	102560	15014.3	0	34301.7	13276.5	55034.7	1.68313e+06
Inj_133	12.4189	3.09389	40441.8	0	102136	5361.03	3567.66	0	0	3567.66	302991	0	2058.47	45925.2	300067	13173.2	249442	1.60026e+06	379785	2.20659e+06	252362	338828	7.78054e+06	0	229325	268782	622092	23777.7	15701.4	6148.17	4218.24	20886.1	28008.3	0	3488.18	103018	8523.05	0	39888.1	9797.66	61953.8	1.73184e+06
Inj_134	12.5056	3.18056	34281.1	0	108868	5614.54	0	0	0	0	303390	904.263	3207.59	62679.7	331696	42517.2	228555	1.75144e+06	354721	2.20683e+06	253622	257212	7.73398e+06	0	238566	313943	760804	23988.6	11207.9	6105.41	1692.53	22915.5	18909.5	0	2346.91	102332	13315	0	56486.6	11837.4	47599.7	1.79964e+06
Inj_135	12.5922	3.26722	36505.4	0	105755	7507.28	2598.53	0	0	2598.53	274091	0	2427.62	0	301742	49830.8	242972	1.64559e+06	430129	2.18788e+06	215660	248410	7.30273e+06	2755.19	224808	270432	776521	20079.1	12109.3	3469.16	1804.07	22990.6	20765.1	0	3204.28	95489.5	11036.9	0	44795.5	10348.6	43190.5	1.73637e+06
Inj_136	12.6789	3.35389	58523.9	0	103159	0	0	0	1721.71	0	319514	0	4674.85	178045	322317	39381.3	236378	1.73222e+06	375244	2.3395e+06	281093	273313	7.90438e+06	1869.36	247856	277150	769885	23882.7	15609.6	7833.8	2085.9	23032.5	19682	3093.34	2797.35	100212	8490.22	2019.99	48365.1	11913.7	51988.2	1.78791e+06
Inj_137	12.7656	3.44056	37961	0	114365	6906.7	0	0	3168.09	0	316908	0	3463.06	66214	315067	22783	260932	1.79e+06	428054	2.30019e+06	242106	192491	8.88574e+06	1927.76	209042	295620	755462	24322.7	12596.4	3275.85	0	18967.7	21799.7	1988.03	1564.35	96190.4	4524.96	0	39152.6	10931.1	37990	1.84456e+06
Inj_138	12.8522	3.52722	31367.5	0	120858	5387.57	0	0	1528.08	0	291622	0	0	122525	397332	19476.4	256285	1.66698e+06	397619	2.27056e+06	257501	327119	8.56798e+06	2120.79	237800	287854	800200	18335.3	8938.38	3908.21	0	16633.6	16876.2	0	2217.74	110534	15120.6	1459.26	46635.7	8961.7	54146	1.81199e+06
Inj_139	12.9386	3.61361	40752.6	0	89647	10080.6	1949.91	0	0	1949.91	364653	0	5109.06	0	236171	44991.6	272602	1.80368e+06	418305	2.46205e+06	257171	203663	8.25431e+06	2299.68	237299	248956	793912	24800.9	11862.1	0	1469.34	18691.3	17184.5	0	2373.53	102716	10095.1	0	43826.7	9181.08	54809	1.92701e+06
Inj_140	13.0253	3.70028	36113.1	0	105325	0	3426.36	0	0	3426.36	350706	1150.67	3959.09	82226.4	423619	66021.6	299981	2.06626e+06	479441	2.48278e+06	247893	221635	8.66262e+06	0	273332	281418	839559	23107	12387.7	4770.06	2045.95	17730	22103.2	0	2579.35	103188	9764.67	1260.49	41874.3	14210.4	49325.8	1.88897e+06
Inj_141	13.1119	3.78694	30997	0	98540.1	9184.04	0	854.094	0	0	285273	390.443	3565.45	27948.5	290989	21368.8	243164	1.71877e+06	394890	2.43123e+06	265389	294458	8.51848e+06	0	216523	331277	678196	30419.4	9530.12	4025.26	2311.31	24727.6	13364.7	0	4142.54	90997	9058.81	0	44952.5	10197.6	58733.5	1.94195e+06
Inj_142	13.1986	3.87361	40247.5	0	118403	8372.89	3712.84	553.871	0	3712.84	315054	599.157	3766	75036.3	353804	20273.7	258053	1.96292e+06	431375	2.61253e+06	272941	271835	9.25864e+06	0	261982	266972	818735	22082.1	10891.1	5968.62	0	21263.4	16501.7	0	0	115169	7705.87	1142.27	36477	11775.1	56353	1.91378e+06
Inj_143	13.2853	3.96028	39017.1	0	111708	9485.92	0	0	0	0	355241	0	2836.65	27434.6	402837	13507.1	255822	1.98612e+06	367514	2.42871e+06	244747	220831	1.03943e+07	0	273334	272567	813633	21506.3	15346.3	6240.49	0	24418.8	25264.3	0	3082.74	131137	8856.32	0	48389.4	10501.1	54497	1.97283e+06
Inj_144	13.3719	4.04694	41010.2	0	107406	12582.6	1629.04	0	0	1629.04	396058	0	3741.97	103543	266601	22348.9	238584	1.95265e+06	490336	2.49469e+06	256527	211979	9.68958e+06	0	262598	239554	723211	17711.1	13530.1	5140.48	4758.44	19752.9	20929.7	0	3118.5	93224.1	13500.8	0	55247.5	15397.9	59597.3	2.0204e+06
Inj_145	13.4586	4.13361	37894.3	0	115453	4475.39	0	0	3766.1	0	406307	0	2685.25	48870.1	355699	25885.8	259872	2.13174e+06	434824	2.12731e+06	225336	238753	1.02072e+07	0	280404	282271	946257	27536.4	16851.8	5443.55	0	22205.5	24245.9	981.809	643.667	98174.5	5548.02	0	49246	11226.9	56896.1	2.07981e+06
Inj_146	13.5453	4.22028	35012.6	0	107699	3755.96	4044.74	0	2675.08	4044.74	393990	0	3931.57	48594.7	360037	35742.6	260758	1.95396e+06	385331	2.3416e+06	260971	409175	9.39096e+06	1543.78	295853	220689	830394	21380.8	10250.3	5888.07	1587.89	21945.2	19742.6	0	3116.21	99452.6	5565.49	1534.59	46916	8864.28	59701.5	1.91688e+06
Inj_147	13.6319	4.30694	31577.2	0	99812.9	9836.17	0	0	0	0	445503	886.354	5748.82	96139.4	301915	15037.9	274362	2.12914e+06	465077	2.52885e+06	288781	231329	1.07507e+07	2173.88	290464	259413	908896	30749	12952.3	3605.22	2624.72	24344.5	23113.6	0	2555.03	120416	18157.3	1362.19	38899.2	13507.8	74818.5	2.07116e+06
Inj_148	13.7186	4.39361	29336.6	0	102347	4797.33	0	0	4037.51	0	382648	0	4682.59	181292	297020	26632.7	229508	1.99733e+06	520894	2.50174e+06	221868	261597	1.09657e+07	0	253160	246894	731606	17081.2	14680	2420.05	1554.61	24615.9	21033.8	0	0	116001	14996.9	883.155	46203	12842	71825.1	1.95549e+06
Inj_149	13.8053	4.48028	31242.5	0	106311	4675.94	0	0	0	0	463486	1233.01	0	81580	439335	28368.8	281591	2.05883e+06	489181	2.85991e+06	267951	211767	1.2018e+07	1986.99	294327	266942	763364	32072.6	17249.8	4874.36	3335.03	19996.6	22681.7	0	2884.03	110002	8328.95	0	40390.9	10817.2	65940.2	1.9491e+06
Inj_150	13.8919	4.56694	32084.7	0	103416	4457.58	0	924.425	0	0	390017	483.956	4048.59	116894	395040	17197.5	256631	2.15839e+06	436571	2.44048e+06	256797	262028	1.01334e+07	0	285169	237934	911697	17034.6	11968.3	5694.96	2286.54	18193.1	19645.2	0	2667.38	115622	14519.9	1491.07	43913.5	12630.5	72676.6	2.20572e+06
Inj_151	13.9786	4.65361	28107.7	0	101669	13227.1	0	0	0	0	424299	0	5211.2	28701.5	384179	16142.1	258086	2.11608e+06	371597	2.18142e+06	275811	316243	9.35232e+06	0	309747	248573	784914	27405.7	11874.6	3269.45	4398.98	28366.9	23287.2	0	2188.46	110916	9706.86	0	47013.5	11872.4	53022.1	2.10302e+06
Inj_152	14.0653	4.74028	37441.8	0	123752	3796.36	3501.13	0	0	3501.13	450069	0	4967.44	132799	258724	38114	281641	2.15621e+06	459844	2.48189e+06	277105	281927	1.03252e+07	0	264240	263860	1.08131e+06	21775.9	9688.32	4604.48	3459.73	19565.5	23140.9	0	2966.09	103429	9686.18	1890.27	46720.1	11223.9	59410.3	2.06106e+06
Inj_153	14.1519	4.82694	21422.9	0	125867	7232.75	0	0	3490.1	0	488577	0	0	236897	465976	18454.3	287751	2.27189e+06	406611	2.42051e+06	249195	270597	9.42709e+06	0	273056	265035	965352	21583	13074.5	7459.58	0	18542.1	22767.8	1613.78	0	113320	7635.67	1911.94	46546.2	9572.48	55053	2.11625e+06
Inj_154	14.2386	4.91361	28343.8	0	113725	0	0	0	0	0	423762	0	4285.46	45155.5	431759	21152.9	250698	2.31516e+06	381617	2.24186e+06	264616	335202	1.13646e+07	0	278414	231607	941981	19997.6	14645.2	6040.23	0	23480.8	17323.5	0	2714.5	109472	18222.7	0	46848.1	9492.18	67178.4	2.33398e+06
Inj_155	14.3253	5.00028	30597.4	0	116705	7526.71	0	0	0	0	485855	0	5928.12	217897	343245	25154.9	264729	2.3799e+06	485984	2.78584e+06	248556	374450	1.36802e+07	0	292240	265769	1.03831e+06	22078.4	12756.8	4959.11	2911.53	21751.2	16047.5	0	1632.67	106690	9397.11	0	59096.7	13383.3	57739	1.89573e+06
Inj_156	14.4119	5.08694	28354.7	0	116359	4853.22	2942.2	0	0	2942.2	513994	0	4558.52	0	361983	26283	327179	2.4454e+06	385184	2.72064e+06	280736	256366	1.19635e+07	0	275085	247435	1.06461e+06	30790.7	15333.9	4516.11	0	23756.9	16233.9	2063.73	2154.18	105169	0	0	44972.4	17499.6	62660.9	2.25516e+06
Inj_157	14.4986	5.17361	31377.3	0	113956	8924.39	1009.04	0	4378.53	1009.04	493150	733.141	2327.95	71043	284075	27251.1	292661	2.4107e+06	422606	2.51923e+06	241515	259942	1.28522e+07	3637.08	310296	225826	859400	31047.5	11470.3	3652.72	2650.59	22551.4	31115	0	1928.15	113382	18954.1	1706.36	49552.9	10363.8	71351.6	2.12606e+06
Inj_158	14.5853	5.26028	34292.6	0	113274	15828.2	0	1402.34	1931.96	0	449796	0	3432.39	84052.6	411549	21525.8	286390	2.22414e+06	428012	2.56594e+06	253628	313657	1.04272e+07	977.619	285523	249960	992643	20620.5	8757.13	5944.85	3459.97	19875.3	23916.6	0	0	108783	7652.77	0	44632.7	9862.33	73080.9	2.21316e+06
Inj_159	14.6719	5.34694	26481.6	0	112729	3977.16	4506.23	0	0	4506.23	480603	2098.35	3385.91	136759	284891	18331	299166	2.52425e+06	449761	2.54607e+06	265588	366551	1.25228e+07	1704.66	323512	221426	1.02027e+06	18889	11543.3	2729.11	0	24755.4	24858.9	2562.28	2500.62	111250	10622.2	0	47338.3	10581.5	68945	2.38126e+06
Inj_160	14.7586	5.43361	26236.3	0	106433	0	0	1384.02	0	0	519882	0	0	0	316264	30907.4	329047	2.48345e+06	462540	2.87374e+06	272378	475949	1.36502e+07	0	261520	245559	1.00953e+06	24247.6	14580.4	6071.34	2378.93	17600.7	20760.9	0	2107.4	125572	14934.4	0	46169.8	9414.34	79931.8	2.18842e+06
Inj_161	14.8453	5.52028	30126.4	0	120820	3842.4	0	0	0	0	496551	944.577	2508.57	84247	301585	15221.8	286541	2.38136e+06	431874	2.53854e+06	264563	248064	1.18746e+07	2075.8	318719	260226	1.04861e+06	17499.9	9958.12	4122.16	2023.97	20134.9	11550.9	0	1482.54	91069.9	9674.02	0	45886.4	8428	69298.2	2.44437e+06
Inj_162	14.9319	5.60694	36069.5	0	118953	6690.38	0	1388.42	0	0	487848	486.194	3663.82	160784	292439	16297.4	285815	2.64672e+06	401039	2.42743e+06	267896	263597	1.10667e+07	0	283298	215720	992606	26437.2	12902.6	5996.24	3844.99	22847.7	17518.4	1858.51	1067.52	106807	8803.75	0	48484.2	8175.85	60754.5	2.42626e+06
Inj_163	15.0186	5.69361	24585	0	107187	10578.2	2440.97	0	0	2440.97	561719	0	4026.82	36724.2	405241	18465.6	288980	2.60889e+06	397986	2509799	293693	277538	1.14849e+07	0	307144	260528	1.14133e+06	20318.9	11557.5	3948.95	3235.7	19363.8	21405.5	0	2199.2	109207	7279.07	2862.66	43844.4	12963.1	67391.7	2.36239e+06
Inj_164	15.1053	5.78028	33941	0	103847	0	1880.05	0	0	1880.05	522157	0	2506.47	115058	263430	11631.8	277547	2.49501e+06	369989	2.67344e+06	223855	264639	1.33635e+07	0	298744	251864	971574	19349.9	8490.55	0	0	20647.6	22418.6	0	0	102376	8490.52	1436.34	49778.7	10466.4	70945.8	2.44086e+06
Inj_165	15.1919	5.86694	25854.4	0	109855	8500.97	3825.23	0	0	3825.23	564896	0	7644.21	245955	384558	19586.3	336557	2.50649e+06	450056	2.62779e+06	264533	320268	1.4344e+07	1649.33	279311	226116	1.07162e+06	18524.6	9832.87	4930.64	2654.94	23789.1	19401.5	2286.2	1180.05	105085	17748	0	49277.5	9129.53	71719.5	2.63558e+06
Inj_166	15.2786	5.95361	22102.2	0	118682	1753.43	3228.15	1506.88	0	3228.15	626267	869.545	0	0	350392	26674.8	347820	2.47934e+06	448431	2.69618e+06	256494	345760	1.24971e+07	0	332140	256448	967582	20374.5	11912.2	4766.56	3443.85	22922.7	21562.2	2379.91	0	116511	13546.2	0	49184.8	14796.8	75190.4	2.27538e+06
Inj_167	15.3653	6.04028	30907.1	0	115920	8323.74	0	0	0	0	574184	0	5490.72	33720.1	284998	32917.3	327282	2.52605e+06	408985	2.7691e+06	280801	370495	1.31793e+07	2207.82	380024	229727	1.07219e+06	14632	12729.1	3945.26	2026.55	22491.4	18878.2	4880.77	0	94595.9	13942.1	1184.6	39411.7	12486.7	59863.8	2.48451e+06
Inj_168	15.4525	6.1275	24278.2	0	98414.6	7612.6	0	0	0	0	562857	0	2745.08	126333	299881	15182.7	301875	2.49565e+06	406037	2.58063e+06	266011	464692	1.22263e+07	1847.81	321604	213917	890168	21470.9	10735.1	5585.42	4331.42	21260.5	22458.5	3293.24	0	86687.6	19493.9	1783.64	48626.5	12090.9	65819.4	2.33816e+06
Inj_169	15.5397	6.21472	39937.1	0	112235	4946.84	0	0	1637.05	0	539127	1004.31	0	107865	383923	21912.4	301111	2.75341e+06	413714	2.45333e+06	256650	299505	1.35124e+07	0	302584	248656	1.20496e+06	22783.3	13382.4	5410.92	2397.04	16503.9	21856.7	1809.05	0	82878.4	11386.2	0	40960.9	10541.4	70920.2	2.45428e+06
Inj_170	15.6264	6.30139	34049.6	0	105307	9471.24	2550.56	0	0	2550.56	564741	1110.33	0	0	288892	21368.2	304607	2.61052e+06	448901	2.56349e+06	300924	377763	1.17709e+07	0	382913	232623	1.16806e+06	33780.5	9962.06	5290.15	3320.58	22444.9	19200	0	1616.39	100620	13268.3	0	34787	10285.4	75256.4	2.44479e+06
Inj_171	15.7131	6.38806	28783.2	0	106992	10997.8	0	0	0	0	635198	456.601	0	34781.3	424334	16215.5	325200	2.60145e+06	420392	2.31e+06	274524	273902	1.39106e+07	0	329094	240041	1.18281e+06	22220.9	9016.41	5673.04	3510.91	20471.8	21012.1	2789.79	2970.92	85472.7	18307.3	1692.7	50729.9	8547.93	59659.5	2.34481e+06
Inj_172	15.7994	6.47444	25376.7	0	110279	17305.2	0	0	3720.93	0	661885	0	2339.53	140161	258516	15772.5	340674	2.56436e+06	531982	3.07962e+06	261185	307893	1.36139e+07	0	297626	217375	1.16749e+06	19944	9701.47	6038.58	2610.25	23721.4	21670.3	1831.33	0	99792.9	21140.1	1804.37	40964.5	10058	61594	2.34298e+06
Inj_173	15.8861	6.56111	26628	0	102101	8807.06	0	0	0	0	618737	0	5547.94	127672	353531	18780.1	355419	2.82446e+06	462069	2.74253e+06	282970	334112	1.3663e+07	0	357757	220148	1.17775e+06	21920	11177.6	5386.82	0	20893.7	19464.2	0	2069.74	117156	19205.5	1572.99	49506.2	13755.2	77899.8	2.50653e+06
Inj_174	15.9728	6.64778	29220.5	0	102248	10052.2	1835.71	0	0	1835.71	635299	673.463	2758.65	23789.4	302418	16069.7	300550	2.65994e+06	478883	2.52176e+06	252214	475922	1.3809e+07	0	72721.6	216012	1.27838e+06	25822.8	11856.7	4824.94	2345.06	22749.6	22316	2515.77	0	99255.5	20118	2182.04	48652.6	8206.25	86073.7	2.50679e+06
Inj_175	16.0594	6.73444	32397.9	0	107227	10019.3	0	0	0	0	663563	0	3782.84	67697.3	391325	11291.9	349061	2.60714e+06	416615	2.78472e+06	268169	331530	1.41468e+07	1551.51	316388	216106	1.30731e+06	16061.7	8684.07	5690.45	3142.58	15753.8	18014.3	4991.73	311.839	106102	22494.8	1495.28	37909.3	10501	62525.8	2.55254e+06
Inj_176	16.1461	6.82111	26360.9	0	114741	10322.8	0	0	0	0	620950	0	4038.42	111452	358088	21379.3	342000	2.6431e+06	414799	2.50177e+06	261553	328896	1.39444e+07	2185.86	331042	219962	1.35319e+06	26405	9803.74	3397.29	2381.79	16679.5	23285.6	1992.18	2220.04	88212.7	20522.8	0	56658.2	8902.62	66284.2	2.44494e+06
Inj_177	16.2328	6.90778	28998.5	0	98171	12200.8	0	0	0	0	693549	0	0	67388.5	138134	11601.4	350147	2.92023e+06	492211	2.6829e+06	220492	343504	1.39082e+07	0	389927	200226	1.08533e+06	22826.4	10962.7	3216.36	1933.16	19283.3	20228.2	0	0	106464	12132.8	0	51076.2	10959	65381.9	2.42041e+06
Inj_178	16.3194	6.99444	28165.4	0	98800.7	15267.6	1803.54	0	0	1803.54	700259	0	4554.79	70641.4	467255	10519.6	353237	2.87344e+06	406772	2.398e+06	258666	278509	1.45859e+07	2353.12	342744	204044	1.00953e+06	18297.5	11392.8	5427.35	2678.12	27092.6	19795.7	0	0	103714	14776.8	0	44055.8	10400.9	77846.7	2.27297e+06
Inj_179	16.4061	7.08111	26121.3	0	107713	4507.78	1437.33	0	0	1437.33	710369	918.543	5266.89	0	180065	9717.66	318216	2.76267e+06	473181	2.55984e+06	271846	359270	1.48896e+07	3525.97	345937	230833	1.17036e+06	24470.6	8813.59	3376.36	2334.49	17993.9	18082.7	0	3700.24	90706	12462.2	0	56040.3	10314.6	82088.3	2.33673e+06
Inj_180	16.4928	7.16778	33244.7	0	103552	0	970.862	0	0	970.862	626666	0	4171.5	64951.1	320534	12243.7	315635	2.76097e+06	548376	3.03707e+06	237318	331824	1.76397e+07	0	368175	195469	1.35318e+06	23710.3	7153.42	3745.57	1753.33	16356.5	18752.6	0	0	102766	22658.1	2721.02	44676.9	9059.83	74858.5	2.53957e+06
Inj_181	16.5794	7.25444	39473.8	0	115464	5623.25	0	1393.1	0	0	724500	0	5881.61	75503.7	318007	13768.9	327061	2.89551e+06	442539	2.59554e+06	311973	350559	1.64786e+07	0	319124	227752	1.14459e+06	19682.3	12635.4	6153.06	0	20801.4	19261.6	2495.43	1265.5	97897.7	15823.6	2052.95	50568.1	10701.8	59950.6	2.60774e+06
Inj_182	16.6661	7.34111	28172.1	0	108475	5426.87	0	0	0	0	674129	0	0	55624	311315	15971.3	378366	2.76884e+06	417964	2.64683e+06	273075	303671	1.42269e+07	0	389953	216189	1.05657e+06	18790.1	14729.1	4203.98	0	17630.1	19043.9	2539.91	0	99193.2	20144.4	1537.39	41016.7	9036.59	78969.4	2.44433e+06
Inj_183	16.7528	7.42778	33150.8	0	116681	6519.11	0	1105.4	2976.48	0	730589	837.416	0	46964.8	263307	9916.13	342308	2.88243e+06	419688	2.85158e+06	290827	585053	1.63297e+07	0	342874	213500	1.22977e+06	26948.7	9777.61	2764.32	1919.01	15695.8	17423.2	3120.3	2049.08	100843	21154.1	1619.65	41823.8	11472	62579.2	2.42755e+06
Inj_184	16.8394	7.51444	24416	0	109792	11271.1	1573.38	0	0	1573.38	767264	770.73	4453.37	44582.3	355055	11414.7	364350	3.01301e+06	453658	2.90681e+06	281498	431462	1.45503e+07	0	364506	207825	1.17231e+06	18960.1	9814.45	3844.51	2325.89	19116.5	21204.2	4513.2	1458.95	109225	22020.9	2414.81	54003.2	8177.83	70193.8	2.55418e+06
Inj_185	16.9261	7.60111	23074.3	0	116644	4851.99	2819.78	0	0	2819.78	699254	1452.51	4990.88	79469.7	315375	15676.3	373378	3.08501e+06	508868	2.92135e+06	272772	377094	1.70832e+07	0	345753	195822	1.20776e+06	18223.5	8751.14	5346.39	3654.8	19322.9	22839.9	3860.64	1076.31	111328	14891	4132.55	48355.5	8341.09	69511.4	2.43507e+06
Inj_186	17.0128	7.68778	30608.5	0	95666.6	9374.13	0	0	1660.01	0	750098	857.304	2649.4	16100.9	430979	15878.9	349182	3.07231e+06	485643	2.74891e+06	238292	392838	1.58341e+07	1801.27	340886	213597	1.36571e+06	25725.1	7510.66	4426.35	2720.51	21419.8	14586.4	3705.22	0	94772.5	17259.1	2483.44	54818	8459.05	58074.5	2.36664e+06
Inj_187	17.0994	7.77444	25699.4	0	115905	9295.54	0	0	0	0	758656	1082.3	0	0	405260	8799.72	397325	2.89468e+06	469700	2.49169e+06	285459	371632	1.50457e+07	0	372788	189711	1.24573e+06	21629.5	12309.5	5786.7	4743.02	18729.5	23862.3	5185.48	0	92333.1	12134.8	3299.01	34013.7	10044.3	83365.6	2.70074e+06
Inj_188	17.1861	7.86111	23673.7	0	117150	5515.94	0	0	0	0	783483	0	0	90390.9	369399	11648.2	366228	3.02748e+06	442885	2.64971e+06	261156	360680	1.64269e+07	0	342976	210231	1.24043e+06	24405.4	8552.96	3240.07	2043.66	14916.5	25154.3	2592.4	1468.1	109437	15545.9	0	37239.7	10797.1	53201.6	2.58361e+06
Inj_189	17.2728	7.94778	24870.1	0	113563	4758.4	0	0	1963.34	0	831816	0	0	43330.6	186941	13217	407692	3.25769e+06	488834	2.35352e+06	276358	304431	1.5799e+07	0	75746.9	244456	1.13025e+06	32188.7	12993.5	5676.35	0	18088.1	19303.6	0	2722.62	103827	12198.4	2751.73	55119.4	8855.42	72676.8	2.49665e+06
Inj_190	17.3594	8.03444	25699.1	0	108983	4394.06	2093.76	0	0	2093.76	763653	0	0	59662.3	300174	16485.6	360020	3.02632e+06	486585	2.77558e+06	288393	334542	1.47019e+07	0	357712	205733	1.37366e+06	16623.3	8450.66	0	0	21547.2	17215.2	3639.06	0	103125	18443.6	1787.77	38197.1	8254.31	66139.8	2.51719e+06
Inj_191	17.4461	8.12111	33039.6	0	117870	3874.84	1548.74	0	2823.26	1548.74	804527	633.652	2052.3	29833.9	335817	9508.11	380460	3.04241e+06	499687	2.55579e+06	307910	322055	1.36445e+07	0	362133	172337	1.28804e+06	18363.5	11471.5	4924.71	2882.84	16876.1	20444.7	4026.3	1876.69	83152.2	17279.8	0	52699.4	9700.58	75841.3	2.5708e+06
Inj_192	17.5328	8.20778	22950.7	0	115135	15666.5	1996.71	0	0	1996.71	815306	558.909	0	108357	352550	11496.2	369573	3.12826e+06	450229	2.58482e+06	258862	340647	1.73877e+07	0	346215	176064	1.0479e+06	14208.6	8451.93	5121.77	2073.93	26434.2	14469.5	1519.33	0	90774.5	19636.8	0	47671.6	7344.57	63202.4	2.37283e+06
Inj_193	17.6194	8.29444	22998.6	0	115671	7233.58	0	0	0	0	815418	0	4466.78	62866.6	374638	11108.4	376623	3.43002e+06	488871	2.68988e+06	303541	365279	1.66031e+07	0	428594	162582	1.28053e+06	27449.1	9039.89	6638.02	3018.73	19045.2	20660.7	2743.7	1552.85	115915	16105.9	2786.64	41916.8	7195.42	69318.6	2.58092e+06
Inj_194	17.7061	8.38111	18724	0	122554	8425.79	0	0	1563.49	0	765511	583.511	0	0	346371	12991.6	391464	3.15412e+06	443800	2.60408e+06	287610	376439	1.54279e+07	0	386076	191860	1.29086e+06	26077.7	10350.1	3734.95	2607	16556.8	18908.8	3670.51	3679.14	93201	20330.6	2172.72	42726	11241.2	70710.1	2.64471e+06
Inj_195	17.7928	8.46778	34321.8	0	101609	7317.35	3299.13	435.43	0	3299.13	874849	574.965	3754.38	31174.8	247524	11987.2	384108	3.12415e+06	455487	2.70926e+06	271828	547449	1.71362e+07	0	362400	165693	1.05717e+06	14216.6	10145.2	8731.92	4483.55	22858.4	19992.2	3572.43	3183.44	113509	30580.6	1175.66	52275.4	10772.2	57642.6	2.48502e+06
Inj_196	17.8794	8.55444	30516.8	0	102460	13022.7	0	0	0	0	905868	0	4207.46	29095	348329	10506	401907	3.30706e+06	484701	2.8752e+06	295165	398166	1.81352e+07	0	408786	176266	1.14606e+06	23009.9	12232.9	4658.65	1926.77	19090.4	16769.4	2721.52	0	99263.4	36143.6	2919.73	43078.9	10045.8	68348.5	2.39829e+06
Inj_197	17.9661	8.64111	26117	0	104078	5112.43	1504.94	0	0	1504.94	857525	0	0	42595.8	219391	7861.59	404956	3.33724e+06	461798	2.66662e+06	290833	437239	1.77777e+07	0	337947	195018	1.0636e+06	20588.5	11099.9	3673.79	0	17055	17984.8	3578.36	0	124776	18291.6	2843.24	45766.4	8463.88	71303.7	2.42517e+06
Inj_198	18.0528	8.72778	26017.6	0	105111	5795.16	1140.34	0	3028.4	1140.34	835294	0	0	0	277389	8140.65	407685	3.20801e+06	479522	2.46161e+06	283923	384448	1.82106e+07	0	381206	205461	1.31574e+06	24133.1	7929.85	3778.69	2385.85	24179	19567.2	5397.78	1513.66	91432.4	27464.1	0	44674.5	8870.78	72323.3	2.52073e+06
Inj_199	18.1394	8.81444	25620	0	109413	5407.78	0	2339.26	3567.19	0	920265	0	0	73165.6	111814	16457.4	406865	3.27741e+06	489126	2.87737e+06	330529	425997	1.78048e+07	1058.92	373340	167377	1.19923e+06	18926.8	9149.49	3947.83	2548.71	21067.8	20730.5	3031.62	1610.59	103058	19612.8	2413.95	45732.3	10953.5	77053.8	2.71226e+06
Inj_200	18.2261	8.90111	25319.3	0	102806	5657.1	0	1150.63	0	0	924123	803.103	4908.99	120659	296386	8305.15	385353	3.26259e+06	445512	2.60676e+06	291830	429637	1.88801e+07	3843.4	360921	184774	1.23614e+06	21231.2	9804.15	3823.58	2740.52	20501.8	15635.3	4230.23	0	86012.3	18466.9	3534.43	48307.2	9780.03	58851.5	2.5957e+06
Inj_201	18.3128	8.98778	26490.6	0	107971	8842.45	0	1150.37	0	0	889691	0	0	58213	303490	14737.6	380026	3.47837e+06	456532	2.75168e+06	262809	412669	1.7934e+07	2229.52	397375	161768	1.52517e+06	24525.5	8260.68	6289.7	4132.26	18924.5	23356.6	3361.68	1752.34	98112.7	19896.8	2170.05	37262.8	9032.49	60388.9	2.53921e+06
Inj_202	18.3994	9.07444	22185.9	0	112028	0	0	0	0	0	985090	0	3553.2	77511.1	450981	10674.1	447682	3.42319e+06	533158	2.83545e+06	329694	414165	1.97146e+07	2063.5	382083	175395	1.39078e+06	23981.5	9817.26	7095.29	3402.65	24424.1	22672.1	3451.3	0	104463	32605.4	2769.16	43933.9	10583.3	79630.8	2.6821e+06
Inj_203	18.4861	9.16111	24925.8	0	110298	5340.41	0	0	4144.21	0	944177	0	0	46074.2	342555	7794.04	412339	3.53143e+06	445199	2.63622e+06	265263	446728	1.94222e+07	0	380373	212193	1.43608e+06	18654.5	7570.32	4286.18	2668.24	23435.7	21509.4	4423.96	0	99062.2	28929.3	4092.66	57745.7	10264.9	64159.9	2.44184e+06
Inj_204	18.5728	9.24778	19971.9	0	107153	8002.56	0	0	3750.68	0	1.02973e+06	909.92	5582.08	81367.7	370782	15014.3	415122	3.53742e+06	451453	3.13035e+06	265893	460938	1.44439e+07	0	432354	180154	1.3319e+06	24941.3	9697.61	6351.35	2705.11	13821.4	18895.2	4547.63	1920.08	99787	20165	2986.77	44495.8	6530.17	75375.3	2.67871e+06
Inj_205	18.6594	9.33444	24632.5	0	119123	4816.98	0	0	0	0	922233	0	2898.48	0	409951	9315.01	412276	3.32361e+06	478347	3.04263e+06	305569	377193	1.80614e+07	0	420791	176701	1.3405e+06	19069.6	6919.57	4951.85	2662.5	18046.6	14987.7	4323.59	1599.08	96147	23611.9	1958.92	49658.1	9357.37	77327.8	2.50471e+06
Inj_206	18.7461	9.42111	22719.4	0	111422	0	0	0	5441.48	0	973985	1196.58	0	12456.6	216198	8475.36	432818	3.59726e+06	498417	2.72886e+06	273637	541932	1.99278e+07	0	388861	206798	1.38807e+06	17266.9	6804.52	6511.62	5244.09	17555.8	24242.3	4007.27	0	83486.1	32648.8	0	45708	8525.05	71095.5	2.68701e+06
Inj_207	18.8328	9.50778	22809.9	0	124856	11718	0	0	3195	0	944983	0	0	0	318284	10864.7	402627	3.43354e+06	474177	3.25649e+06	263181	462380	1.90043e+07	1469.4	389789	172016	1.21946e+06	23296	9475.62	4782.76	2446.54	21104.7	16392.1	5378.72	0	78011.5	32539.2	2585.85	42317.3	7894.15	68191	2.73923e+06
Inj_208	18.9194	9.59444	27980.2	0	101183	0	2086.21	0	0	2086.21	999979	0	0	73748.4	369294	9175.7	408767	3.49021e+06	513152	3.20482e+06	236579	485254	1.75811e+07	0	403208	195308	1.46382e+06	20129.2	12724.2	6559.85	3622.87	13858.9	16016	5511.93	1613.72	89494.1	18511.7	0	39375	5951.85	64826.3	2.45498e+06
Inj_209	19.0061	9.68111	23717.3	0	111980	3392.36	2982.1	0	2476.48	2982.1	975928	0	0	127644	341320	12639	383720	3.51993e+06	464081	2.46856e+06	279031	406327	1.80007e+07	0	398806	156740	1.27779e+06	15996.8	10443.6	5267.4	3447.78	21921.6	19290.1	4987.92	2000.06	86011.6	20335.8	0	57041.5	8874.51	51718.9	2.5933e+06
Inj_210	19.0928	9.76778	22375.2	0	104349	4995.4	0	0	0	0	1.00694e+06	0	0	99632.9	335631	7906.57	418778	3.53366e+06	502009	2.44249e+06	329260	455690	20028878	1568.96	390336	190294	1.39359e+06	25991.6	11274.3	6332.02	2791	11764.6	19448.9	5560.85	1977.95	83979.3	36276.2	2189.09	34215.5	8618.01	68612	2.41725e+06
Inj_211	19.1794	9.85444	24285	0	111778	4651.06	2391.73	0	0	2391.73	1.07069e+06	0	0	0	267780	12868.5	424956	3.64437e+06	504544	2.9971e+06	274735	437615	1.86722e+07	0	367820	181245	1.11047e+06	22759.6	7429.94	7313.23	3255.39	22017.5	16917	4611.7	0	109641	43906	3251.76	56834.3	10970.7	75140.9	2.55937e+06
Inj_212	19.2661	9.94111	25648.8	0	114620	3444.39	3643.49	0	0	3643.49	1.05169e+06	3047.07	4626.88	27154.3	373999	11484.3	467706	3.75493e+06	490305	2.55176e+06	321615	439561	1.84729e+07	0	396612	217471	1.16005e+06	21078.7	9895	7826.39	5185.67	18905	20448.8	2548	0	102635	25466	3695.97	48700.5	7690.63	71374.2	2.43456e+06
Inj_213	19.3528	10.0278	32969.8	0	104707	4111.95	0	713.915	0	0	993681	0	0	37827.7	267086	6826.57	446740	3.71141e+06	487914	2.75822e+06	286210	859873	1.98181e+07	0	444145	149199	1.23482e+06	18161.8	6485.6	6208.59	4277.54	17642.4	20265.4	4080.22	0	94748.9	28303.9	1072.87	49171	9827.54	59992.9	2.62647e+06
Inj_214	19.4394	10.1144	22163.9	0	112066	5357.94	0	0	0	0	1.06303e+06	0	0	234716	318722	9186.78	460032	3.86772e+06	445497	2.65617e+06	281841	623905	2.03902e+07	1457.42	340869	161048	1.29521e+06	20051.4	10336.9	5922.34	3476.75	17482.8	25630.5	4986.36	1710.52	99614.2	32327.2	2215.06	48360.1	12197.1	73902	2.45584e+06
Inj_215	19.5261	10.2011	19488.9	0	108209	13848.7	0	0	0	0	1.08019e+06	0	0	88457.2	207039	7184.72	384923	3.67677e+06	508824	3.10353e+06	311452	459961	1.86164e+07	1484.33	387994	187855	1.2907e+06	24429.3	8237.76	5503.36	2794.68	15222.8	22707.7	5504.09	0	89251.4	32257.9	2728.33	45464	10316.3	57066	2.47772e+06
Inj_216	19.6128	10.2878	17307.3	0	114382	13733.5	0	0	0	0	1.01831e+06	992.136	0	0	384355	7460.35	424124	3.78157e+06	482116	2.95541e+06	341837	466285	2.13056e+07	0	359167	192469	1.32195e+06	18452.1	7879.32	5542.91	1642.32	18864.4	17972.8	4230.44	0	94931.9	26632.7	0	49307.2	6710.94	77786.8	2.46132e+06
Inj_217	19.6994	10.3744	28569.7	0	110237	11860.8	0	0	0	0	1.08537e+06	0	0	0	309861	8240.46	419030	3.84249e+06	524623	2.952e+06	309725	583003	2.15092e+07	2028.05	340821	161323	1.32088e+06	21512.6	9116.67	7041.08	3506.6	18699	18700.6	3907.89	0	95495.3	24206.7	2123.63	40831.8	7352.06	66786.4	2.3926e+06
Inj_218	19.7861	10.4611	21985.5	0	117499	4136.76	0	2040.22	0	0	1.0925e+06	0	5901.62	59267.3	236806	8692.66	475929	3.77489e+06	518088	2.6691e+06	305185	511902	2.19242e+07	0	371123	169709	1.33357e+06	20221.2	10621.2	7714.39	3333.04	17247.6	21566	7033.42	0	96087.2	24454.1	0	41875.1	11766.2	70467.7	2.50851e+06
Inj_219	19.8728	10.5478	26776.3	0	107964	7503.51	0	0	2872.57	0	1.13206e+06	0	1960.64	77017.4	292940	5977.5	421338	3.71848e+06	512086	3.10614e+06	288455	385632	2.41561e+07	0	408685	143507	1.69724e+06	26617.7	8968.98	5187.65	3845.67	18763	17966.8	6118.63	2735.96	98603.3	26366.7	1554.59	42920.3	6640.46	80026.1	2.5413e+06
Inj_220	19.9594	10.6344	32086.3	0	120258	3103.38	0	0	2910.88	0	1.13239e+06	745.936	0	57792.8	253231	11837.5	458706	3.7766e+06	537218	2.84637e+06	367581	452252	21439245	0	394304	204222	1.1593e+06	17782.6	7707.89	7889.32	3868.57	19136.9	24855	5383.92	1778.81	99296	35750.4	4179.59	41562.5	9449.28	71154.7	2.6824e+06
Inj_221	20.0461	10.7211	19136.1	0	107627	6480.27	0	0	5527.21	0	1.20956e+06	0	3718.13	0	181481	7984.55	429742	3.88124e+06	522579	2.50999e+06	311021	641121	1.90156e+07	0	71152.8	198275	1.44174e+06	23517.1	12165	6579.33	3992.17	16614.4	17404.3	3523.87	1433.13	104834	42932.4	878.74	48126.1	5537.71	58964.2	2.80465e+06
Inj_222	20.1328	10.8078	22181.9	0	109768	10634.7	0	0	0	0	1.18702e+06	0	0	0	384690	11395.4	505936	3.7332e+06	538451	2.98995e+06	338831	431719	2.22442e+07	0	442667	154768	1.36579e+06	25700.6	7307.09	5877.89	0	19973.2	21777	4998.97	1506.56	89587.8	25125.8	5183.75	52969.9	9068.26	64403.1	2.50384e+06
Inj_223	20.2194	10.8944	23296.2	0	107365	2896.5	0	0	0	0	1.07495e+06	811.529	0	0	375666	9657.32	425031	3.48134e+06	458903	2.82625e+06	318094	385744	2.08051e+07	0	393751	181585	1.31312e+06	26387.9	12765.8	6636.5	0	18062	21983.5	5595.35	1208.08	91978.1	24472.2	2257.71	45358.4	8391.82	61334	2.61741e+06
Inj_224	20.3061	10.9811	22664.9	0	106384	13501.1	2533.56	0	3530.78	2533.56	1.08253e+06	0	3203.29	51623.7	305512	6089.5	488078	3.92737e+06	582461	2.82914e+06	309080	412077	2.10396e+07	0	379126	189348	1.28211e+06	28524.9	10789	6082.91	4980.18	20650.5	18087.6	4793.77	0	90118.4	44522	1888.38	41281.7	6376.28	58881.7	2.50021e+06
Inj_225	20.3928	11.0678	28492.4	0	113906	3981.79	0	0	1948.99	0	1.1958e+06	0	0	32697.9	236176	9630.45	468874	3.91685e+06	427216	2.51221e+06	317224	645516	2.28671e+07	0	499040	188873	1.26365e+06	22206.5	9753.46	7342.12	4093.62	21102.4	20150.7	4305.34	0	101663	21772.7	2859.77	53843.9	6494.43	79553.2	2.72166e+06
Inj_226	20.4794	11.1544	22108.5	0	122974	4945.33	0	0	0	0	1.308e+06	0	0	17999.4	311222	9628.07	476561	3.83195e+06	491835	2.96485e+06	316441	491832	2.04131e+07	0	382275	187815	1.47905e+06	20281.2	9102.24	4975.54	4230.14	18313	12533.5	4441.06	0	73174.2	48819.8	3389.06	45518.5	6184.95	70534.6	2.72494e+06
Inj_227	20.5661	11.2411	24236.6	0	120203	3295.32	3475.23	0	0	3475.23	1.17655e+06	0	5665.86	105350	316313	9336.06	474959	3.95999e+06	537857	2.65633e+06	342031	631161	2.23184e+07	1068.17	471709	180439	1.35087e+06	18217.7	10973.2	6703.63	3854.85	19191.6	14801	0	1684.23	77083.5	29942.2	2924.63	48504	5358.61	62363.6	2.50506e+06
Inj_228	20.6528	11.3278	21211.9	0	108376	0	1450.64	1113.22	3330.38	1450.64	1.30123e+06	1596.31	0	115424	292577	9090.55	466732	4.02304e+06	509013	2.55363e+06	327450	515433	1.72029e+07	0	393882	135831	1.46183e+06	22859.1	9337.8	7427.17	4618.5	14881.5	13927.8	3653.43	2135.82	102050	42734.6	2999.94	45871	4455.45	68950.1	2.53972e+06
Inj_229	20.7394	11.4144	26814.2	0	110113	15727.2	0	1147.74	2990.02	0	1.18786e+06	0	0	31765.2	335762	9371.4	535795	3.7427e+06	566992	2.58895e+06	292029	507518	2.16329e+07	0	414311	144093	1.4908e+06	25417.1	9107.1	7620.36	5252.12	24830.3	19544.6	5132.16	0	89651.5	37591.8	3547.69	47573.5	9414.2	64196.1	2.56218e+06
Inj_230	20.8261	11.5011	19670.5	0	99604.6	20860.1	0	0	0	0	1.22418e+06	607.823	2807.58	54706.6	385085	10617.6	464399	4.04436e+06	637875	2.37324e+06	295844	461875	2.1821e+07	2337.61	394490	140700	1.35854e+06	21903	10571.9	7670.39	2759.64	18395.1	12477.3	4216.23	2431.37	80692.6	33895.5	3462.74	42046.9	5747.25	70628.6	2.46932e+06
Inj_231	20.9128	11.5878	23736.6	0	116708	9613.23	0	0	4814.76	0	1.29031e+06	0	4209.7	22454.5	358429	8145.62	492259	3.66493e+06	480587	2.70504e+06	319176	423296	2.14951e+07	0	411090	157196	1.24354e+06	18590.8	10583.1	6054.88	5985.53	18398.9	13680	6196.86	1564.03	92725.2	29083.9	3069.67	61007.4	5883.35	68799.1	2.54481e+06
Inj_232	20.9994	11.6744	23950.7	0	107748	2678.73	2914.51	0	1993.83	2914.51	1.21304e+06	0	3670.45	52985.7	226629	5716.11	490003	3.88462e+06	502491	3.2487e+06	334442	500044	2.21584e+07	604.739	432060	161807	1.34655e+06	28065.3	9593.26	5407.06	3251.02	20566.2	17071.8	5102.78	0	93927.9	27774.3	3731.99	39837	4963.74	57178.8	2.52268e+06
Inj_233	21.0861	11.7611	29601.3	0	120088	9583.98	3490.87	0	3393.91	3490.87	1.16292e+06	0	0	41725.6	338925	6399.36	495904	3.82471e+06	512695	2.8136e+06	318550	559873	1.98307e+07	3057.26	485059	129851	1.55453e+06	24130.2	8188.43	5849.82	0	16904.6	15164.6	3973.18	1873.45	96267.2	30618.8	0	31949.2	7781.53	56821.8	2.39866e+06
Inj_234	21.1728	11.8478	29530.3	0	108190	8090.6	2656.65	0	0	2656.65	1.27859e+06	0	2652.67	73962.2	224572	5843.43	511061	3.73005e+06	479700	3.23419e+06	279215	520024	2.02985e+07	0	414041	140487	1.38071e+06	23171	8245.05	5970.71	4147.95	18916.9	21577.3	4792.82	2783.62	88775.7	31040.9	2774.75	48917	8829.65	58567.2	2.38792e+06
Inj_235	21.2594	11.9344	23410.6	0	99729.8	14646.3	2680.17	0	0	2680.17	1.21031e+06	0	3203.95	0	282098	13477.3	449087	3.80634e+06	524049	3.45687e+06	315225	425984	2.19445e+07	0	330763	159066	1.234e+06	27143.1	9010.48	5467.23	4547.32	22961.3	20664.2	8585.78	1976.37	88749.3	36718.5	0	44819.2	7348.44	65969.4	2.63068e+06
Inj_236	21.3461	12.0211	26065.5	0	100784	4437.15	0	0	3521.09	0	1.25099e+06	0	3027.25	34520.1	311426	11071.1	492041	4.08146e+06	511007	2.77193e+06	345734	538781	2.31355e+07	0	424359	170913	1.32464e+06	23364.1	6572.21	7078.26	2936.24	17092.8	14324.6	6374.09	2846.4	88542.1	26316.9	2689.2	48046.1	8926.65	59620.2	2.44518e+06
Inj_237	21.4328	12.1078	26879.2	0	120175	8616.57	0	0	0	0	1.18901e+06	243.691	4373.7	30677.1	310548	6928.04	460005	4.03158e+06	516882	3.22723e+06	306967	659321	2.08717e+07	1632.97	450161	136247	1.53791e+06	21767.6	9030.81	6218.96	4146.21	17684.1	18580.4	6340.13	770.753	77277.9	32743.5	3088.93	31017.8	8590.5	50621.4	2.36045e+06
Inj_238	21.5194	12.1944	26207.4	0	118641	12989.7	0	0	0	0	1.28383e+06	0	0	101455	357622	9809.57	512672	4.02654e+06	563964	3.03692e+06	293375	510943	2.26879e+07	0	394199	156166	1.08961e+06	24100.9	6867.81	7856.42	0	16376.4	20811	5096.21	1419.32	73624	32443.2	3580.02	49401.5	6549.35	62700.6	2.24246e+06
Inj_239	21.6061	12.2811	20061.5	0	108803	8495.15	0	0	0	0	1.21774e+06	0	9187.09	75636.8	355130	8472.36	491120	4.10932e+06	483524	2.72413e+06	286296	589944	2.32467e+07	0	366558	145523	1.49689e+06	23291.9	8936.82	5927.6	2594.55	17319.6	14504.5	7285.88	0	83681.7	34521.2	2733.75	36969.7	6095.97	63959.3	2.23667e+06
Inj_240	21.6928	12.3678	20455.3	0	114973	16904	2121.1	0	2916.57	2121.1	1.30214e+06	0	2470.43	126990	259898	11919.7	494438	3.93109e+06	497657	2.47663e+06	290858	403980	2.36075e+07	0	408483	150710	1.23159e+06	17361.2	7554.02	7408.42	0	13460.7	20760.5	6991.17	1449.9	91032.6	31932.5	0	47840.4	4237.14	52403.5	2.41232e+06
Inj_241	21.7792	12.4542	24440.1	0	93645.9	3130.96	1091.24	0	4244.89	1091.24	1.30202e+06	0	0	0	299131	9056.37	482865	3.9533e+06	443685	2.90382e+06	312663	683232	2.00685e+07	0	378037	136764	1.05989e+06	16128.3	11796.6	5849	4642.9	15879.9	19415.4	5120.19	2449.3	94464.6	39836.2	1687.02	40197	8217.12	62600.8	2.43069e+06
Inj_242	21.8658	12.5408	24007.7	0	111700	9421.67	0	1290.95	3098.2	0	1.297e+06	0	2394.6	37705.5	234885	7570.17	451798	4.0058e+06	470982	2.8806e+06	308719	541256	2.24038e+07	0	436242	132145	1.46416e+06	25281.5	7131.58	7247.15	0	19111.5	18782.3	7798.47	2330.44	90712	43028.5	3837.87	46447.6	4321.15	48186.7	2.53668e+06
Inj_243	21.9525	12.6275	23882.4	0	102811	3806.29	2149.08	0	0	2149.08	1.22182e+06	0	4532.69	41742	335565	10503	482425	3.85414e+06	465485	2.77139e+06	306049	494219	2.23555e+07	0	401052	153823	1.2458e+06	21136.7	5693.51	6932.19	3527.38	20634.2	19902.1	5621.17	2776.3	79735	41756	3876.38	44319	10671.2	64766.4	2.39045e+06
Inj_244	22.0392	12.7142	19706.5	0	107850	8434.62	0	0	0	0	1.28131e+06	0	0	0	151104	5484.86	477086	4.01289e+06	560748	3.13725e+06	304406	557414	2.12806e+07	1772.62	425093	185182	1.39542e+06	17161.9	8199.2	5350.59	3517.54	16255.3	25899.9	7133.51	0	85283	43534.7	2029.11	39577.9	4858.33	56959.6	2.40136e+06
Inj_245	22.1258	12.8008	23484.6	0	104114	8261.83	0	0	0	0	1.33994e+06	459.439	3369.49	46354	251298	11107.5	465377	4.09909e+06	496374	3.20736e+06	318520	472226	2.41875e+07	1151.38	389004	148383	1.37494e+06	36483.7	9756.97	7112.71	5554.65	20138.6	17593.6	7477.81	643.749	93077.7	28722	3106.9	43310.7	7317.94	63125	2.60798e+06
Inj_246	22.2125	12.8875	17035.5	0	120474	19306.7	3751.12	1453.39	5605.33	3751.12	1.30736e+06	0	0	39456.5	173752	5802.61	497081	4.17998e+06	553672	3.03511e+06	325631	478778	2.40047e+07	3161.23	451320	140643	1.2568e+06	22449.2	7181.48	5498.45	4592.67	14521.4	19871.1	4189.53	0	87415.6	34190.9	1738.64	47950.9	9019.04	82051.9	2.56987e+06
Inj_247	22.2992	12.9742	23297.4	0	123425	3348.11	3540.45	2633.3	1372.52	3540.45	1.30498e+06	0	0	33420.8	177388	6479.12	526950	3.92463e+06	487715	2.55654e+06	287672	621283	2.28333e+07	1568.04	69081.9	167926	1.1892e+06	30347	8539.23	8971.77	3208.8	24417.6	20266.1	4830.94	1996.27	85934.3	37431.9	0	44167	9025.11	60661.2	2.3746e+06
Inj_248	22.3858	13.0608	17482.1	0	114733	9070.01	2600.94	0	1434.71	2600.94	1.32626e+06	0	0	22682.2	344183	9624.86	519812	4.02459e+06	563701	2.61229e+06	363588	466868	2.30709e+07	0	470851	148626	1.0338e+06	24543	9854.99	8421.13	4323.63	14157.9	11670.2	4233.3	3003.1	83544.9	40894.1	3588.17	45949.2	8719.45	70325	2.36678e+06
Inj_249	22.4725	13.1475	16992.7	0	108944	5088.28	0	0	0	0	1.47889e+06	0	3450.64	30197.6	237992	6989.05	570495	4.28672e+06	558437	2.90358e+06	362390	1.01818e+06	2.38651e+07	1269.02	412149	128881	1.33955e+06	21205.2	8735.72	8128.71	3163.66	22492.6	13138.9	7278.06	1756.15	88291.2	33977.4	0	48341.8	8559.93	55053.9	2.50985e+06
Inj_250	22.5592	13.2342	22763.7	0	110045	6646.75	0	0	0	0	1.3635e+06	0	0	99458.3	272558	11849.4	529615	4.03567e+06	584690	2.4639e+06	338695	518522	2.39584e+07	1457.72	448854	153916	1.33647e+06	17336.5	9797.22	5893.21	0	14753.6	25217.1	7345.43	0	84075.2	23059.4	1947.66	46774.1	6134.31	57874.7	2.34812e+06
Inj_251	22.6458	13.3208	17804.2	0	107887	0	0	0	4868.83	0	1.47903e+06	0	4149.86	0	275238	9764.45	536341	4.39101e+06	570986	2.49902e+06	290803	458682	2.39672e+07	0	428183	154519	1.47705e+06	22438.8	9026.89	7584.81	4591.81	20039	17420.3	6837.41	1443.86	94553.5	43247.3	1538.35	37091.8	8559.61	59728.3	2.22515e+06
Inj_252	22.7325	13.4075	23010.5	0	108381	3702.93	4157.81	0	2203.23	4157.81	1.41068e+06	1038.86	0	79985	352613	7586.64	519548	4.2101e+06	501193	2.75497e+06	357834	521758	2.46679e+07	0	432361	134543	1.25713e+06	32617.4	8371.15	7767.85	0	16115.7	21478.4	8665.46	2048.37	94186.5	18897.7	0	40123.9	9044.25	49041.2	2.17929e+06
Inj_253	22.8192	13.4942	28436.5	0	91018.2	4482.72	0	0	2206.31	0	1.44836e+06	0	3931.23	43260.4	247699	5534.89	523460	4.10269e+06	500249	3.16713e+06	329146	512790	2.43677e+07	0	452879	137176	1.22434e+06	25808.7	12968.8	6079.73	5102.58	19413.1	19243	7258.81	0	104393	36798.3	3978.09	62382.3	8158.48	59075.5	2.47921e+06
Inj_254	22.9058	13.5808	22618.8	0	112647	4719.91	1922.58	0	0	1922.58	1.41206e+06	0	0	28865.2	257870	9101.53	507578	4.04927e+06	524752	2.5786e+06	338511	506950	2.29821e+07	0	441816	128348	1.25543e+06	20061.6	7011.58	6179.32	3180.66	16997.8	17835.9	4481.75	1780.17	87787.6	39182	2551.82	41030.2	6772.18	54438.2	2.35649e+06
Inj_255	22.9925	13.6675	21941.1	0	116214	6618.98	0	1137.46	5118.36	0	1.51834e+06	0	0	27498.8	329466	7916.61	566371	4.41116e+06	554358	2.75769e+06	356024	634503	2.43863e+07	1209.42	431832	142596	1.1353e+06	28143.7	9123.59	7653.76	2906.12	14661.5	19944.5	6678.94	2243.89	92912.8	45402.8	4018.52	39575.4	5448.76	63982.3	2.20966e+06
Inj_256	23.0792	13.7542	18344.4	0	109415	4967.52	0	0	0	0	1.44796e+06	1522.88	0	22428.1	312870	8120.96	556879	4.29545e+06	554341	2.83679e+06	326303	508882	2.33591e+07	1498.57	465281	114296	1.19125e+06	24822.6	7871.09	10013.2	2488.91	17285.7	23616.8	5625.56	0	92568.5	43897.5	3321.27	48932.3	9739.88	55281.6	2.40396e+06
Inj_257	23.1658	13.8408	26379.4	0	92727.2	11897.9	0	2668.69	0	0	1.36464e+06	2469.88	0	126466	205663	7437.39	491249	4.3216e+06	500357	2.95471e+06	327102	513897	2.30388e+07	0	363254	142461	1.33595e+06	26263.2	7949.91	6833.91	4357	15162.9	17148	7556.85	1929.88	90491.9	36921.7	3541.66	39527	6206.78	47342.2	2.51906e+06
Inj_258	23.2525	13.9275	23020.9	0	117709	0	0	0	0	0	1.45882e+06	0	6082.96	84301.7	216099	6757.01	545489	4.45579e+06	514050	2.71445e+06	297238	545202	2.52409e+07	0	432932	141063	1.2733e+06	27584.1	10514.9	6715	5091.76	18013.9	17092.3	7347.5	0	83920.7	39627.6	3564.46	60706.6	6053.79	69833.6	2.44037e+06
Inj_259	23.3392	14.0142	29018.9	0	101465	7907.64	0	0	0	0	1.4666e+06	0	2870.3	75487.2	222741	9058.07	523150	4.24655e+06	559250	2.90627e+06	364611	613119	2.34091e+07	869.18	400051	145006	1.21242e+06	28053.5	6979.44	7904.25	5209.42	19030.7	17327.7	7325.98	0	86118.7	21843.1	3713.75	57009.4	7322.56	60382.3	2.2859e+06
Inj_260	23.4258	14.1008	18308.7	0	105926	3257.71	0	0	4350.85	0	1.5142e+06	0	0	12556.1	225820	6176.84	532792	4.5119e+06	539050	2.51424e+06	383083	458288	2.26629e+07	1101.41	399954	150425	1.45445e+06	26328.4	6666.82	8867.19	3632.73	21406.6	14497.2	5710.35	0	93916.6	36897.9	2973.59	43259.4	8611.04	69238.6	2.33216e+06
Inj_261	23.5125	14.1875	17851	0	105457	3237.31	0	0	2070.22	0	1.52895e+06	0	1977.65	142591	268422	3860.09	536434	4.25856e+06	490174	2.45905e+06	350759	512487	2.30175e+07	0	458771	141759	1.67525e+06	25091.9	8448.94	5857.41	2443.17	18481.3	17401.8	6333.98	1787.02	88403.3	30060.1	3456.89	31724.1	6012.17	45593.9	2.2782e+06
Inj_262	23.5992	14.2742	22838.6	0	110687	2883.69	0	0	0	0	1.53746e+06	0	0	37914.3	217554	8030.6	517828	4.34437e+06	428762	2.59326e+06	368153	511456	2.47362e+07	0	426377	154187	1.22207e+06	24530.1	7904.13	10477.2	2673.32	18349.9	20392.7	7012	2104.03	99353.3	28325.4	3755.31	44588.7	4591.47	65840.6	2.27667e+06
Inj_263	23.6858	14.3608	21923.6	0	116409	3489.1	0	0	3450.15	0	1.52807e+06	450.484	0	72876.8	151278	7930.84	542443	4.23575e+06	577598	2.47941e+06	321939	639980	2.21377e+07	0	408251	133889	1.44136e+06	21243	9404.42	6646.02	4229.25	15052.1	11707.3	7836.04	2083.66	112052	60312	3582.74	34072.9	11434	54729.3	2.59916e+06
Inj_264	23.7725	14.4475	21735.4	0	103799	8281.48	4303.03	0	0	4303.03	1.47055e+06	2564.15	4721.18	125541	143580	5872.04	596346	4.6186e+06	541548	2.49396e+06	314429	540162	2.79284e+07	0	465804	128967	1.3054e+06	24247.5	7570.39	6628.96	5312.47	20079.6	24374.1	5710.81	2287.7	109835	35687.4	2666.86	46943.8	6995.58	60227.2	2.36053e+06
Inj_265	23.8592	14.5342	26038.8	0	108373	0	0	0	0	0	1.51932e+06	0	0	33686.7	158276	7310.62	580487	4.43672e+06	436159	2.93667e+06	348788	648862	2.36155e+07	1266.63	441097	140372	1.46028e+06	24533.1	10187.3	9256.07	2574.19	20242.8	19319.8	11845.4	1419.7	93337.3	31704.3	4746.58	32420.6	5595.11	63438.8	2.42375e+06
Inj_266	23.9458	14.6208	19322.9	0	109993	3819.3	2348.8	0	4224.86	2348.8	1.54839e+06	0	0	0	187977	8966.8	598267	4.33996e+06	454322	2.93985e+06	313976	683977	2.59385e+07	1581.69	398559	121576	1.41105e+06	26430	8663.15	7604.12	5773.34	18554.7	16955.3	9921.15	0	95684.8	41359.3	4015.11	45801.1	9698.81	56832.1	2.36753e+06
Inj_267	24.0325	14.7075	19336.2	0	115851	11721.4	3112.63	2261.9	0	3112.63	1.49645e+06	0	3384.12	62611.9	208574	10668.6	558835	4.49067e+06	522441	3.09745e+06	351142	477302	2.42239e+07	0	352765	150918	1.26079e+06	27456.8	8569.21	8693.16	0	19557.5	16969.3	6917.51	0	90943.3	32787.5	2682.18	40609.3	6059.25	61446.9	2.25484e+06
Inj_268	24.1192	14.7942	15894.4	0	116259	3959.01	1444.54	0	0	1444.54	1.46057e+06	0	0	18872.2	226321	8668.44	553875	4.34153e+06	474605	2.83826e+06	318845	510132	2.40461e+07	1899.98	444693	136071	1.23623e+06	19296.8	7036.4	8823.84	3611.49	15792.8	16764.4	8444.94	0	86551.2	43062.2	3971.4	45548.9	5325.96	45986.7	2.5275e+06
Inj_269	24.2058	14.8808	21653.7	0	122157	9066.8	0	1877.57	6426	0	1.65235e+06	1344.67	0	21215.9	154852	8448.65	649263	4.79433e+06	609339	3.04771e+06	373762	678293	2.56119e+07	1538.58	475680	133301	1.38248e+06	26753.9	6818.53	8023.81	7417.52	19239.7	20873.6	6823.39	0	116379	31694.1	3412.16	56212.7	7290.71	54790	2.2282e+06
Inj_270	24.2925	14.9675	19166.8	0	109905	6881.62	0	0	3413.46	0	1.69179e+06	1588.02	2790.67	138028	208674	12070.7	565503	4.34181e+06	544837	2.97674e+06	353989	522794	2.44563e+07	0	465367	101122	1.48091e+06	22632.1	9001.6	6348.9	4979.76	19399.6	19583.4	6654.68	0	86817.8	46243.8	3381.47	37874.9	5491.23	54405.8	2.33713e+06
Inj_271	24.3792	15.0542	14570	0	112161	10176.8	0	0	4552.21	0	1.55049e+06	0	3332.66	48159.1	233162	5266.07	542610	4.46046e+06	580274	2.43712e+06	368257	456796	2.52133e+07	0	479992	116211	1.52206e+06	23659.9	7937.89	8130.6	4551.73	16349.5	16968	7463.34	0	75377	52558.5	3348.73	44508.7	6445.95	53517.6	2.27387e+06
Inj_272	24.4658	15.1408	22410.3	0	105720	7385.81	0	0	0	0	1.57431e+06	0	5065.45	0	245744	2950.94	560406	4.57589e+06	530863	2.65732e+06	358002	533833	2.71474e+07	0	435013	140655	1.20861e+06	25124.7	7094.06	5728.08	4874.31	19346.7	18318.2	5599.62	0	83808.9	37771.2	2697.01	52387.3	6278.81	63962.2	2.39189e+06
Inj_273	24.5525	15.2275	13879.6	0	111250	4611.73	1360.71	0	0	1360.71	1.45235e+06	2201.6	0	45004.8	128267	7164.45	566521	4.71541e+06	538756	2.78089e+06	363012	439242	2.68773e+07	0	459966	126312	1.62308e+06	18822.6	7747.59	8366.36	4577.56	17622.4	14469	7183.94	0	88073	42532.9	3655.3	42696.6	7331.26	76563.7	2.45697e+06
Inj_274	24.6392	15.3142	22203	0	109648	6232.82	0	0	0	0	1.64651e+06	0	0	40592.5	331700	7836.23	570854	4.74545e+06	526160	2.48116e+06	326599	498614	2.62477e+07	2183.59	378456	119629	1.44691e+06	20702.3	7541.6	6142.96	4650.46	18157.6	11596.7	6227.81	1412.78	109486	31548	4249.18	54794.2	5381.81	58559.9	2.34824e+06
Inj_275	24.7258	15.4008	21906.7	0	115383	4877.52	0	0	4834.34	0	1.6785e+06	0	3029.46	43555.3	151404	8809.6	591679	4.78962e+06	548393	3.40269e+06	314650	537361	2.41506e+07	0	332379	133646	1.02694e+06	26049.4	7646.34	6796.52	3090.45	21633.8	19418.6	6128.46	2706.6	83392.6	36285.9	0	35317.2	6461.07	62726	2.34783e+06
Inj_276	24.8125	15.4875	22925	0	101292	3242.45	0	2526.09	2458.12	0	1.5408e+06	1006.3	3814.92	39925.1	308817	8252.73	561624	4.65605e+06	563299	2.59625e+06	338309	526417	26027212	0	446718	138117	1.6784e+06	28502.9	11866.4	6011.07	6590.7	16295.9	22626.5	8449.3	1992.37	90832.4	42684.6	3024.5	46554.9	4782.2	66155.2	2.27447e+06
Inj_277	24.8992	15.5742	14493	0	127589	6663.06	0	0	0	0	1.71529e+06	1558.68	4732.32	27959.9	314060	5403.85	622909	4.94608e+06	520707	2.49055e+06	366627	857997	2.57965e+07	0	426213	116803	1.64479e+06	22578.3	8919.01	5768.03	4720.32	15754.6	17628.8	4613.53	1332.43	107423	38418.9	3812.8	48141.4	4348.59	78314.2	2.36894e+06
Inj_278	24.9858	15.6608	19474.6	0	108713	13634.2	0	0	0	0	1.65837e+06	0	0	34619.5	159572	8326.8	614984	4.71117e+06	438337	2.37213e+06	345118	609811	2.52301e+07	0	352420	125450	1.04843e+06	21976.2	8099.15	5987.43	5296.21	17611.1	23651.6	9375.52	1907.9	101177	35312	5523.55	49384.3	6123.63	60757.2	2.38173e+06
Inj_279	25.0725	15.7475	19020.8	0	106634	14384.6	2883.5	2758.4	6082.09	2883.5	1.67025e+06	1280	1881.84	111594	185642	5369.59	639180	4.81477e+06	514418	2.56246e+06	332659	528082	2.67963e+07	0	458596	129479	1.78342e+06	26064.5	6859.91	5957.22	3694.05	15555.2	22045.8	8200.46	0	93733.7	33193.7	5242.71	34153.7	6971.66	57781.7	2.51515e+06
Inj_280	25.1592	15.8342	28099.7	0	101155	10159.6	3650.91	0	0	3650.91	1.67593e+06	0	0	48177.4	253862	8623.72	549006	4.88003e+06	485893	2.90636e+06	386493	723083	2.43919e+07	0	437311	122466	1.14088e+06	30891	6541.66	6745.48	4578.85	18414.6	22072.9	7683.39	1281.49	103625	37015.9	5843.68	43857.2	7131.64	53001.3	2.25722e+06
Inj_281	25.2458	15.9208	23949.9	0	112828	0	0	0	3121.38	0	1.59632e+06	645.975	0	20913.6	313749	7616.21	612619	4.7353e+06	477548	2.81022e+06	349770	599252	2.20964e+07	0	472082	111836	1.38217e+06	26725.9	8934.63	6659.07	3067.81	19757.6	19648.3	8220.12	0	95614.9	38649	2676.68	43139	4712	61016.9	2.17078e+06
Inj_282	25.3325	16.0075	19387.2	0	113885	6129.95	3210.14	1747.8	2573.51	3210.14	1.63281e+06	800.317	3898.34	60980.1	222748	12146.8	586260	4.36043e+06	573517	2.67676e+06	368344	552136	2.56469e+07	0	491680	119689	1.69707e+06	24585.5	8296.86	6324.62	4236.26	18317.9	14295.5	5462.21	0	101505	37245.4	3343.28	44979.8	4994.91	70696.3	2.22551e+06
Inj_283	25.4192	16.0942	21025.5	0	98875.9	3917.18	0	0	0	0	1.66875e+06	0	0	89338.1	152928	8303.38	590504	4.88198e+06	490707	2.71075e+06	317115	412936	2.48931e+07	2082.63	369275	116138	1.29228e+06	19497.2	7566	5465.5	6065.84	20029.9	15341.8	4829.86	1239.63	83509.3	40054.2	4888.15	44903.7	4990.36	68515.1	1.98765e+06
Inj_284	25.5058	16.1808	21698.5	0	100309	4769.43	0	0	8445.09	0	1.53412e+06	0	2141.78	13793.8	278529	7418.4	625644	4.51592e+06	552357	2.56477e+06	362641	430813	2.68188e+07	0	362915	98101.5	1.36896e+06	26067.4	8525.45	5942.4	3721.62	19914.5	17556.7	9833.1	2750.34	104507	48839.8	2342.46	52532.9	8843.55	67393.6	2.11982e+06
Inj_285	25.5925	16.2675	15184.5	0	108860	7065.25	0	0	3431.24	0	1.62372e+06	0	0	0	285329	6209.11	612584	4.79575e+06	487613	3.18125e+06	345479	972558	2.64313e+07	0	463227	117661	1.54955e+06	33096.6	10021.1	7732.09	6046	17905.2	18529.1	5332.56	1871.99	106853	38442.7	2671.53	52579.1	6391.08	50231.9	2.2743e+06
Inj_286	25.6792	16.3542	17941.2	0	111655	9645.75	1660.84	0	3694.75	1660.84	1.75998e+06	871.882	0	82577.4	325304	8129.32	619941	5.05325e+06	549687	3.19522e+06	353063	502275	2.47305e+07	2488.41	418655	114505	1.27684e+06	34745.1	8365.5	7295.22	3113.24	14752.1	12266.2	6357.02	2494.97	85873	40544.2	1753.48	46889.9	8898.07	63741.3	2.27189e+06
Inj_287	25.7658	16.4408	14780.1	0	100085	10891.6	0	0	0	0	1.74958e+06	0	0	76894.5	277446	7622.13	622556	4.95604e+06	528562	2.78807e+06	387960	676822	2.59902e+07	2424.04	298311	135053	1.77713e+06	22882.7	7056.82	7517.43	4885.15	24417.6	17259.9	6268.13	0	99522.1	42286.8	3940.16	51641.9	5297.23	78585.1	2.37195e+06
Inj_288	25.8525	16.5275	14707.1	0	103620	5303.12	0	0	5284.33	0	1.73889e+06	0	3829.06	22891	190836	5919.07	623785	4.66366e+06	480787	3.06656e+06	319860	644490	2.66506e+07	0	428509	101466	1.31375e+06	20586.4	7837.73	9454.59	3363.88	17474.2	22983.4	7215.99	1612.87	101511	47833.8	5007.31	49574.7	8202.23	65701.9	2.41998e+06
Inj_289	25.9392	16.6142	21851.1	0	102401	14600.5	0	0	0	0	1.67055e+06	0	0	32318.8	147725	7532.65	605365	4.88703e+06	457724	2.78875e+06	340558	1.16908e+06	2.62902e+07	0	424406	101601	1.30614e+06	23881.4	5328.67	6192.06	3383.23	24082	18519.2	8783.66	0	82065.8	35384.5	3690.86	41086.9	5155.7	66768.5	2.13758e+06
Inj_290	26.0256	16.7006	17501	0	111879	8801.55	3971.07	2161.04	5278.95	3971.07	1.70892e+06	0	0	27723.6	262249	12588.7	631730	4.77603e+06	477362	3.00056e+06	369057	520228	2.26916e+07	0	516207	108295	1.39742e+06	23045	7186.31	9534.47	0	17104.2	17888.5	6770.51	1770.12	97110.4	42120.9	2956.45	47857.7	5265.09	58866.1	2.22094e+06
Inj_291	26.1122	16.7872	19869.8	0	114909	11743.5	0	2463.02	0	0	1.8032e+06	2081.52	0	115487	279295	8920.28	570451	4.5315e+06	461123	2.94275e+06	361705	829690	2.76748e+07	0	385386	85609.4	1.22696e+06	23550.8	11722.7	10805.2	2980.9	12272.4	15610.5	8281.97	0	95821.2	54626.8	4043.41	45057.2	6537.41	56043.1	2.34902e+06
Inj_292	26.1992	16.8742	14034.8	0	121713	3741.45	0	0	0	0	1.76729e+06	0	0	32665.1	196308	10599.4	672062	4.85697e+06	557035	2.76864e+06	352616	553382	2.64705e+07	2244.39	319138	124219	1.65484e+06	32220.5	6991.64	9944.57	8025.68	19638.8	25392	8886.13	0	108235	34596.8	4255.3	52929.5	4899.61	81865.5	2.3123e+06
Inj_293	26.2856	16.9606	14824.8	0	106863	7024.83	3112.2	0	0	3112.2	1.6525e+06	0	3296.78	0	273424	6501.24	653793	4.90655e+06	507747	3.16992e+06	360460	812864	2.74353e+07	1900.67	479878	107358	1.34453e+06	24754.3	8706.63	7023.52	0	20602.8	15929.5	5912.5	0	116952	33044.2	3466.57	58482.3	5156.34	82278.4	2.31152e+06
Inj_294	26.3722	17.0472	18722.8	0	102995	12855.1	0	1996.91	5172.26	0	1.68036e+06	0	6384.43	63900.6	187698	7119.64	602672	4.92628e+06	550753	2.92726e+06	378084	718994	2.88418e+07	0	368304	111936	1.20618e+06	20491.1	8373.63	6576.49	4383.75	30443.1	19799.3	6451.95	0	97734.7	59324.2	2103.94	41096.5	7976.41	69801	2.18982e+06
Inj_295	26.4589	17.1339	18298.1	0	121009	0	0	1042.05	0	0	1.65818e+06	0	0	64040.1	233847	6371.22	644177	4.94172e+06	570961	3.39357e+06	353136	581291	2.89677e+07	1544.73	462797	132808	1.64682e+06	22550.3	7788.6	2834.11	3913.14	21319.7	22400.2	6645.73	0	110678	49855.6	2594.93	65318.7	9068	54560.6	2.344e+06
Inj_296	26.5456	17.2206	15620.9	0	112750	8611.15	0	1175.65	6967.91	0	1.78625e+06	1252.05	0	0	212867	9731.36	604098	4.83808e+06	485614	2.68941e+06	373238	693936	2.93983e+07	1623.21	382704	121266	1.4256e+06	28072.5	5604.76	8797.14	4312.86	20702.9	19000.1	5425.22	1227.03	92120.4	62244.7	3381.45	44964.4	5090.69	53993.6	2.30687e+06
Inj_297	26.6322	17.3072	15194.3	0	97979.6	15837.7	0	0	0	0	1.781e+06	0	3853.15	41514.8	290248	10554.9	614284	5.17702e+06	564391	2.90872e+06	372698	603370	2.78269e+07	0	425605	111304	1.28888e+06	31339.2	7654.3	8790.53	6174.15	19990	15782.5	4650.16	0	112002	36334.1	4953.5	51571.7	10256.8	76254.1	2.22863e+06
Inj_298	26.7189	17.3939	17714.7	0	118270	8528.24	0	0	3229.76	0	1.74483e+06	0	4784.34	62725.8	236101	12054.1	640551	4.87276e+06	561066	3.26934e+06	406072	659761	2.76507e+07	0	440648	96916.7	1.70481e+06	25689.1	9276.94	7824.13	5070.49	20648	16723.4	10340.5	0	116542	49796.4	2882.34	41548.7	9712.1	72989.1	2.4096e+06
Inj_299	26.8056	17.4806	16906.6	0	108793	14700.2	0	0	0	0	1.77546e+06	2079.99	0	89590.4	187279	6757.94	648590	5.16944e+06	479566	2.39085e+06	418079	515778	2.3347e+07	0	357387	114733	1.764e+06	26177.5	7519.71	6143.37	3334.15	17242.4	25813	4495.41	1687.79	95163.7	46365.7	5464.07	42490.9	6087.26	61983.2	2.16167e+06
Inj_300	26.8922	17.5672	14156.2	0	94361.3	5775.65	3413.76	0	5996.26	3413.76	1.74337e+06	940.968	7623.32	24596.2	217953	11243.1	614645	4.87855e+06	482195	3.44625e+06	358193	509543	2.35365e+07	0	462339	123696	1.52505e+06	24593.4	10178	6898.41	4237.26	21153.2	12908.5	7243.3	0	97939.2	41441.9	4549.25	54238.3	5829.55	64736.2	2.40646e+06
Inj_301	26.9789	17.6539	30506.3	0	112285	5855.85	0	0	0	0	1.89746e+06	0	0	0	121427	5303.34	624604	5.46494e+06	521289	2.73371e+06	340280	624109	2.84294e+07	0	395230	116984	1.31161e+06	21327.3	8760.54	7275.91	4725.11	24453	19701.3	5939.4	2421.25	101186	51464.9	3781.26	50513.6	7234.96	64792	2.46142e+06
Inj_302	27.0656	17.7406	19040.5	0	103848	3668.84	0	1585.36	12895.3	0	1.97427e+06	0	0	25739.4	161238	7086.54	692542	4.99151e+06	477256	2.11247e+06	332510	557510	2.76357e+07	0	454250	102698	1.25365e+06	28707.1	10107.2	9079.55	3572.91	19907.7	18448.8	3804.13	0	110291	36787.8	2781.84	58511.7	6612.5	63449.2	2.24705e+06
Inj_303	27.1522	17.8272	13597.7	0	109626	5283.66	0	2012.65	0	0	1.90515e+06	1279.37	0	22717.5	253971	7639.69	637846	4.96527e+06	473680	2.47401e+06	366343	570508	2.93039e+07	872.645	383483	107755	1.70404e+06	32790.9	9119.76	9644.97	5429.15	22654.3	16754.4	6431.69	2863.03	126456	55184.7	2595.18	51223.4	6840.07	67452.1	2.23163e+06
Inj_304	27.2389	17.9139	16376.6	0	109980	8070.86	0	0	0	0	1.73595e+06	0	4524.69	0	317614	4855.69	630308	4.67665e+06	535037	2.77505e+06	341172	577898	2.85423e+07	0	396633	97201.3	1.62351e+06	29791.6	9215.96	7842.31	3674.74	25312.8	17121.4	6074.84	0	114652	48752.6	4442.95	49493.3	0	60207.3	2.19574e+06
Inj_305	27.3256	18.0006	14336.6	0	114164	7544.64	0	0	5016.72	0	1.95692e+06	0	5929.93	23093.3	160908	9082.39	662619	5.00699e+06	543979	2.7924e+06	386655	674618	2.77967e+07	0	425415	102184	1.43188e+06	22831.6	9875.79	4890.23	5555.32	19128.1	17750.4	7024.97	3180.08	111985	46678	3512.9	46701.6	5995.26	63353.2	2.23455e+06
Inj_306	27.4122	18.0872	23003.8	0	123820	12271.2	0	0	0	0	2.09509e+06	0	0	65201.2	219474	10051.1	695689	5.29195e+06	452144	2.64835e+06	395708	558133	2.57598e+07	0	508878	130843	1.6543e+06	23842.2	8544.48	10488.6	4551.18	17131.7	14412	5576.85	0	98110.8	57640.1	4633.9	53529.9	6836.24	54441.1	2.27499e+06
Inj_307	27.4989	18.1739	15956.8	0	99084.9	4494.54	0	0	0	0	1.80212e+06	637.619	3100.38	18799.6	198848	9155.83	780697	5.10348e+06	514581	2.49473e+06	381430	461600	2.70893e+07	0	319312	114341	934858	26109.4	6767.73	8889.85	3793.42	26352.9	15743.2	7438.95	0	112603	49553.8	5173.4	56432.7	4443.05	47619.4	2.27088e+06
Inj_308	27.5856	18.2606	23399.9	0	107532	5171.83	0	0	6798.55	0	1.86451e+06	0	3359.66	0	275320	8031.87	653268	4.88633e+06	519723	3.04876e+06	315969	684079	2.8702e+07	0	461156	87801.7	1.25684e+06	27919.8	9247.39	10396.5	2508.67	23574.5	18113.8	8642.51	0	122823	54245.2	4471.09	52779.2	7253.42	71747.7	2.20459e+06
Inj_309	27.6722	18.3472	22230.8	0	127049	3710.33	0	1649.38	4592.11	0	1.89796e+06	0	4487.84	15491.9	281883	4798.94	663125	4.84001e+06	498802	2.63818e+06	421826	764187	2.64096e+07	0	452608	113103	1.55711e+06	20503.1	6668.38	5436.06	3756.51	22534.3	18741.2	5637.95	0	108672	49531.7	2985.02	55412.3	8634.41	63074.6	2.13999e+06
Inj_310	27.7589	18.4339	0	0	108410	4867.77	0	0	0	0	1.86456e+06	0	5652.13	82004.1	221381	10895.1	648039	4.98075e+06	582586	2.47958e+06	401023	555172	2.79311e+07	0	442784	121115	1.44985e+06	23943.6	7635.48	6302.49	5192.94	25276.6	16886.4	8050.64	0	111461	45900.8	4360.11	46460.1	6381.93	54206.1	2.09828e+06
Inj_311	27.8456	18.5206	18606.4	0	97821.1	7354.08	0	2424.44	0	0	1.94604e+06	0	0	23531.7	215862	6740.2	692097	4.92628e+06	550115	2.3672e+06	334805	531787	2.50711e+07	0	428109	100768	1.10169e+06	24560.6	7971.18	8872.04	4749.81	22328.5	22136.8	6594.77	3169.76	109392	46544.5	3492.59	44619.4	7341.18	73195.9	2.37007e+06
Inj_312	27.9322	18.6072	21963.2	0	108541	6912.69	3276.64	1304.35	0	3276.64	1.99914e+06	0	6974	35262.8	127255	5590.02	655893	5.45914e+06	559007	3.68031e+06	417628	508088	2.72806e+07	0	451817	96257.3	1.55714e+06	29144.8	9683.22	5809.46	3435.68	22287.3	13331.3	8620.26	0	117654	53163.4	3868.61	47180.5	9033.82	68549.8	2.16705e+06
Inj_313	28.0189	18.6939	18597.3	0	109204	4346.64	0	0	2583.72	0	1.92784e+06	0	0	0	200670	7990.6	687296	5.36279e+06	493139	2.41812e+06	397714	520915	2.63812e+07	0	511027	114717	1.2683e+06	20093.2	7937.43	9285.55	6596.8	23751	16129.6	6710.04	2120.9	108745	50656.1	4522.96	71170.5	7270.82	59776.5	2.36582e+06
Inj_314	28.1056	18.7806	19471.8	0	97277.7	4784.09	0	0	0	0	1.83628e+06	1412.33	0	34239.3	224807	4251.05	662683	5.15768e+06	537845	2.61929e+06	371866	559322	2.95536e+07	0	440104	100709	1.0965e+06	21903.5	8363	7957.21	4817.03	22697.8	18902.5	8145.55	0	112409	62989.1	4889.03	61504.7	6347.09	73903	2.32828e+06
Inj_315	28.1922	18.8672	21101.8	0	106597	0	0	0	5330.2	0	1.97307e+06	0	0	26257.6	176081	9356.91	706970	5.21892e+06	538276	2.61924e+06	326597	940137	2.80908e+07	1853.29	455286	108374	1.10742e+06	28893.7	8248.9	6760.93	5767.94	17876.9	22653.5	7241.35	0	98940	49138.4	3965.25	54914.5	6695.5	70609.7	2.16658e+06
Inj_316	28.2789	18.9539	14356.3	0	97328.4	3559.93	3082.53	1485.71	0	3082.53	1.90153e+06	531.808	0	39058.6	267615	7532.72	646615	5.32176e+06	567543	2.45716e+06	390461	603435	2.60795e+07	0	414284	89960.8	1.31395e+06	29008	9270.41	10142.9	6509.51	24172.4	19123.6	7441.02	0	93359.2	57949.5	4703.75	65261.9	9025.43	66110.5	2.16086e+06
Inj_317	28.3656	19.0406	19405.6	0	104287	5565.96	0	1017.33	0	0	2.04969e+06	0	0	84702.8	172816	9023.81	754764	5.60015e+06	541782	2.94643e+06	379247	582649	2.92279e+07	0	457215	92695.8	1.26496e+06	21604.4	8410.22	6380.44	2776.32	24989.3	14112.5	8285.39	1595.05	107151	46349.2	6945.51	64474	10165.4	65370.4	2.24979e+06
Inj_318	28.4522	19.1272	16753	0	98993.8	12617.6	0	729.713	5389.8	0	1.82808e+06	0	0	18948.5	111233	6704.51	719940	5.10454e+06	522900	2.5023e+06	372714	567495	2.91354e+07	2717.37	425590	116317	1.26383e+06	26898.4	9481.23	9974.95	7828.42	21864.6	19545.2	10287.6	0	124537	53013	4995.72	50814.5	8167.8	67797.7	2.29331e+06
Inj_319	28.5389	19.2139	16011.8	0	130222	3065.75	1632.79	1527.01	0	1632.79	1.95799e+06	378.98	5341.54	102471	193158	5554.67	664570	5.38571e+06	485216	2.59182e+06	358115	494057	2.72878e+07	980.54	320990	87050.8	1.35006e+06	26918.4	10621.6	6451.01	2601.83	22194.7	16021	9081.55	0	114448	58512.9	5725.43	56658.3	5585.74	64998.8	2.08188e+06
Inj_320	28.6256	19.3006	21510.2	0	114719	4660.41	0	2050.24	0	0	1.94937e+06	0	0	80864.4	134022	8285.75	652779	5.42701e+06	499363	2.73779e+06	381949	645337	2.92377e+07	0	463747	117374	1.49717e+06	27765	8590.63	8558.68	4694.12	19138.5	22779.1	9839.99	0	114495	43563.9	3479.17	65684.9	7504.82	54041.6	2.35084e+06
Inj_321	28.7122	19.3872	13417.1	0	112409	4016.79	2724.07	0	0	2724.07	1.98312e+06	0	0	0	145194	6783.69	678132	5.53889e+06	464809	3.34492e+06	311726	992669	2.6607e+07	0	453659	106418	1.30061e+06	34549.7	5254.54	7100.53	6934.03	24204.6	17481.3	6384.94	2218.81	105362	51823.6	4594.82	43228.9	5405.69	55223.7	2.21703e+06
Inj_322	28.7989	19.4739	21443	0	105298	5316.57	3558.23	0	0	3558.23	2.05041e+06	0	0	30656.5	221210	11729.7	704693	5.4969e+06	525211	2.61008e+06	373328	579793	3.05236e+07	0	427901	86450.5	1.55152e+06	29645.1	7342.62	6114.35	5478.83	25504.5	19303.3	5609.52	0	100651	55775.6	4272.91	69502.2	8378.53	71136.1	2.20861e+06
Inj_323	28.8856	19.5606	20639.7	0	113807	12206.9	3220.1	0	0	3220.1	2.17885e+06	694.066	0	0	228202	5267.88	709501	5.68308e+06	466183	2.76561e+06	371471	484304	2.93205e+07	2077.79	349388	47361.4	1.5389e+06	21972.1	9344.97	7331.53	7450.9	23481.3	19191.2	7938.63	0	108623	55619.9	4337.33	41158.4	7063.79	75975.2	2.27949e+06
Inj_324	28.9722	19.6472	14603.9	0	127165	5797.49	2649.9	0	4880.98	2649.9	2.13787e+06	0	2831.39	15091.6	185647	8916.36	696488	5.495e+06	545731	2.70186e+06	417884	569688	2.92959e+07	1084.58	489037	95573.1	1.17633e+06	20561.9	7832.94	6704.52	4561.48	22205	15187	8399.57	1585	109060	47865.8	4937.93	59036.3	6040.19	56442.1	2.06605e+06
Inj_325	29.0589	19.7339	16769.2	0	111377	5030.48	2068.15	0	0	2068.15	2.0616e+06	0	2501.28	18956.2	258940	9646.21	708913	5.47264e+06	539074	2.51749e+06	421292	486540	2.90252e+07	0	424861	73474.9	1.50438e+06	25172.7	7239.07	7725.95	4294.15	21784.5	21091.7	8217.51	0	129035	44109	5987.91	45596.2	6129.37	53111.9	2.23527e+06
Inj_326	29.1456	19.8206	23235.9	0	88838	5155.31	2983.44	0	0	2983.44	2.02101e+06	1356.49	0	0	123615	7610.33	720096	5.48081e+06	520872	2.95725e+06	391672	634594	3.0054e+07	1263.07	456839	93158.4	1.40823e+06	21037.6	9652.93	7726.85	3356.66	22724	26218.5	8424	0	121213	35519.7	5819.63	68312.5	5475.58	85865.8	2.18201e+06
Inj_327	29.2322	19.9072	14205.3	0	121328	15204.8	0	2468.05	0	0	2.20496e+06	0	3063.63	21629.5	219118	5628.33	730201	6.50184e+06	585450	3.64897e+06	384084	581564	2.86845e+07	0	448821	95400.4	1.7153e+06	32625.6	10593.9	8843.5	6164.58	23212.7	28032.5	6600.3	4175.47	128092	82238.9	4072.21	48171.6	7299.83	65497.4	2.16898e+06
Inj_328	29.3189	19.9939	20340.8	0	103670	0	1593.91	0	0	1593.91	2.1768e+06	0	0	31216.4	211755	10833.7	710262	5.53443e+06	502830	2.68387e+06	414384	576250	2.75869e+07	0	431995	110696	1.53746e+06	29301.4	8306.82	8431.39	5341.22	18153.3	17153.2	8829.36	0	133213	54192.6	6957.55	71340.8	7461.89	57913.5	2.42814e+06
Inj_329	29.4056	20.0806	17352.8	0	106712	3254.57	0	0	0	0	2.0447e+06	0	2378.05	0	215644	6886.62	736459	5.7428e+06	543084	2.96148e+06	357057	558153	2.50193e+07	1014.23	352481	89399.4	1.50558e+06	24198.6	6488.28	9893.26	7579.72	30223.3	21776.4	6533.51	2295.98	122056	63869.8	3523.98	59819.3	6208.99	85365.1	2.11653e+06
Inj_330	29.4922	20.1672	14831.3	0	113172	20958.2	0	0	0	0	2.0884e+06	0	0	45165.9	195706	9291.77	715180	5.29098e+06	498803	2.54588e+06	417265	637818	2.49912e+07	0	451081	91733.1	1.15719e+06	21900.5	8665.38	7253.07	3231.12	22849.7	23086.5	6301.18	0	113304	40412.5	5108.14	44913.2	6272.3	64702.5	2.23136e+06
Inj_331	29.5789	20.2539	17535	0	110777	4607.62	1991.36	0	0	1991.36	2.16947e+06	0	0	90260.5	264821	8965.53	698273	5.66448e+06	566954	3.10685e+06	409413	612158	2.85586e+07	2039.04	499389	84319.6	1.25283e+06	26893	5742.41	7083.35	4466.46	20114.4	16506.8	6628.04	0	134618	55493.2	4499.52	58683.5	6683.54	74024.7	2.19771e+06
Inj_332	29.6656	20.3406	19840.5	0	122322	4866.06	1501.96	0	0	1501.96	2.16174e+06	0	0	0	224837	6744.85	746840	5.85163e+06	539487	2.8443e+06	358678	561688	2.88842e+07	1587.56	433368	92442.8	1.41847e+06	23882	9148.6	6014.54	4283.33	21078.8	19270.4	9039.17	0	114982	42878.9	4863.08	62113	9510.63	70493.7	2.27392e+06
Inj_333	29.7522	20.4272	10013.9	0	116204	0	0	0	0	0	2.34103e+06	0	0	0	180914	7318.94	804335	5.65194e+06	511551	3.27079e+06	433291	754927	2.78883e+07	0	437352	84758.1	1.5456e+06	28352.8	9090.78	11002.8	6684.09	24427.9	20481.9	10020.6	936.093	125019	48999	5106.15	50333.7	4749.42	65622.3	2.27241e+06
Inj_334	29.8386	20.5136	17852.5	0	127347	6933.8	0	2077.49	0	0	2.13101e+06	676.619	0	55913.1	212030	7953.46	782114	5.85765e+06	479625	2.83646e+06	379671	919583	3.21272e+07	0	446660	102196	1.40216e+06	20603.6	7001.64	10306.4	3929.07	25424.8	20612.1	8358.94	0	125952	73005.2	4388.57	54550.6	7842.48	75252.2	2.37141e+06
Inj_335	29.9256	20.6006	14369.4	0	121050	0	0	0	2645.19	0	1.97687e+06	0	5330.12	52948.1	154637	8477.2	745573	5.76816e+06	467489	3.0517e+06	387221	905658	2.66252e+07	0	446541	92170.5	1.51401e+06	31633.3	9130.67	5598.04	6670.14	23206.8	22946.7	10020.7	942.866	117053	44472.2	6295.56	53123.2	4235.05	54966	2.04153e+06
Inj_336	30.0119	20.6869	18330.3	0	124724	0	0	0	0	0	2.12013e+06	122.537	3957.14	46255.4	171902	7089.72	740621	6.2155e+06	495996	2.91618e+06	387497	840015	2.8886e+07	0	488191	79085.8	1.28209e+06	28740.3	7369.86	7939.47	5655.36	20389.5	31654.5	8059.85	0	100925	56258.7	5138.96	48756.8	8862.35	57507.6	2.04885e+06
Inj_337	30.0989	20.7739	17160.6	0	101998	12437.3	0	0	0	0	2.22237e+06	487.967	2156.64	49034.3	196984	8498.89	739434	5.5986e+06	571203	3.30282e+06	397651	643712	2.75519e+07	791.037	385855	85683	1.70858e+06	33157.2	7568.73	10765.6	5007.08	24517.4	19890.9	5905.71	1919.11	119207	74121	5656.82	57912.9	8643.93	64538.9	2.22853e+06
Inj_338	30.1853	20.8603	13177.8	0	120110	15189.2	0	0	0	0	2.12781e+06	0	0	16754.5	103462	9158.16	732666	5.99234e+06	541424	3.06431e+06	384952	572586	3.00108e+07	0	383100	87712.5	1.32508e+06	29872.6	8611.46	10659.2	4857.76	19757.8	14388.7	11702.3	2268.8	129614	54818.6	6890.59	58123.5	10034.8	75288.7	2.20529e+06
Inj_339	30.2719	20.9469	18501.9	0	109266	12298	0	1907.31	5669.29	0	2.3372e+06	0	0	27416.6	163224	5916.46	778058	5.86621e+06	482740	2.3992e+06	407016	634741	2.85057e+07	0	482855	79896.7	1.64132e+06	32882.4	8473.25	11284.3	4634.57	23368.2	23474	7651.69	2121.18	118505	62975.4	7445.56	43940.5	7567.99	72041.4	2.14537e+06
Inj_340	30.3586	21.0336	18155.9	0	123670	7257.26	1715.06	3837.78	4912.62	1715.06	2.1602e+06	1109.41	4170.43	0	180586	10620.1	780627	5.857e+06	615483	2.77728e+06	382945	709010	29167137	1868.52	436826	104599	1.16641e+06	28547.9	9173.68	8944.5	6519.95	21938.9	23400.9	7909.36	0	147029	54067.5	6845.42	53599	6193.27	86713.2	2.30163e+06
Inj_341	30.4453	21.1203	16409.6	0	117337	9339.8	0	1829.09	0	0	2.20629e+06	0	0	17295.4	143881	5944.34	756453	6.02682e+06	541664	2.7584e+06	385538	596228	2.87051e+07	0	493609	89788.4	1.96537e+06	24990.8	5785.37	5551.27	7311.11	25934	16621.7	9002.4	0	121748	58074.2	5083.18	64778.4	7005.76	78738.5	2.04562e+06
Inj_342	30.5319	21.2069	20531.4	0	125219	9181.39	0	0	3782.57	0	2.14793e+06	741.962	5429.51	30289	164270	6424.09	794823	5.6298e+06	546307	3.10041e+06	407691	623749	2.63826e+07	0	456189	93320.6	1.55994e+06	26459.7	11657.9	11335.9	6716.01	28331.5	22982	6504.93	1714	147292	62195.3	5917.39	64368.5	9527.46	73003.1	2.38079e+06
Inj_343	30.6186	21.2936	16754.6	0	120965	21384.5	0	0	0	0	2.26961e+06	0	0	0	122429	7304.46	777246	5.99898e+06	451844	2.36178e+06	415403	587927	2.70335e+07	0	375183	87118.4	1.3956e+06	26986.9	7492	9763.38	0	19585.5	14884.3	8624.32	0	119935	56028.3	4011.01	72752.1	12353.2	67913.8	2.0963e+06
Inj_344	30.7053	21.3803	13705.6	0	124186	0	2676.25	0	0	2676.25	2.25616e+06	0	4242.68	15926.7	176239	11724.4	777604	5.84232e+06	502357	3.31272e+06	433404	674998	3.06451e+07	0	397713	77562.1	1.25191e+06	25858.2	10154.7	6021.95	5107.56	19225.4	20171.3	7757.38	2480.15	131344	53433.9	6022.79	70536.6	5330.55	79012.5	2.3804e+06
Inj_345	30.7919	21.4669	16054.6	0	128356	11668.9	0	0	0	0	2.35719e+06	1188.76	0	0	235014	7107.98	857175	5.69495e+06	497437	3.07851e+06	409669	534314	2.93605e+07	0	526456	89004.6	1.5365e+06	28470.6	9229.18	9221.56	4850.48	21313.8	20254.5	11461.2	0	119877	53501.5	5532.03	53156.6	10336.3	74167	2.34873e+06
Inj_346	30.8786	21.5536	21852.8	0	108691	11712.7	0	0	4539.74	0	2.25672e+06	0	0	38779.9	116616	10842.4	799903	5.92388e+06	524380	3.15317e+06	393438	528414	2.80884e+07	0	422027	88561.8	1.28144e+06	28240.7	11071.1	8688.1	4164.2	24163.1	14665.7	7502.5	0	113889	58222.1	6802.36	51793.9	5942.65	65548.9	2.34656e+06
Inj_347	30.9653	21.6403	15745.4	0	116669	3872.47	0	0	1522.21	0	2.29608e+06	0	0	27219.8	264719	7740.53	761625	6.41399e+06	585838	2.9459e+06	423696	856743	2.99402e+07	0	434891	88283.2	1.26402e+06	26029.3	5952.63	7402.74	6190.35	27430.8	17586.3	11866.1	0	127495	71520.9	5741.17	66760.5	9569.44	68974.4	2.1773e+06
Inj_348	31.0519	21.7269	11287.3	0	120671	10046.9	2293.78	2109.64	0	2293.78	2.21967e+06	1069.5	2801.61	0	277826	9233.64	741993	5.85391e+06	440709	3.41149e+06	422076	710485	3.04909e+07	0	381213	76826.4	1.56943e+06	29947.5	6912.94	11382.1	5071.39	24363.1	16543.5	8737.27	1392.67	119985	57582.5	4868.19	50567.9	8776.72	68596.1	2.08618e+06
Inj_349	31.1386	21.8136	13833	0	118107	8408.34	2655.8	0	0	2655.8	2.32826e+06	0	0	24690.3	202415	7087.51	717696	6.0312e+06	519898	3.73459e+06	407982	506348	3.30868e+07	0	563047	82236.9	1.87815e+06	32164.7	8312.17	7573.57	5385.3	21049.2	16597	8466.68	0	110835	55185.4	4081.03	66711.3	9113.17	83455	2.14832e+06
Inj_350	31.2253	21.9003	11732.1	0	127476	4154.84	0	0	0	0	2.22065e+06	587.198	2403.04	27408	126054	10864.8	855227	5.9357e+06	492875	2.80157e+06	360295	789450	2.77593e+07	0	533691	63467.3	1.96536e+06	36258.3	10039.7	12658.8	3345.51	24666.8	22268.5	7622.45	0	128719	58325.6	5649.52	62491.8	7167.29	71860.2	2.34964e+06
Inj_351	31.3119	21.9869	11659	0	135000	0	4544.78	1651.68	0	4544.78	2.42004e+06	0	0	32247.9	132752	10347.3	837114	6.11421e+06	559519	3.29391e+06	463940	562366	3.00933e+07	0	469267	84129.5	2.03302e+06	31046	9911.7	8211.4	7073.36	21701.3	18856.4	9778.78	2357.21	134624	54881	5413.51	62598.6	9255.75	87392.6	2.21143e+06
Inj_352	31.3986	22.0736	13272.7	0	122635	4384.71	0	0	3173.49	0	2.28906e+06	0	10638.9	35754.9	242695	9533.18	822997	5.88711e+06	527127	3.53187e+06	461215	576124	3.11441e+07	0	562698	79852.2	1.83633e+06	26075.4	8925.02	8835.23	4156.07	23628	22994.2	12431	2037.35	142621	65555.5	6058.42	61285.7	7942.93	91632.1	2.34061e+06
Inj_353	31.4853	22.1603	11294.7	0	110777	5746.03	1659	1748.39	0	1659	2.44814e+06	263.379	0	77844.2	180872	8534.91	853643	6.49176e+06	529799	3.60438e+06	402011	626016	3.06311e+07	1471.3	516046	81157.1	1.40996e+06	32940.7	9361.71	10050.7	4380.34	23934.3	18541.7	8169.58	3713.76	129290	58731.6	6136.88	66682.3	6552.69	72105.3	2.09881e+06
Inj_354	31.5719	22.2469	16402.3	0	118010	9942.47	5025.02	0	0	5025.02	2.44696e+06	0	0	0	156358	9209.74	847977	6.317e+06	522379	3.22097e+06	411000	833989	3.14342e+07	0	456200	89583	1.16309e+06	32205.7	9700.06	7682.85	5662.7	23393.9	18932.4	9880.99	2433.11	126761	62628.1	3018.25	51765.2	8608.62	97545	2.36867e+06
Inj_355	31.6586	22.3336	14855.3	0	119807	4707.07	0	0	0	0	2.24287e+06	632.648	0	32720	184491	7264.67	805963	6.22349e+06	582823	3.69196e+06	438349	552595	3.15363e+07	0	488176	85386.4	1.46621e+06	28319.5	8214.91	9315.44	5625.19	26142.9	23364.2	6880.26	1783.92	147920	50166.3	4858.47	63573.5	7653.64	85477.6	2.2816e+06
Inj_356	31.7453	22.4203	13899.4	0	119261	17593.9	0	2162.61	0	0	2.229e+06	0	4546.43	0	224441	7580.44	819391	5.90727e+06	555153	2.93981e+06	385421	722174	3.04583e+07	0	567008	75868.2	1.6535e+06	23960.3	6528.09	8912.33	6837.2	29361.6	21284.1	9242.17	0	127503	65758.2	3300.97	70250.5	9315.52	78275.6	2.09171e+06
Inj_357	31.8317	22.5067	14828.8	0	110885	12979.3	2099.35	1389.25	2914.25	2099.35	2.5357e+06	0	7961.92	33075.7	241766	10574	741137	6.75524e+06	519335	2.90713e+06	409381	649736	2.93762e+07	1670.66	421719	64751.5	1.67999e+06	18353.2	10817.1	6735	6558.83	25962.9	15381.6	8484.89	1451.18	116136	76984.9	4154.33	55773.9	8424.53	59473.7	2.34021e+06
Inj_358	31.9183	22.5933	16076.2	0	117145	0	0	0	0	0	2.25064e+06	704.081	0	12671.5	168368	3866.44	826062	5.97476e+06	482831	2.9824e+06	343630	492945	2.94629e+07	0	421907	85525.9	1.37587e+06	31804.8	10105	6791.02	5464.58	21487.8	23097.3	7085.46	0	150893	49716.1	7068.51	62960.9	8321.07	74894.2	2.29139e+06
Inj_359	32.0053	22.6803	14539	0	118925	3847.36	0	0	2792.83	0	2.2365e+06	0	0	24540.5	98801.3	12539.1	866144	6.04895e+06	569853	2.85917e+06	394779	547107	2.97717e+07	0	366093	76954.3	1.65187e+06	30257.4	7883.26	8883.35	7004.3	26439.1	24367.2	9778.05	1500.5	114222	74784	4815.28	65111.2	6170.9	80455.8	2.01228e+06
Inj_360	32.0919	22.7669	22471.8	0	114813	2711.35	0	0	0	0	2.35586e+06	0	0	15283.5	272733	8512.36	754193	6.74707e+06	581819	2.81722e+06	443058	618562	2.86059e+07	0	544268	70016.5	1.60829e+06	24750.9	8993.15	10491.2	3531.73	26387	20857.1	8608.23	2659.57	119827	56108.4	3823.7	53501.8	9411.8	75455.8	2.22222e+06
Inj_361	32.1783	22.8533	14500.6	0	112116	0	0	0	0	0	2.12641e+06	0	3655.02	17296.5	157161	5343.22	795511	6.14746e+06	527654	2.50529e+06	378997	518358	3.16165e+07	0	431596	72249.3	1.30629e+06	27214.5	6545.14	8576.41	6109.13	26048.7	16749.1	8021.34	2126.23	140243	57060.5	7699.48	63044.4	8148.22	82181.4	2.08107e+06
Inj_362	32.2653	22.9403	18903.3	0	118246	12062.2	1769.54	0	2142.81	1769.54	2.49029e+06	567.232	0	19309	197156	7250.82	827339	6.62603e+06	526007	3.03277e+06	424228	690981	3.2521e+07	1436.56	376615	85795	1.61712e+06	29301	10656.2	8344.55	4276.77	25231.7	19805.1	9291.51	1608.01	126789	77911	5601.21	70776.2	8928.35	93549.4	2.2102e+06
Inj_363	32.3517	23.0267	10665.4	0	107295	8759.06	0	0	0	0	2.31503e+06	1013.95	0	0	263133	7116.45	817622	6.21632e+06	511310	3.50536e+06	410936	595169	3.2556e+07	0	435835	78635.9	1.44559e+06	20272.6	11206.6	9333.43	4225.74	23101.3	28067.1	9880.63	0	127006	55570.7	5907.66	63558.2	8739.64	69656.5	2.30492e+06
Inj_364	32.4383	23.1133	14721	0	119201	21099.2	0	1861.03	2591.5	0	2.4953e+06	0	2742.12	22744.5	235457	8193.03	819130	6.49091e+06	517186	3.1644e+06	412301	679909	3.15452e+07	476.88	394880	64728.4	1.63905e+06	29809.1	8810.2	9002.29	5697.03	25469.4	23605.4	8532.23	0	128974	59953	6447.3	74341.8	7853.42	77378.4	2.32564e+06
Inj_365	32.525	23.2	16459.6	0	110302	4411.45	1899.55	0	4582.61	1899.55	2.09351e+06	0	3731.75	51384.7	253895	9413.37	786031	5.68346e+06	514866	2.61037e+06	391136	563228	3.19284e+07	0	533950	62877.2	1.59208e+06	32338.5	6605.23	5954.75	4716.31	20448.6	23668.9	7728.67	0	129642	56496.3	4474.41	59605.4	8154.38	83045.8	2.15514e+06
Inj_366	32.6117	23.2867	15825.5	0	109876	4898.5	0	0	4871.4	0	2.38375e+06	0	4795.05	17862.8	165180	7238.62	791225	6.09222e+06	481324	3.66039e+06	412406	625141	3.07752e+07	0	490387	81703.8	1.41718e+06	26361.6	7958.23	9419.57	3158.2	28323	21039.9	11882.5	0	157581	61790.2	5248.6	57404.6	4195.63	86916.8	2.05698e+06
Inj_367	32.6983	23.3733	17608.4	0	116512	7198.68	0	0	0	0	2.47283e+06	0	3691.6	16522.3	249522	8695.09	830786	6.6057e+06	527013	3.41666e+06	448874	740843	3.05891e+07	0	493984	72302.7	1.2096e+06	27056.9	8512.5	9666.82	4777.4	25875.9	16426.4	9536.29	836.254	136030	58625.9	7201.2	78636.6	7441.14	72157.3	2.25752e+06
Inj_368	32.7853	23.4603	13319.1	0	105197	9097.55	0	2153.36	0	0	2.27473e+06	1086.52	9939.44	0	249217	7367.82	823680	6.33967e+06	534957	3.0106e+06	438511	715443	3.12612e+07	0	431840	62680.9	1.4291e+06	23263.2	8202.58	10144.1	6667	22459.2	24239.8	6624.09	0	120602	54739.9	5119.32	66225.4	11225.9	79412.7	2.16331e+06
Inj_369	32.8717	23.5467	12957.5	0	119069	4378.43	1928.16	0	4843.03	1928.16	2.26034e+06	0	4089.79	13926.6	172781	9911.24	858165	6.34421e+06	521166	3.50912e+06	396825	684156	3.13766e+07	0	467457	95952.7	1.55294e+06	35844.5	9951.28	9377.99	6342.33	28408.2	22909.2	7055.07	1311.54	144989	59998.5	8166.56	71356.8	8403.03	74178.7	2.09078e+06
Inj_370	32.9583	23.6333	17757.2	0	133610	8946.1	0	0	0	0	2.46897e+06	503.206	0	9790.83	103046	9604.29	824093	6.3221e+06	546484	3.31947e+06	407166	569528	2.74672e+07	0	548571	89033.7	1.71479e+06	31646.1	9137.17	8367.62	4333.25	31682.6	15401.3	6979.93	0	132457	58996.8	6464.84	51854.1	10779.2	106435	2.41469e+06
Inj_371	33.045	23.72	0	0	2944.36	1453.29	0	0	0	0	10098.4	0	0	0	341.591	0	8130.3	13811.4	12504	63740.2	16360.2	5794.3	405678	199.539	0	2264.83	3864.8	490.549	0	0	131.144	0	0	1852.4	0	0	2973.69	0	799.098	0	0	0
Inj_372	33.1317	23.8067	18465.5	0	125977	10240.2	2726.9	0	0	2726.9	2.38252e+06	0	0	20278.8	130183	8790.88	825872	6.58243e+06	588126	3.07222e+06	507937	694347	2.97757e+07	2331.11	405967	66671.1	1.61282e+06	26206.5	10527.2	10570.7	3837.14	25830	21029.5	7569.82	0	129227	67275.8	9181.95	67308.7	6671.07	86098.1	2.21464e+06
Inj_373	33.2183	23.8933	20001.6	0	129252	14885.4	4376.31	0	2580.86	4376.31	2.33027e+06	0	0	22589.4	251260	8596.89	852463	6.22263e+06	524317	2.83442e+06	434520	912693	3.27301e+07	0	485818	75901.4	2.02881e+06	36341.7	9886.38	10887.4	3702.97	26923.7	18765.4	9769.47	2578.3	143042	60712.4	4857.02	59347.4	9369.32	77227.9	1.99333e+06
Inj_374	33.305	23.98	0	0	120104	9328.27	1464.14	0	0	1464.14	2.49145e+06	0	5753.06	24446.5	193281	10620.2	840850	6.24742e+06	596136	2.80221e+06	410941	676793	3.32178e+07	298.342	450090	100643	1.83105e+06	27422.2	7692.79	11214.8	6466.78	27301.2	27657.8	7313.42	2728.8	141229	63473.1	5698.33	56582.5	9561.79	90011.1	2.16555e+06
Inj_375	33.3917	24.0667	17023.8	0	116358	16370.3	0	0	0	0	2.2252e+06	0	0	19367.9	123714	4925.09	816178	6.3877e+06	530615	3.04916e+06	477447	977137	3.04902e+07	0	464554	71545.6	1.53552e+06	20283.4	6097.36	10103.9	6143.21	22677.4	19033.7	10319.3	1642.33	132912	86381.5	4265.97	67507.3	11839.4	89224.2	2.22065e+06
Inj_376	33.4786	24.1536	19378.2	0	110207	16893.6	0	0	0	0	2.36302e+06	0	5196.12	15532.1	146083	6911.72	822807	5.81047e+06	512417	2.88421e+06	391579	570552	3.15398e+07	0	517296	61926.2	1.74478e+06	34323.8	7696.91	8500.16	3976.31	26149	21445.3	7266.81	0	124368	76985	3683.72	68199.5	6817.14	78624.6	2.36686e+06
Inj_377	33.565	24.24	13568.1	0	115897	9116.5	2634.86	0	3289.12	2634.86	2.12973e+06	0	0	6903.25	124555	3760.31	729601	5.91217e+06	483459	2.43032e+06	341431	1.13122e+06	2.67451e+07	1966.08	363496	75025.5	1.43796e+06	34495.9	8558.23	9004.86	5561.48	22648.3	19018.8	5454.34	0	155570	79782.8	5191.25	67966.1	6907.56	89515.8	2.09076e+06
Inj_378	33.6517	24.3267	24100.5	73136.9	26992.9	18148.2	0	0	3738.6	0	425388	0	3666.33	63806.8	95930.3	1882.34	158184	841645	134630	996116	117940	555953	9.83593e+06	0	229654	20070.7	767460	29590.9	4999.66	4865.32	2765.56	12256.6	12968.3	4810.56	0	78786	33448.6	1685.18	42881.3	3519.33	35985.6	1.14279e+06
Inj_379	33.7383	24.4133	27361.5	76844.7	16796.3	12512.3	2411.15	0	3180.28	2411.15	328271	0	4620.17	61308.2	98071.3	2615.45	132676	655115	174563	806703	111342	495343	8.14654e+06	351.918	187888	27199.9	722873	28596.6	3933.34	4851.1	3980.89	9612.53	10082.8	4997.91	776.65	77429.1	34189.9	1592.47	39158.1	4337.97	37672.6	1.0068e+06
