# Supplementary material for: On‐line targeted metabolomics for real‐time monitoring of relevant compounds in fermentation processes
Source: Biotechnol Bioeng. 2023 Nov 22;121(2):683–95. doi: 10.1002/bit.28599 (PMC10953439; doi:10.1002/bit.28599)
Supplement: Supplementary file 1 — Supporting information. [file BIT-121-683-s001.zip › Experiment 3 raw Online MS data.xlsx]

## Sheet: ING_B_18_IGZ006_04OCT21_QQQ_results
Injection	Age [h]	Time succinate production [h]	cis_aconitate	Citrate	D_Erythrose_4P	D_Fructose_6P	D_Ribose_5P	D_Ribulose_5P	D_Sedoheptulose_7P	D_Xylulose_5P	Fumarate	Glyceraldehyde_3P	Glycine	Isocitrate	L_Aspartate	L_Glutamate	L_Lactate	Pyruvate	R_2_3_Dihydroxy_3_methylpent	R_2_3_Dihydroxy_isovalerate	S_2_Aceto_2_hydroxybutanoate	S_Malate	Succinate	x_3_Phospho_D_glycerate	x_6_Phosphogluconate	Glucose	L_Alanine	L_Arginine	L_Asparagine	L_Glutamine	L_Histidine	L_Isoleucine	L_Leucine	L_Lysine	L_Methionine	L_Phenylalanine	L_Proline	L_Serine	L_Threonine	L_Tryptophan	L_Tyrosine	L_Valine
Inj_001	0	-10.825	0	0	4479.75	4111.56	14465.1	1665.54	1736.39	14465.1	35559.6	0	323.176	96705.9	0	0	157255	105777	16063.8	21385.6	140039	4405.73	184594	1127.37	2265.1	307061	0	0	0	0	833.137	216.14	0	0	0	1596.71	2444.43	0	0	94.3195	0	8775.59
Inj_002	0.0866667	-10.7383	5447.79	0	0	0	11385.5	907.503	3491.75	11385.5	36231.4	0	0	98630.9	1556.88	0	170301	140970	6612.28	28922.2	104552	0	114653	0	3820.88	304035	4547.95	0	0	0	0	0	0	0	0	2894.76	2490.07	0	0	0	2345.03	8377.09
Inj_003	0.173333	-10.6517	0	0	0	0	12663.6	956.341	0	12663.6	30036.8	0	0	134757	0	0	176908	175398	21483.9	74565.8	110068	0	787107	0	4171.78	379347	3290.95	0	0	0	1956.11	0	0	0	0	0	0	685.957	65.3475	0	0	5627.16
Inj_004	0.26	-10.565	0	0	0	0	15953.3	551.074	3142.93	15953.3	15603.5	0	0	112518	0	1302.17	174977	123867	15578.2	86092.1	104174	8947.11	989380	700.932	6344.19	334147	2818.69	0	0	0	0	0	0	0	0	0	0	0	0	0	0	0
Inj_005	0.346667	-10.4783	0	0	3106.03	0	12958.3	1493.43	4133.75	12958.3	40355.5	0	0	103210	0	0	165606	69036.6	13569.9	79031.7	135428	5974.37	820733	0	3018.29	366290	0	0	0	0	0	294.066	3464.6	0	0	0	0	0	0	0	2955.1	0
Inj_006	0.433333	-10.3917	0	0	0	0	9324.93	0	1276.82	9324.93	35959.1	0	0	91390.4	0	0	157917	155699	20339	45414.7	82572.8	3244.81	898390	0	4638.91	334300	3973.09	126.372	226.657	0	0	0	0	0	0	0	0	0	0	566.396	1083.52	0
Inj_007	0.52	-10.305	0	0	1954.99	1703.95	13271.4	1756.74	4729.99	13271.4	37541	0	0	67800.2	0	0	134505	120947	14962.4	108337	129426	4739.66	755924	0	0	319180	0	0	0	0	0	102.169	3152.16	0	590.218	0	0	0	0	0	0	7638.98
Inj_008	0.606667	-10.2183	0	0	0	3056.66	17721.9	1332.1	0	17721.9	37308.8	0	0	102567	2006.43	0	129422	159459	10307.7	134681	112922	5944.56	823470	1362.04	3972.66	348112	15418.8	359.009	0	33.3144	0	539.624	0	0	0	0	0	687.568	0	0	0	10160.8
Inj_009	0.693333	-10.1317	4644.36	0	6443.31	1887.39	12364	1248.18	3042.23	12364	45505.3	0	0	124489	2737.27	1269.63	172996	166431	28821.4	91824.2	89760.9	9822.88	651977	1648.59	4379.87	318547	14347.4	759.935	0	0	741.546	0	0	0	0	1790.37	0	0	552.898	222.5	0	16486.7
Inj_010	0.78	-10.045	0	0	1670.67	0	19619.2	0	3921.47	19619.2	33417.2	0	0	106321	0	0	139073	176375	12623	111449	93233.8	10856.9	625722	1615.1	3712.35	320415	5397.54	197.811	0	0	0	0	0	0	0	1245.18	0	0	0	247.083	0	21552.2
Inj_011	0.866667	-9.95833	0	0	2322.02	0	10814	491.664	2052	10814	18350.2	0	0	93013.5	0	0	149956	173412	23813.7	132791	82949.8	5434.88	809114	0	1491.58	352281	9994.09	724.581	0	0	0	1138.36	0	0	0	0	2778.99	497.909	0	394.14	0	24382.4
Inj_012	0.953333	-9.87167	4266.18	0	0	0	11673.9	0	3395.44	11673.9	31944.9	0	0	89774.8	0	0	130576	168826	14074.9	110655	99719.1	9160.28	906190	1739.34	2622.38	374395	9450.24	0	174.362	0	0	297.197	0	0	0	0	0	0	0	96.1066	1442.87	32455.2
Inj_013	1.04	-9.785	0	0	0	2578.41	11887.9	991.936	3874.5	11887.9	15193.5	148.655	0	98743.5	0	2521.96	154350	173886	18819	143600	88565.9	17853.6	918635	1872.06	2475.61	316089	7790.32	0	592.498	325.817	0	0	0	94.3876	0	1235.34	0	0	1718.82	0	0	18311.9
Inj_014	1.12667	-9.69833	6723.09	0	5705.04	1725.68	14147.9	1177.89	3705.04	14147.9	28917.5	0	0	97970.4	0	0	173929	171468	41313.7	42474.8	99842.4	0	920635	1848.61	3791.53	411095	0	391.307	497.047	0	0	0	0	0	0	1845.77	0	1243.19	0	0	2075.64	26485.4
Inj_015	1.21333	-9.61167	11328.7	0	2732.64	2702.06	15834.5	0	2890.03	15834.5	12251	0	163.003	90405.7	0	2510.91	145813	194937	17593.5	88279.8	106132	3192.18	864828	667.632	3542.89	358415	10774.8	604.605	0	0	379.316	0	0	0	0	715.468	2546.96	1797.08	0	786.667	0	27040.6
Inj_016	1.3	-9.525	7317.52	0	0	0	12876.2	1346.08	4346.28	12876.2	8320.63	0	488.932	88431.8	3208.72	0	171819	168438	17634.5	71608.4	122044	5572.8	701598	2041.87	4742.01	335796	0	0	0	0	100.267	0	0	0	0	0	0	0	0	0	972.858	21432.3
Inj_017	1.38667	-9.43833	9382.12	0	2346.21	3064.73	13449.4	2072.68	2753.86	13449.4	10656.4	0	0	110650	0	0	160010	163194	16457.3	144187	43579.9	10357.8	621840	2071.7	0	353723	0	0	0	0	281.627	0	0	0	0	0	0	318.952	2693.09	0	0	17094.7
Inj_018	1.47333	-9.35167	4640.46	0	2245.6	0	8951.05	0	2342.04	8951.05	8992.11	0	0	89978	0	0	144545	144361	27864.1	101685	113657	5871.89	894575	0	6502.83	367881	8973.54	0	694.354	0	0	208.342	2229.33	0	0	1433.15	0	0	0	0	0	31368.9
Inj_019	1.56	-9.265	0	0	3117.49	1440.51	12148.4	261.544	2132.63	12148.4	7546.4	0	0	105900	2409.46	6618.32	172669	178571	26331.1	96466.7	107276	13980.7	889011	1052.6	0	356454	0	0	0	0	0	268.066	5168.24	0	0	0	0	0	0	484.315	0	19354.9
Inj_020	1.64667	-9.17833	0	0	6464.36	1900.6	14555.7	0	5737.64	14555.7	9051.69	0	35.0548	128528	0	4072.87	162497	127183	16611.5	58640.7	96190.9	4232.23	851789	1729.08	0	396970	3139.67	812.071	519.094	303.643	298.433	0	0	0	0	0	0	491.009	0	0	868.376	17685.1
Inj_021	1.73333	-9.09167	3845.32	0	2340.01	0	9389.06	0	3649.66	9389.06	9621.48	0	0	117696	5648.91	9492.27	166607	126230	34035.3	146084	46228.6	5985.77	664858	0	2983.11	384431	8313.79	1284.36	0	21.3118	0	0	1246.25	0	0	0	0	0	0	609.012	0	21704
Inj_022	1.82	-9.005	0	0	0	1731.26	13912.2	0	3537.89	13912.2	8504.79	0	0	190568	0	3947.96	139779	138705	26181.7	83212.5	131299	13828.1	775078	1918.15	3333.66	381504	2152.54	0	0	0	0	0	2252.7	1109.29	0	0	0	0	0	1205.48	0	19396.2
Inj_023	1.90667	-8.91833	0	0	3339.49	1891.43	12102.9	1518.88	4776.65	12102.9	9386.7	0	0	476563	0	6643.05	129626	131959	22256.2	94884.5	112215	10715.4	678513	1084.04	0	346483	5277.67	0	995.649	263.124	0	0	0	0	0	0	0	0	3195.71	0	0	12493.4
Inj_024	1.99333	-8.83167	3728.39	0	2557.27	0	12482.4	0	2947.87	12482.4	17236.8	0	0	88916.7	4374.24	7305.25	138210	136531	33726.9	79743.7	135362	4996.96	329243	0	4728.31	393390	4115.1	344.116	0	321.755	702.274	0	1413.52	0	0	2341.42	0	0	0	524.766	0	14276.1
Inj_025	2.08	-8.745	0	0	2419.86	0	10106.8	1121.75	3257.58	10106.8	8142.72	0	0	90363.5	0	5176.72	127815	131703	60131.4	57356.6	111022	3834.13	886323	0	5080.61	399669	4751.47	0	0	0	452.329	0	0	0	0	755.067	0	0	1207.11	0	0	23245.8
Inj_026	2.16667	-8.65833	13329.5	0	0	1350.86	14968.7	0	3255.85	14968.7	4414.99	0	0	110293	4101.15	6332.5	97622.5	117048	33370.8	122963	60616.2	0	844495	1221.73	0	341173	0	0	427.869	0	0	0	0	0	190.872	1094.3	2676.87	0	0	545.999	0	10660.1
Inj_027	2.25333	-8.57167	8998.64	0	2020.11	0	11173.4	1696.36	3013.28	11173.4	14360.7	0	0	109410	3740.7	5410.94	158851	113719	27340.5	80569.9	30585.5	12577.2	671393	1214.88	0	354739	4726.74	0	0	0	171.924	0	0	713.382	0	1056.94	0	0	0	0	0	8383.84
Inj_028	2.34	-8.485	15164.9	0	3031.15	0	12605.4	2159.87	2534.42	12605.4	9330.68	0	0	98743.4	0	9247.79	177461	84676.8	18382.4	130609	98267.1	6214.7	705940	0	0	342714	0	0	0	171.596	556.536	364.989	0	0	0	1738.88	0	1362.95	0	0	0	5650.08
Inj_029	2.42667	-8.39833	2858.49	0	7026.46	1307.95	14174.5	962.774	0	14174.5	18141.7	0	0	116134	0	0	136191	94695.5	23744	72213.4	57634.8	5197.56	845199	0	3552.99	370781	2736.93	868.47	166.377	0	709.327	0	0	0	0	0	2952.99	0	0	0	0	11150.8
Inj_030	2.51333	-8.31167	0	0	0	0	9518.24	0	2641.13	9518.24	12412.6	0	0	182166	0	1548.01	148700	108545	33897.5	48559.4	86242.4	6069.15	892483	0	7731.03	331260	0	0	0	448.103	0	0	7099.09	0	0	1548.31	1806.44	0	0	451.123	0	5488.66
Inj_031	2.6	-8.225	3066.26	0	0	2701.03	12248.3	2334.32	2743.88	12248.3	18359.7	0	0	82758.6	3448.68	0	124735	92713.1	30700.6	49503.7	146256	5427.98	869223	973.638	2709.19	366354	0	1726.71	0	225.194	0	0	5417.92	83.9451	318.094	0	3181.93	0	0	143.251	0	6849.19
Inj_032	2.68667	-8.13833	10835.7	0	0	0	15101.5	0	2735.76	15101.5	0	0	0	103037	0	9881.73	92749	72702.3	26932.6	79619.5	90482.7	5944.13	692070	1164.08	3603.23	352457	0	0	0	0	733.993	919.2	2293.23	0	0	1040.97	0	0	0	0	0	6041.96
Inj_033	2.77333	-8.05167	0	0	0	3323.99	11985.6	1257.35	4204.09	11985.6	4997.21	0	0	127470	4611.55	8816.97	155458	43535.5	59718.7	98921.2	59440.2	5210.48	883814	2179.88	1210.96	382754	1322.36	0	0	0	98.9277	1009.45	2748.93	0	0	0	0	948.912	0	0	0	11905.6
Inj_034	2.86	-7.965	10343.8	0	0	0	13762.1	0	0	13762.1	0	0	0	167819	5781.02	5860.03	122297	75328.3	60844.7	102822	87989.6	11697.5	780762	3226.98	0	348038	0	0	0	497.061	0	328.278	0	582.17	214.431	0	0	0	0	817.17	0	0
Inj_035	2.94667	-7.87833	4578.07	0	5863.65	1416.3	9877.15	1675.19	0	9877.15	12727.3	0	0	536142	5877.48	6513.69	147656	84045	55573.6	109844	106031	5685.45	898583	0	0	378430	5462.99	1423.11	140.586	0	0	1054.47	0	0	0	0	0	0	0	0	0	7796.52
Inj_036	3.03333	-7.79167	6201.41	0	3942.31	1322.25	7666.01	0	3647.32	7666.01	15530.8	0	0	262651	4454.54	4915.25	139038	30664.3	52062.2	86750.1	48392.7	5155.71	938614	0	0	367476	7489.76	0	0	0	0	0	3220.29	0	0	0	0	471.374	0	0	1594.27	7306.5
Inj_037	3.12	-7.705	3437.16	0	4258.64	2296.96	15191.9	1082.88	4363.84	15191.9	6416.06	0	0	85987.5	4867.02	2602.95	132686	62912	47663.7	94099.6	136283	19000.6	296824	2444.51	2521.45	372695	0	0	0	0	0	0	0	0	0	0	2154.65	0	0	0	0	6579.36
Inj_038	3.20667	-7.61833	3493.81	0	2085.07	0	11836	1147.71	6156.87	11836	9390.39	224.568	0	130029	2950.13	7144.48	135989	35341.2	56848.5	124793	118475	5397.61	842052	0	2684.61	362141	1776.72	0	241.996	0	522.577	1257.65	3238.7	0	0	0	0	0	0	547.739	1372.96	0
Inj_039	3.29333	-7.53167	0	0	4921.52	0	14010.3	1621.42	0	14010.3	7190.51	0	0	110975	7658.12	0	106722	33313.5	39681.7	51168.9	111204	3770.48	896347	1776.07	0	357110	0	2850.09	0	0	0	517.16	3002.72	0	0	0	0	0	1502.99	0	0	5163.57
Inj_040	3.38	-7.445	5022.1	0	2689.1	0	11761.4	0	5965.88	11761.4	10802.2	0	0	127385	0	5095.35	129385	43912.8	45991.3	87304.2	104856	6084.02	660016	3133.8	2611.72	359522	3010.44	0	0	0	0	0	10476.7	0	0	0	1257.62	0	0	490.285	0	4751
Inj_041	3.46667	-7.35833	4427.71	0	0	0	12995	0	3431.3	12995	18998.5	0	0	111870	4107.53	0	133689	35343.1	53989.5	50811.7	79056.1	6053.27	904223	0	0	358906	1973.13	0	101.89	0	0	422.63	0	0	0	0	0	0	439.345	0	0	7718.14
Inj_042	3.55333	-7.27167	0	0	4454.91	2454.81	12947.9	1957.66	4326.75	12947.9	8529.94	0	0	211455	4982.2	0	129343	20608	64422.6	150905	85825.6	10287	798102	2592.73	1976.56	365620	5121.45	0	252.784	0	0	0	0	166.202	0	0	0	0	0	0	0	0
Inj_043	3.64	-7.185	7210.08	0	1870.19	2632.66	12789.3	1122.24	2333.01	12789.3	17051.4	0	0	118762	7008.16	2619.53	137632	45082.2	90227.8	70128.1	106372	10632.5	1.04456e+06	3233.7	7515.23	385597	2920.01	0	0	309.869	302.517	0	0	0	0	1817.46	2171.48	0	0	0	0	0
Inj_044	3.72667	-7.09833	0	0	0	0	12480.1	0	4058.22	12480.1	6119.43	0	0	260744	12271.3	3953.96	142463	31948.2	83395.5	118529	120200	6955.47	862105	0	1534.42	370681	7297.18	0	240.172	111.605	0	0	3582.37	0	0	0	5305.03	0	0	0	0	0
Inj_045	3.81333	-7.01167	0	0	2399.41	0	12797.4	1787.86	3938	12797.4	4251.13	176.927	0	99691.9	5058.43	4838.48	139155	37042.4	58349.6	182325	107246	16243.5	805147	1801.06	2674.3	348016	0	1230.4	62.2952	0	0	0	0	0	0	0	0	507.122	0	0	0	0
Inj_046	3.9	-6.925	6848.74	0	1801.31	2539.69	14310	345.947	6533.33	14310	5938.68	464.08	130.341	156461	9659.96	8585.91	163619	25094.5	80392.7	73788.5	90836.4	10786.4	623972	2992	2370.48	348757	2900.82	0	0	58.6933	0	1048.87	2772.71	0	0	0	0	364.45	0	0	1137.81	8011.49
Inj_047	3.98667	-6.83833	0	0	5282.45	0	10099.9	1920.46	3423.05	10099.9	10917.2	0	653.057	116220	8157.91	4040.81	155122	20943.9	69628.8	128549	85832.6	8195.37	744506	1532.24	0	370070	9195.39	2251.73	0	0	0	0	2050.46	0	0	2187.73	0	0	0	0	0	2467.64
Inj_048	4.07333	-6.75167	6473.93	0	0	0	8705.49	979.987	4388.54	8705.49	9232.56	0	507.782	235865	8300.86	5039.99	153224	29344.2	51251	64446.9	99059.1	9294.29	651713	0	3898.57	322789	4106.67	0	243.419	0	0	0	0	0	0	0	2881.02	0	0	776.005	0	11129.2
Inj_049	4.16	-6.665	5237.87	0	1621.28	0	11855.6	51.0136	3270.45	11855.6	8581.04	1015.39	0	148761	8113.12	6397.69	128259	20080.4	64320.9	114514	99130.5	9572.12	868737	4134.78	0	321001	5749.18	0	0	0	0	0	0	67.0037	0	0	0	0	0	0	0	10624.3
Inj_050	4.24667	-6.57833	0	0	0	0	11417.3	571.277	4436.21	11417.3	6080.32	280.609	0	113768	15272.8	5288.37	111395	33408.9	85092.3	119604	96096.3	6707.02	891336	4709.7	6163.84	353657	0	0	0	0	0	0	0	0	0	1615.65	0	0	0	854.323	0	9822.63
Inj_051	4.33333	-6.49167	7121.95	0	2703.96	0	10602.8	1376	2347.24	10602.8	5741.56	1584.42	1111.07	223812	15593.4	7960.5	153381	34239.1	110577	102654	83958.3	11739.9	179723	0	0	349550	0	0	0	0	917.504	399.048	0	0	0	1747.56	0	560.573	0	179.957	0	14729.5
Inj_052	4.42	-6.405	0	0	4598.83	0	15511.8	0	4151.93	15511.8	0	0	0	126408	7865.07	5768.33	138503	26472.3	90061	179141	97480.1	0	1.01556e+06	4332.15	2545.19	352663	2871.07	2372.72	222.786	0	586.12	0	10680.2	0	0	0	4995.58	0	0	0	0	11154.5
Inj_053	4.50667	-6.31833	0	0	2157.44	1158.33	10447	595.423	5070.7	10447	5773.39	0	0	192102	12323.9	0	164308	21440.2	97812.5	199719	97927.4	8485.75	902479	3142.98	2410.78	353452	0	1128.58	0	0	0	394.822	6446.44	0	0	2147.95	0	0	0	0	0	9230.48
Inj_054	4.59333	-6.23167	7759.98	0	3397.65	0	13522.5	1457.85	2441.49	13522.5	8743.45	310.2	0	177754	10966.6	7084.32	129819	34460.7	88047.4	141566	98391.6	10710.8	850477	3153.9	0	338357	5317.18	3539.88	304.774	0	0	0	5090.53	0	0	0	3713.2	0	0	85.263	0	8183.56
Inj_055	4.68	-6.145	0	0	2178.03	1385.96	13699.8	0	0	13699.8	8722.16	0	0	147696	15259.7	4358.72	128083	31683.3	88739	127912	67360.5	9491.47	852157	1467.09	2403.73	321525	3863.86	3233.45	170.021	0	596.432	850.514	0	0	30.0134	0	5736.04	1129.51	0	0	0	24178.1
Inj_056	4.76667	-6.05833	5048.57	0	4937.22	0	13157.8	0	3036.02	13157.8	9567.09	414.938	0	194885	14830.5	0	132159	26645.3	84605	186011	118563	13828.5	766936	0	4561.1	356455	0	2044.45	0	55.9925	647.612	0	4646.54	0	0	0	0	0	0	0	0	11444.5
Inj_057	4.85333	-5.97167	0	0	3342.64	0	14126.9	679.453	2070.51	14126.9	10346.9	0	0	94249.9	16445.6	5420.83	125568	13175	97627.2	102940	141924	6260.68	818918	3553.89	0	353959	4370.76	3291.98	0	0	0	1714.54	0	0	0	0	2537.17	0	0	0	0	12459.6
Inj_058	4.94	-5.885	0	0	0	0	14946.9	1128.28	0	14946.9	6870.19	317.444	0	151657	14340	6988.01	119923	16817.3	134971	152840	129327	9509.11	733602	4853.23	1695.75	329180	0	2720.91	0	0	0	0	12025.3	0	0	0	0	0	0	231.132	0	13544.6
Inj_059	5.02667	-5.79833	0	0	0	1747.69	13432.2	0	5283.14	13432.2	0	0	0	341538	21204.9	5816.1	105690	13864.4	110010	140850	75433.6	14327.9	500309	4306.07	0	313571	4188.2	2303.79	0	0	0	0	0	0	0	1644.97	0	0	1208.5	293.609	659.15	18296.3
Inj_060	5.11306	-5.71194	9112.35	0	1850.76	1306.66	15025.5	0	3967.96	15025.5	6050.49	430.337	0	133360	26147.4	4899.8	139538	21765.3	116273	202563	118875	13589	711206	0	3312.6	369748	3962.01	2942.12	0	0	0	0	0	0	0	0	0	0	0	0	0	14982.7
Inj_061	5.2	-5.625	7567.54	248783	2067.56	0	10954	0	1943.18	10954	6118.7	0	123.442	148894	23041.8	5458.27	122911	24187.9	151483	263963	106862	9830.93	936087	2416.6	2164.19	355928	6849.89	4159.56	0	0	453.595	168.692	3452.58	0	0	0	0	0	1125.98	0	1169.45	33137.4
Inj_062	5.28667	-5.53833	7721.26	0	2792.86	0	11261.1	1253.98	3520.24	11261.1	5339.38	0	0	112747	32421.2	4937.18	104923	34340.1	150070	255573	89058.7	16777.9	1.1013e+06	5460.78	3535.04	339217	6075.64	3260.5	0	0	878.182	288.829	4144.42	0	0	0	0	0	0	297.227	0	19556
Inj_063	5.37306	-5.45194	7319.26	0	4261.78	0	14713.5	0	2264.83	14713.5	10266.5	0	328.257	170809	26199.1	5890.03	127440	31205	131922	218975	110007	10531.2	916851	4474.53	3039.07	328196	0	2858.46	1249.34	0	0	1440.89	0	0	0	0	8544.61	0	0	0	0	16344.1
Inj_064	5.46	-5.365	9023.32	0	3939.44	0	12864.9	723.494	0	12864.9	7408.58	721.032	779.03	193331	38028.5	4862.54	152535	28283.2	139894	246244	86898.3	10503.6	932557	2891.86	0	353347	0	5305.46	0	0	0	960.241	3125.51	0	0	4434.2	4146.34	583.6	0	0	0	17928
Inj_065	5.54639	-5.27861	0	0	3660.35	0	12305.6	1276.63	2155.72	12305.6	9913.88	386.574	515.371	167564	30313.2	4907.47	128074	19182	124278	226876	79019.8	9524.61	765999	2656.22	0	335074	11009.7	5612.61	0	247.456	0	0	0	0	0	0	0	875.687	0	0	0	25405.5
Inj_066	5.63333	-5.19167	11188.3	0	3310.61	0	10071.2	866.502	2501.65	10071.2	4321.99	1207.96	57.7622	298557	35981.7	7801.84	124006	34052.5	169738	269878	111287	15614.8	844748	4377.27	0	322182	4105.54	4698.36	0	0	0	1289.38	0	0	1016.09	0	3035.87	0	0	716.504	0	19030.3
Inj_067	5.72	-5.105	9392.25	0	1869.05	740.487	12836.3	1202.71	3561.96	12836.3	4354.29	0	0	238832	51904.3	7928.49	157777	26215.1	168260	315930	102255	17450.4	936900	0	0	314919	13087.7	3716.02	262.106	0	0	0	0	0	0	3066.26	3350.65	867.181	0	0	0	18766.4
Inj_068	5.80639	-5.01861	14068.7	0	1458.07	0	13145.2	1805.38	0	13145.2	5656.77	845.512	0	206797	44958.4	10562.5	148843	13474.9	177737	319011	97101.2	12200.5	891694	3096.3	0	286179	5089.34	3025.9	0	0	0	0	6477.8	0	503.32	0	0	0	1508.42	0	0	29091
Inj_069	5.89306	-4.93194	15786.9	0	0	0	6758.47	0	3700.35	6758.47	6077.23	0	0	133377	57773.4	9875.23	121572	34471.9	163510	353475	90735.5	13089.2	877392	3017.33	3020.56	298926	10860.1	4802.72	0	0	1356.17	0	0	0	0	1049.95	0	0	2332.8	0	2224.61	30954.7
Inj_070	5.97972	-4.84528	8447.29	0	2512.34	0	10491.7	0	0	10491.7	10351.5	490.535	0	188785	51252.5	7174.08	130663	36283.9	215521	351512	136729	8858.83	857130	5945.49	2919.34	261601	0	4750.48	754.845	0	405.658	1285.6	0	0	0	0	0	0	0	0	1329.32	27295.9
Inj_071	6.06639	-4.75861	12002.4	232767	0	1892.36	17178	1099.96	2754.76	17178	8538.93	0	0	146204	66078.8	5786.29	119510	31716.8	231026	349229	98001.6	14886.9	1.0399e+06	0	2669.05	324706	14751	4661.7	0	0	0	1147.22	4484.82	0	0	0	6519.31	1086.16	1407.13	34.7126	0	29338.5
Inj_072	6.15306	-4.67194	9946.67	0	0	0	13400.5	0	4923.46	13400.5	7238.72	1428.92	0	278230	55948.4	6747.3	110572	19862.6	208717	440778	93599.2	9754.04	879652	4465.17	0	305235	11041.9	6901.36	398.325	0	0	0	0	0	0	0	5020.96	0	0	0	1403.77	39168
Inj_073	6.24	-4.585	11986.9	0	2801.08	1343.84	7776.27	912.177	2052.42	7776.27	7647.51	1258.59	0	274582	69356.2	12099.1	120919	21199.8	224680	434306	103814	11654.5	1.04508e+06	4279.25	3446.26	300233	7717.48	5223.32	530.22	0	0	0	0	0	659.135	0	0	1415.41	0	0	0	29666.5
Inj_074	6.32639	-4.49861	11959.8	0	2353.35	2172.98	12740.2	0	2554.5	12740.2	3317.74	0	610.461	186179	82099.5	8870.26	137554	25321	210432	476283	113371	14197.5	912183	5665.71	0	285972	10342.7	6414.28	900.316	0	592.963	1199.26	6483.53	0	66.9308	0	0	0	1696.41	0	0	32880.3
Inj_075	6.41306	-4.41194	12045.1	259879	1534.11	0	14828	688.864	0	14828	0	1479.35	0	186683	71092.6	11685.4	134552	30011.1	218243	431347	101377	16448.5	1.00172e+06	4811.65	4864.39	292371	20282	7815.35	0	647.635	1934.95	733.397	4738.07	0	473.564	0	0	0	0	0	1919.01	30709.4
Inj_076	6.49972	-4.32528	13042	0	1415.17	0	11152.8	0	0	11152.8	9124.78	634.987	0	138501	90612.6	13137.2	124437	26436.3	274511	464438	117448	10055	703339	0	0	307913	10428.4	9473.43	0	321.319	0	0	9197.42	0	0	0	6822.13	0	0	0	3358.03	31010.1
Inj_077	6.58639	-4.23861	18206.2	0	1424.67	1090.49	9448.47	0	0	9448.47	9331.74	154.569	0	251237	117376	10063.2	114282	27165.9	257243	486192	129893	10853.7	877431	4181.89	4885.83	261733	16700.8	6769.11	1823.65	0	0	0	2378.84	0	0	0	0	1156.32	1900.08	703.169	1853.17	33008.2
Inj_078	6.67306	-4.15194	12716.5	0	0	0	9925.99	842.595	1076.02	9925.99	12830.7	640.932	0	180724	114657	10044.3	158066	38157.2	270588	513082	137893	12030.9	861268	3859.43	0	288047	6579.61	12732.4	0	0	0	0	0	327.135	0	0	3888.54	0	0	0	2679.44	34652.2
Inj_079	6.75972	-4.06528	14698.3	0	0	1055.25	11821.6	0	2384.81	11821.6	11442.3	0	585.928	176946	92471.7	9706.81	142996	30273.8	239717	505488	113135	15010.3	892948	7189.59	3230.49	294971	5812.71	10255.4	0	900.166	0	0	0	0	0	805.24	0	1282.5	0	0	0	27818.6
Inj_080	6.84639	-3.97861	15601.7	0	0	0	8016.28	1894.14	1843.33	8016.28	8211.42	0	786.472	175995	128354	14866.2	113421	29330.2	236933	528055	121532	26053.6	806036	5830.21	2567.14	276962	0	10670.5	0	65.2159	464.577	977.555	0	0	0	2068.32	3340.33	0	1647.12	0	0	26907.6
Inj_081	6.93306	-3.89194	14869	0	1548.68	0	12300.2	0	2040.49	12300.2	6874.71	533.225	0	172048	144559	11208.8	123423	37601.2	280037	635911	131292	11960.7	807903	4236.98	3083.95	249485	7562.2	8832.32	1879.78	0	190.145	0	0	0	0	0	0	0	1865.4	0	1214.79	29142.8
Inj_082	7.01972	-3.80528	14859.9	0	2082.81	0	12109.1	0	2933.34	12109.1	9799.88	937.577	0	149456	110364	14186.4	110422	28428.4	314292	662194	117007	11843.1	930793	5113.3	0	263429	0	12006.7	0	0	690.518	0	0	327.558	0	0	0	1644.03	2463.41	688.74	0	26877.5
Inj_083	7.10639	-3.71861	15759.4	0	1148.91	0	12290.7	191.923	3838.16	12290.7	7108.94	452.6	0	212950	139000	21354.6	143955	18059.7	330983	712379	134760	19780	928772	7587.8	3612.47	255905	0	12412.3	2088.38	431.323	0	2752.31	0	0	0	1177.98	2266.45	0	0	587.388	0	28181.8
Inj_084	7.19306	-3.63194	17312.3	0	2059.96	0	10578.8	0	2148.97	10578.8	10740.6	247.055	0	266046	166855	14921.4	102847	26956.3	377881	701989	162860	14749.6	817690	4495.05	0	248894	8198.19	11641.5	0	0	0	2683.9	7055.58	0	507.26	1890.23	2124.26	0	0	0	0	26823.7
Inj_085	7.27972	-3.54528	21877.4	190528	2686.19	0	11041.7	2050.73	1507.84	11041.7	8698.14	582.004	1358.41	119514	139064	15755.6	98420	24825.3	305348	695281	161857	14566.2	1.10423e+06	6615.51	0	264071	11245.8	18538.5	3100.99	0	0	1855.42	9727.69	0	0	1234.21	4824.67	0	0	465.378	0	17411.5
Inj_086	7.36639	-3.45861	21801.7	0	0	0	14822.2	1735.56	0	14822.2	13696.6	0	0	155825	195948	22545.6	109633	30347.4	366283	768217	155532	21064.7	701130	6085.78	2043.53	223589	3508.3	18826.8	2496.58	494.62	0	0	3783.61	0	342.614	0	0	0	0	0	0	25713.5
Inj_087	7.45306	-3.37194	21885.2	0	0	1407.14	8622.51	1823.89	2293.22	8622.51	8844.7	1265.29	0	225784	148008	22543.5	120201	25518	402842	790872	145404	19461.3	836445	3308.91	1468.19	228511	3803.35	18932.1	1120.96	0	0	2759.48	0	0	840.014	0	0	0	0	0	0	44191.7
Inj_088	7.53972	-3.28528	24479.5	0	0	0	9266.04	0	0	9266.04	12843.7	0	0	242401	193101	16068.2	95413.9	11776.2	409970	839985	142838	18297.5	887253	5684.24	0	229591	8164.53	22580.2	2625.04	685.924	0	2759.88	6601.31	0	0	0	0	0	0	1113.77	0	35343.6
Inj_089	7.62639	-3.19861	25807.6	0	0	601.528	9691.59	0	1763.58	9691.59	13888.8	0	0	287859	228929	24234.7	94413.7	28985.6	339052	930992	191959	12085.1	952791	8433.19	0	192096	9152.33	21009.9	2698.57	147.401	0	3557.82	5373.72	0	1155.82	0	0	0	0	1472.86	0	23821.6
Inj_090	7.71306	-3.11194	26117.6	0	1325.72	0	12540.3	1354.55	0	12540.3	7034.03	820.214	0	197855	278590	21313.8	84586.6	31883.7	440586	845703	139585	16526.3	808165	6377.9	4295.68	207884	17023.8	16079.9	0	0	0	2393.02	3605.97	0	0	1430.99	0	1748.71	2925.98	0	0	35439.4
Inj_091	7.79972	-3.02528	31775.7	0	697.481	1606.39	7645.16	0	1275.66	7645.16	8396.55	0	0	142977	207543	27690.2	92751.6	22769.9	427149	933102	154585	23979.8	966091	5411.39	0	190082	12175	23170.7	2184.91	0	0	5141.32	9881.28	0	0	2356.87	12408.5	0	3789.19	1314.63	1873.35	29016.7
Inj_092	7.88639	-2.93861	27244.2	0	0	0	10437.4	0	1875.14	10437.4	12991.7	843.717	0	231716	298981	26938.3	96565.4	26281	446880	1.06032e+06	219999	16891.7	980933	6282.52	4210.03	171604	5997.39	27044	2637.93	1664.1	0	2098.59	9919.05	0	177.6	0	0	0	0	1972.71	1768.16	38799.7
Inj_093	7.97306	-2.85194	34965.6	0	1540.44	1812.59	9150.72	618.224	2048.47	9150.72	16104.4	1191.65	0	200067	281538	38512.1	131991	46774.4	426552	1.05238e+06	165907	25621.9	914583	5076.71	2438.9	164487	7421.86	20371.7	0	0	223.02	2989.18	9822.96	0	0	2310.66	3420.83	0	3164.62	412.086	2586.26	28915.8
Inj_094	8.05972	-2.76528	40915.3	0	2209.91	0	11499.7	1009.08	0	11499.7	11898.9	1533.23	0	201663	332243	30552.8	88970.9	8494.96	478248	1.19517e+06	196339	21906.9	926987	8095.21	2388.55	181365	17352.4	31313.1	4257.04	0	0	2167.71	8788.49	0	0	1061.85	6116.63	0	8784.89	1648.04	0	32399.8
Inj_095	8.14639	-2.67861	35517.4	0	1511.59	2139.53	10291.9	1188.41	2262.39	10291.9	12366.5	601.427	1577.93	193360	290221	34600.2	52255.2	40149.5	486820	1.07441e+06	208805	17193.2	879090	5355.69	3346.29	137379	11927.2	28756.8	2154.6	502.829	2029.44	2769.81	9546.97	950.431	1815.45	2718.97	8263.65	1102.78	3139.29	0	0	39508.5
Inj_096	8.23306	-2.59194	50655.2	0	0	2832.17	11278.9	0	0	11278.9	7789.61	0	2440.1	199254	398731	45027.8	95768.4	18008.4	566369	1.29142e+06	209907	25026.7	718001	5734.53	0	159771	9313.06	30736.2	3453.92	1242.71	0	4133.27	11896.6	0	915.468	0	5233	0	4397.91	1528.75	0	43853.1
Inj_097	8.31972	-2.50528	42230.1	0	0	0	7393.7	0	3690.59	7393.7	18094.5	752.297	1775.68	253507	370383	56185.7	93796.9	25452.1	613542	1.38808e+06	249233	22685.9	997798	4540.11	2640.01	149346	6944.81	34862.5	3281	0	1327.97	4393.24	5892.9	173.851	0	3560.5	3558.37	1594.5	0	0	3835.13	34336.4
Inj_098	8.40639	-2.41861	39887.2	0	2958.62	0	10900.5	0	0	10900.5	12893.2	469.934	2183.46	244338	386973	55297.1	71819.7	49000.4	541717	1.43279e+06	205295	19579.3	917839	4915.59	2849.11	115996	17439	33070.2	4682.91	1645.43	811.898	4071.33	8590.94	717.782	986.83	3469.55	5712.74	0	6308.19	1222.63	1829.24	40952.6
Inj_099	8.49306	-2.33194	63304	151609	0	1165.98	12525.6	0	0	12525.6	19941.9	368.896	2973.06	127779	437965	71015.4	65945.5	36218.9	633243	1.43617e+06	234145	20166.5	959096	5049.75	1269.46	93015.3	9732.2	35048.1	4351.59	0	0	4631.04	10278.2	0	0	3850.2	3103.19	2116.41	5840.75	0	0	27148.7
Inj_100	8.57972	-2.24528	41069.2	0	0	0	10955.7	0	0	10955.7	11941.3	910.015	2775.03	233208	461369	56252.8	79653.8	30530.4	585784	1.50837e+06	250852	28775.5	1.01012e+06	5464.74	2077.91	89665.4	13872.8	40434.8	0	2169.78	1395.34	4967.75	10190.7	515.733	441.21	3310.4	5376.93	993.392	4839.87	3056.94	0	45392.5
Inj_101	8.66639	-2.15861	48520	0	0	0	5893.42	1424.46	0	5893.42	13128	1254.88	0	95434.1	480205	95350.2	80406.2	26139.5	602029	1.59416e+06	221473	26552.7	1.05667e+06	6850.89	0	65279.8	14132.9	49437.5	5666.64	1249.58	0	4014.22	9578.09	0	730.782	3521.9	0	0	6995.21	0	3482.06	48907.2
Inj_102	8.75306	-2.07194	57547.1	0	1956.51	0	5960.53	0	0	5960.53	19701.4	1918.52	3454.91	163257	521853	90105.5	81002.8	32015.7	641491	1.73291e+06	239059	16747.4	1.01609e+06	5143.63	3966.57	47180.5	15178.3	44637.9	4766.53	0	858.369	6764.07	7907.81	0	0	5789.08	6666.47	0	5874.02	0	2129.33	27477.4
Inj_103	8.83972	-1.98528	62443.7	0	1500.65	1282.36	6249.83	0	0	6249.83	18816.5	1410.7	0	102246	491983	87295.5	84872.3	24644	723234	1.83597e+06	268401	30022.4	1.09629e+06	5932.15	3168.5	51582.5	10720	42565.8	4019.37	1373.89	0	4216.09	11366.6	84.9916	0	4729.16	5967.42	0	8319.17	1737.57	0	30485.1
Inj_104	8.92639	-1.89861	51179.9	0	2844.03	0	7446.99	0	0	7446.99	18122.1	2407.64	4597.3	110453	465633	168480	60138.5	25351.5	742613	1.81507e+06	320594	21698.7	941067	4956.58	0	26628.1	4999.93	52472.7	8607.39	3535.85	0	9048.41	11835	0	0	5105.65	2736.14	0	5112.15	0	4895.48	34530
Inj_105	9.01306	-1.81194	56077.2	0	0	0	6997.48	0	0	6997.48	14904.6	486.109	4084.42	95567.6	562821	122253	59449.3	9429.03	802812	1.87135e+06	275637	21062.2	893254	3568	0	25906.8	0	42873	6384.49	4333	0	12763.1	13100.5	0	0	5136.03	0	663.621	2861.35	0	3293.35	39080.1
Inj_106	9.09972	-1.72528	48846.1	0	0	831.134	6332.09	0	0	6332.09	13292.7	782.338	2744.73	125678	441156	139084	53211.1	0	674820	1.88289e+06	266586	17805	1.25982e+06	5403.37	0	23472.4	8471.27	50382.2	7449.01	7142.99	0	12672	16058.4	0	0	4155.98	4240.28	0	7321.24	0	3176.54	36799.9
Inj_107	9.18639	-1.63861	69360	0	1603.31	0	5256.36	0	0	5256.36	12229.3	0	3061.06	243158	507863	127704	70693.8	9666.18	749422	1.89099e+06	290295	23275	906147	6462.13	0	26839.5	0	55550.5	10227	7498.43	923.065	14103.6	19596.8	0	0	6086.43	0	1865.45	0	1859.81	5829.51	39777.3
Inj_108	9.27306	-1.55194	60394.8	0	0	911.923	2297.97	0	2240.12	2297.97	13744.2	910.136	3067.41	81794.1	466911	113971	66625.3	5161.92	715857	1.93521e+06	231231	20908.1	987930	0	0	9987.25	8299.64	66148.9	12838	10974	0	14631.2	18863.4	1930.38	1853.86	3843.09	3076.21	0	4706.55	1926.59	4363.94	48305.4
Inj_109	9.35944	-1.46556	62248.7	0	0	0	6230.7	908.127	0	6230.7	13092.7	2682.06	2599.43	201088	561717	136731	82046.4	7080.55	678625	1.85495e+06	271861	19426.2	917694	7032.35	1101.09	13535.2	0	48279.7	10858.1	11955.1	443.779	13100.1	13249.4	1762.39	2561.37	3427.57	4656.5	0	6253.55	0	4252.28	43742.6
Inj_110	9.44639	-1.37861	65220.5	0	0	1925.59	4873.73	0	0	4873.73	9468.83	4031.08	2248.11	152306	509742	110957	71777.2	6414.61	702508	1.91658e+06	256648	18898.8	935778	6118.89	0	19116.9	2834.05	60626.5	12105.6	14106.5	1183.61	16157.2	13780.2	0	449.646	2416.38	5689.45	0	9399.64	0	0	40917.6
Inj_111	9.53278	-1.29222	67411.7	0	0	0	6305.69	0	0	6305.69	7679.84	998.127	4955.45	80784.7	543536	77127.6	68919.3	3661.88	698379	1.77069e+06	295423	17314.7	981859	5521.46	0	21497	5536.05	54085.4	11228.1	13091.6	0	15897.7	17190.8	0	0	5201.65	3193.58	0	5348.66	0	2000.42	39846.3
Inj_112	9.61972	-1.20528	52977.1	0	0	0	6275.23	1651.64	0	6275.23	10178.3	0	4158.78	165360	566065	89229.9	88527	8191.96	655092	2.07041e+06	268850	22299.1	1.10373e+06	4457.16	1891.26	31120.9	0	47625.2	12205.1	14915.5	0	16231.7	21871.1	0	0	5356.75	8741.38	0	6254.3	0	3080.92	54702.4
Inj_113	9.70611	-1.11889	74485	91965.8	0	1216.84	5470.03	0	1795.4	5470.03	13498.6	369.146	3338.38	151776	552369	71981.2	73692.7	13072.7	669192	1.7725e+06	286994	18386.7	1.06953e+06	3059.76	2196.68	16847.5	7622.06	45886	10606	13181.7	0	16044.4	18959.1	1902.34	2881.12	6756.17	0	744.087	4211.48	0	2776.25	45208.2
Inj_114	9.79278	-1.03222	69243.8	0	0	0	5730.13	0	2033.34	5730.13	17049.3	932.244	0	68518.8	578801	51313.1	74989.6	9145.81	706259	1.8718e+06	269445	18636.9	821966	6012.62	0	11810.1	4200.36	63872.6	13520.5	20709.9	0	10820	21547.9	1928.07	1860.59	6037.13	5892.14	0	6262.42	0	3198.14	36131.7
Inj_115	9.87944	-0.945556	68809	0	1679.83	0	6712.26	614.242	0	6712.26	10425.8	0	3636.34	79335.7	551222	49779.9	47636	5697.63	610296	1.96624e+06	258614	19435.2	1.08562e+06	5090.27	2591.09	19795.2	7378.74	65442.9	9333.16	18530.7	0	15394.8	27190.8	0	0	3667.59	4254.22	0	5654.21	455.979	0	41920.1
Inj_116	9.96611	-0.858889	76204.7	0	0	1502.07	5477.35	0	1169.26	5477.35	13205	113.46	4429.36	100302	607909	36946.4	71746.5	13702.4	618654	1.92426e+06	248099	14059.5	1.05889e+06	4295.62	0	23261.2	4767.38	59039.5	14027.1	14308.6	0	17548.9	25743.7	0	1250.69	4945.49	6571.29	1088.81	4578.56	1357.87	4151.1	36602.4
Inj_117	10.0528	-0.772222	93390.5	0	1842.09	1298.15	9806.88	1645.01	0	9806.88	17991.8	1762.24	0	159545	589807	43833.3	49550.7	7634.39	600117	1.82634e+06	295449	15774.5	1.10724e+06	3715.66	0	35108.6	0	58534.1	11660.7	16354.7	0	20249.2	19190.6	1562.49	0	0	3152.57	0	4149.5	225.955	6041.08	51497
Inj_118	10.1394	-0.685556	77619.4	0	0	0	5886.12	0	0	5886.12	13281.2	0	3552.21	205950	517340	32819.5	63277.7	5429.24	617488	1.9388e+06	299766	17701.2	1.09283e+06	4398.14	2022.2	11605.2	0	50995.6	13785.9	15748.3	0	17210.1	17829	825.475	1235.91	3451.09	7328.27	1376.69	6673.59	0	4797.53	40570.1
Inj_119	10.2261	-0.598889	89502.9	0	0	0	4223.87	0	0	4223.87	14288.4	514.805	3505.53	251441	558521	20950.8	63953.9	0	609926	1.94865e+06	332847	18492.2	1.03248e+06	4767.26	0	18643.5	0	58923.5	14995.8	19082.6	0	18122.7	25345.3	0	1439.51	2317.81	8722.45	0	8335.76	0	0	49321.3
Inj_120	10.3128	-0.512222	94697.7	0	0	0	6980.75	0	1977.85	6980.75	21376.2	1180.57	4885.61	183411	597838	20277.1	66584.8	5752.76	700782	1.97329e+06	277653	18038.9	1.12505e+06	3971.7	1220.39	18637.4	9899.11	56981.7	12920.8	20890.4	1894.68	20138.5	24047.4	1691.59	742.835	0	0	887.151	6646.55	0	3949.81	53240.8
Inj_121	10.3994	-0.425556	100378	0	0	0	4272.36	1884.03	0	4272.36	16026.4	435.239	4464.05	156925	654783	19588	66903	10907.4	655757	1.99722e+06	294811	13733.2	1.00591e+06	3250.22	2097.04	22740.5	6793.14	65375.6	17838.8	20654.8	0	18145.4	24138	0	0	2616.94	5841.96	1211.93	0	0	0	70747.8
Inj_122	10.4861	-0.338889	108616	0	0	0	5624.5	0	0	5624.5	17365.8	0	3953.05	186245	709096	16856.6	50442.7	14149.1	638488	1.88121e+06	304892	13627.8	1.17947e+06	0	2185.14	17326.4	7380.56	71055.6	15547.9	25212.4	2585.38	23074.7	26812.5	2181.39	1392.9	2955.84	5207.91	0	4378.75	0	0	47620.9
Inj_123	10.5728	-0.252222	102325	0	2806.02	0	7201.66	0	640.905	7201.66	19992.3	0	4442.06	69996	606919	15751.2	110414	81956	588321	1.84553e+06	272613	24832.3	1.11502e+06	3641.29	11198.5	170446	8234.31	59563.9	17506.2	20563.5	3797.3	24773.2	27676.1	0	0	13052.9	0	0	7506.37	2166.53	3459.88	134024
Inj_124	10.6594	-0.165556	73475.5	0	10396.5	1465.28	3608.23	0	1979.55	3608.23	25370.4	675.833	5314.61	36103.4	467966	17443.1	139617	151257	568810	1.84157e+06	277335	39423.7	1.06845e+06	2404.31	12710	330724	44496.3	60544.9	16707.4	19258.9	1249.99	15973.8	23347.6	454.083	1132.18	23501.8	5711.3	1207.56	10099.7	0	3534.26	249018
Inj_125	10.7461	-0.0788889	73349	0	13158.1	1171.81	4768.71	0	0	4768.71	21434.8	2105.97	7644.54	38447.8	491751	20108.5	133484	219604	534620	1.96707e+06	289258	31256.6	1.18395e+06	5024.7	24518.8	357198	53621.3	42814.2	11365.4	10100.8	1340.44	19838.3	19741.3	609.555	1071.42	27773.8	0	0	17334.6	3682.55	6022.35	366052
Inj_126	10.8328	0.00777778	62817.8	0	22843.8	2430.18	3457.86	0	3015.02	3457.86	40859	1307.68	4785.78	0	363352	12264.5	129199	255951	503927	1.90246e+06	256333	62644.2	1.58609e+06	1875.91	27178.5	398621	115213	32386.3	9075.04	14442.8	0	16866.7	16106.8	1868.44	0	32549.5	4778.95	0	16269.5	1397.28	7093.63	372186
Inj_127	10.9194	0.0944444	67074.2	0	37242.7	0	5753.72	1270.06	1589.03	5753.72	25958.9	1869.89	3409.56	138342	349270	23958.9	132722	320182	452437	1.73497e+06	270065	38218.5	1.5422e+06	2988.82	38364.9	361863	105127	34496.7	10598.5	12257.4	2472.52	14553.8	18587.2	0	1000.89	36479.4	7731.18	0	20245.6	0	8058.13	469898
Inj_128	11.0061	0.181111	49433.5	0	34642.7	1588.33	0	0	0	0	37063.4	0	5488.24	117784	452130	15335.9	151536	345445	431840	1.79594e+06	261817	38101.3	1.84064e+06	0	28428.6	364836	152043	33177.5	11980.7	10360.5	1382.76	13624.7	25245.7	0	0	29430.6	7677.76	0	16616.3	5170.74	8569.75	507185
Inj_129	11.0928	0.267778	58831.8	0	36510.4	1318.62	1459.53	0	2307.56	1459.53	31191	0	3624.55	118378	289261	14828.5	154575	381684	461928	1.74183e+06	260462	71250.8	2.03618e+06	0	41866.2	408023	172984	35523.3	10709	10353.8	942.735	16001.7	15530.1	1755.59	0	34941	2158.01	0	19473.6	3744.83	13792.1	547355
Inj_130	11.1794	0.354444	44532	0	57669.9	2322.48	5593.03	960.37	1753.26	5593.03	53313	784.36	5742.1	54663.8	415069	15002.3	121257	448611	399836	1.82231e+06	264345	50491.5	2.44644e+06	2249.89	58053.1	366484	218914	25469.5	9020.49	8417.22	0	19684.4	16732.1	850.473	0	35430.6	0	0	20943.4	0	10773.9	612332
Inj_131	11.2661	0.441111	70359.5	0	48948.7	3682.44	4596.6	0	0	4596.6	48644	0	5141.99	43360.9	339328	16789.9	130251	456988	349938	1.75668e+06	257242	78188.5	2.57275e+06	0	69777.7	408890	214254	29646.2	10525.6	9275.22	0	17366.1	19554.6	872.326	647.362	45538.8	0	0	18660.8	5687.35	15094.4	718427
Inj_132	11.3528	0.527778	51670.5	0	59122	0	5866.7	0	0	5866.7	50535	0	5687.48	88596.7	359694	17171.2	172278	523913	446883	1.91546e+06	253364	77858.6	2.71898e+06	1768.38	64681.8	406566	239640	23486.3	10440.2	9793.05	2344.38	14497.6	24171.7	0	1098.51	54944	5864.51	1089.69	23801.5	8297.05	17274.2	694204
Inj_133	11.4394	0.614444	56153	0	59718.3	0	3237.85	0	0	3237.85	72763.3	0	2238.51	71757.5	395344	15380.1	141100	496023	435318	1.80944e+06	260244	77875.6	2.76233e+06	2883.44	70553	382697	260094	25423.5	11415.6	8134.23	0	15044.1	20234.8	0	899.328	63660.4	7011.07	963.421	22235.1	0	20225.2	735802
Inj_134	11.5261	0.701111	44985.3	0	68605.9	3439.48	5573.85	0	1840.03	5573.85	90956.1	164.589	4230.09	140405	392878	15830.3	139157	577596	389234	1.79757e+06	262987	79789.4	2.86969e+06	2169.81	89334	410321	235601	31463.5	10505.8	10737.4	1581.31	13426.4	16732	0	0	65267.7	0	0	25991.8	6381.23	20094.6	807978
Inj_135	11.6128	0.787778	43842.7	0	78233.8	2959.06	3952.09	0	0	3952.09	84896.3	0	5426.85	40250.1	333034	27102.6	172182	563981	429439	1.84044e+06	262292	89795.4	3.27471e+06	1204.58	68785	396766	315099	21330.1	10812.5	7590.5	1220.77	16838.8	19193.2	1687.33	0	72625.9	2362.51	0	26651.2	7303.52	18837.2	859911
Inj_136	11.6994	0.874444	59428.8	0	81938	3023.89	2034.18	0	2667.75	2034.18	79376.7	1269.62	3806.38	104199	263650	18207.7	112842	571772	406156	1.74691e+06	264458	126115	3.1722e+06	0	78594.2	419074	309083	24181	9809.09	11696.7	0	17769.8	25784	0	0	57706.8	3801.02	1351.92	30672.5	7017.84	19312.9	960337
Inj_137	11.7861	0.961111	40855.3	0	95750	3188.96	2110.96	0	1974.54	2110.96	78326.2	661.92	3120.94	123607	344272	24769.9	160209	661443	383122	1.62842e+06	276674	85525.8	3.29861e+06	3017.87	101350	404349	295804	28154.3	7901.05	7442.59	0	17499.1	23985.3	0	2412.61	74594	8275.16	0	36270.4	6234.65	24638.4	922282
Inj_138	11.8728	1.04778	42330.9	0	84684.3	5433.09	5499.58	0	1743.51	5499.58	76578.9	0	7296.77	71180.9	385175	20509.7	177316	690401	403288	2.02242e+06	297394	79956.5	3.57983e+06	2449.82	90335.3	360080	360722	25856.4	10413.4	9281.92	3876.96	17211.1	32835.2	0	0	75032.3	3214.03	0	22364.3	7446.66	25932.5	968822
Inj_139	11.9594	1.13444	55260.5	0	85977.3	3381.12	4323.21	0	0	4323.21	87810.1	0	0	0	440195	13105.2	177584	738094	455965	1.71828e+06	250824	81021	3.65832e+06	2409.97	108425	411423	441446	36339.8	10490.4	11278	1496.55	15387.2	23506	0	0	77846.6	5157.62	0	27038.3	5106.02	23580.4	1.0738e+06
Inj_140	12.0461	1.22111	36921.9	0	84601.9	0	5188.7	0	1498.68	5188.7	94796.1	0	6570.56	149983	416916	31130.8	153603	735824	446266	1.93857e+06	299410	85283.6	3.4465e+06	1916.15	99022	380515	321577	29473.3	9627.28	6533.85	0	20329	20324.3	744.406	1956.5	83279.4	2903.62	0	23183.3	8771.38	28350.6	945172
Inj_141	12.1328	1.30778	48662.5	0	74255.4	1385.88	2440.63	0	2124.74	2440.63	93679	0	0	114588	252956	15146.5	142007	575759	360795	1.4974e+06	261396	62929.5	2.83934e+06	1589.01	84755.7	342514	329790	21345	10449.3	9684.31	1313.96	17187.1	20147.7	0	1998.49	55619.2	0	0	32413.3	6805.26	19406.9	791154
Inj_142	12.2194	1.39444	33019.2	0	66533.9	0	5241.99	0	0	5241.99	73501.6	2157.64	3614.09	150948	312418	17557.6	152839	622519	379314	1.8047e+06	252738	95175.7	3.18479e+06	2214.48	71869.5	331472	336145	23158.5	11974.9	8850.02	0	18384.6	26625.1	1298.27	0	64825.4	0	0	36285.9	3341.68	22915.8	822461
Inj_143	12.3061	1.48111	35513.3	0	97699.3	5143.22	3469.73	0	0	3469.73	138898	0	5280.35	224749	331290	26115.3	152543	931629	378423	1.94309e+06	258466	151518	4.85631e+06	0	150826	436357	490813	24931.4	12714.9	5605.53	2635.51	19541.7	24737.2	0	3796.62	93722.3	0	0	48543.4	13143.2	50007.3	1.27934e+06
Inj_144	12.3928	1.56778	41439.7	0	110764	6407.58	0	0	0	0	163851	1464.44	5548.47	163903	414334	12686.7	186319	885991	400939	1.92075e+06	283989	120588	4.34342e+06	2628.71	128787	389279	570115	36358.6	15934.8	7033.95	0	18306.1	24170.1	0	3681.82	99380.4	0	0	43233.2	10759.1	39491.3	1.51747e+06
Inj_145	12.4794	1.65444	69268	0	113250	6045.7	0	0	0	0	150165	601.12	5961.98	161479	307644	14909.3	195316	915256	375874	2.06217e+06	276790	126624	5.12665e+06	1938.91	152418	426840	470131	36180.2	16363.8	6963.21	0	20600.8	18420.3	0	4987.31	107979	0	0	49553.8	10547.4	49059.7	1.42068e+06
Inj_146	12.5661	1.74111	49221.2	0	109285	0	0	0	0	0	147066	0	5481.2	77540.8	297092	17807.2	169923	994529	464405	1.9018e+06	250299	170670	4.96532e+06	2238.65	159384	398252	638351	29536.1	14407	5815.26	2265.79	15471.1	20902	0	2778.85	118067	9647.19	1130.43	49146.2	11101.4	47471.9	1.38752e+06
Inj_147	12.6528	1.82778	49376.6	0	125643	6041.28	4727.82	885.5	2590.06	4727.82	152687	1561.21	3278.89	72144.3	378983	12650.4	192750	940268	369141	1.88486e+06	296853	186931	5.33598e+06	0	133433	400466	688486	29008.1	11811.3	6241.06	2964.98	22350.6	21048.8	0	0	98963.1	5501.44	1553.13	49442.4	9806.13	38941.3	1.48573e+06
Inj_148	12.7394	1.91444	47799.4	0	112468	5296.72	0	1290.92	0	0	148843	0	5318.04	41290.3	339722	25051.8	168482	1.0612e+06	463819	2.00203e+06	237429	143125	5.40449e+06	1167.58	172643	391001	659872	27146.9	13647.2	7538.54	0	24122.2	20681.8	1251.53	3730.1	107171	5114.63	755.109	39758.5	12038.5	40686.7	1.54063e+06
Inj_149	12.8261	2.00111	42813.1	0	124548	4412.9	0	0	0	0	191286	784.375	3315.86	26478.6	300147	12203.6	209004	1.07067e+06	384501	2.13649e+06	253160	136921	5.80839e+06	0	165371	430965	758965	26692.9	15356	5216.86	0	13828.7	25501.4	2056.37	2570.42	125702	7924.82	0	49532.9	17180.8	62329.3	1.61585e+06
Inj_150	12.9128	2.08778	37744.5	0	113484	7646.02	0	0	0	0	164397	635.609	3461.92	34851.5	346885	21758.3	200995	1.08171e+06	371599	1.94917e+06	290757	157656	6.22954e+06	3683.24	177706	361927	722853	26967.4	11488.6	8904.52	1345.6	19182.8	27595.1	784.836	3821.71	116578	0	2123.97	40807.5	11827.9	44703.8	1.61777e+06
Inj_151	12.9994	2.17444	26250	0	124756	0	0	0	3987.11	0	164900	0	0	22839.7	305783	26277.7	212773	1.17586e+06	355725	1.89907e+06	282357	125819	5.15107e+06	0	172223	348900	673778	30528.2	13264.8	7415.05	4127.04	25010.9	23864.7	1157.99	0	113118	0	0	41564.4	14706.1	49984.5	1.53603e+06
Inj_152	13.0861	2.26111	44154.9	0	128177	0	3245.59	0	3120.67	3245.59	190761	0	5226.69	16845	360549	30538.8	197400	1.29976e+06	421071	1.96257e+06	265585	120654	6.29134e+06	0	174787	351626	646578	22406.7	16698.9	5892.82	0	23095.7	22339.4	0	5031.64	130475	0	0	50735.1	12386.4	52058.8	1.64977e+06
Inj_153	13.1728	2.34778	48672.5	0	134626	4141.26	3729.49	0	0	3729.49	250465	902.021	3430.75	37276.6	266677	24288	219195	1.22755e+06	392286	2.04679e+06	265816	179060	7.03949e+06	2380.45	153679	389247	835459	31291.5	13046.6	0	3473.35	22563	17805.6	0	2632.88	124334	7074.19	0	47510.1	12682.3	47927.5	1.85371e+06
Inj_154	13.2592	2.43417	39814.9	0	126793	6196.84	2094.58	0	0	2094.58	206162	0	2737.59	73932.2	305809	26601.9	231645	1.28528e+06	437721	2.17337e+06	297577	181492	6.24483e+06	2903.48	178392	346583	872362	28369.4	14303.8	5351.34	1816.3	23268.3	26071.7	452.555	3633.91	131637	11775.4	1377.16	48913.1	13124.8	59209.9	1.8302e+06
Inj_155	13.3458	2.52083	30681.8	0	126193	4327.52	4127.87	0	0	4127.87	243185	0	0	107958	383151	31799.8	224764	1.31653e+06	377903	2.03049e+06	266679	167119	7.20774e+06	0	196578	375371	783834	39277	16137.7	6548.62	2188.24	23313.3	20224.4	1518.99	0	143765	5892.83	0	43957.8	13051	69286.3	1.68509e+06
Inj_156	13.4325	2.6075	34613.8	0	128921	4423.46	4899.66	0	0	4899.66	228904	1830.34	5983.79	43912.7	338968	12101.3	220936	1.38973e+06	409902	1.94934e+06	239870	202055	7.99852e+06	1737.01	242676	391744	803994	16970.2	15935.3	4092.29	1859.24	18365.5	20796.8	0	3997.11	113237	8415.42	0	53143.2	12849.5	53044	1.8322e+06
Inj_157	13.5197	2.69472	51133.6	0	118064	5366.28	3448.3	0	1298.42	3448.3	257687	1977.9	5220.21	68785.5	320060	29458.5	218614	1.34424e+06	371424	2.06984e+06	306518	182487	6.32375e+06	2088.4	196440	327430	1.00063e+06	30339.5	14083	7322.28	0	22759.5	29203	2037.56	6313.37	114500	6658.35	0	57842	13563.1	60138.9	1.86195e+06
Inj_158	13.6064	2.78139	38564.2	0	136661	7778.56	4917.79	0	0	4917.79	247789	1195.04	3924.53	0	457795	20032.4	199727	1.39431e+06	407171	2.11525e+06	290406	220228	8.0756e+06	0	191218	367130	832054	33079.5	14126.7	5090.37	2258.8	25728.9	22811.1	1235.16	4536.72	106667	9615.83	0	57172.3	13483.7	64765.2	1.8636e+06
Inj_159	13.6931	2.86806	47393.9	0	129058	4562.06	0	0	0	0	288369	1589.52	0	43959.7	307029	14774	212453	1.5148e+06	387551	2.19934e+06	285648	275132	7.74015e+06	3180.38	230329	366918	844352	23087.3	19075.3	5255.76	3018.94	23600.5	26594.3	647.726	3420.69	128581	11205.5	1790.35	62017.2	14726.9	56256.9	2.16126e+06
Inj_160	13.7797	2.95472	30202.7	0	122184	7347.62	0	0	4139.51	0	259843	0	6008.82	106523	317490	16651.9	216789	1.2669e+06	326227	1.89922e+06	241353	158287	7.29278e+06	3033.33	229774	356901	933926	19670.8	16174.3	0	1350.73	20846.6	26362	0	5922.99	126961	10496.4	0	48849	15599.5	55198.3	1.83517e+06
Inj_161	13.8664	3.04139	35210.6	0	129502	9498.69	0	0	0	0	293186	0	6451.88	98258.3	384243	12325.3	222060	1.5774e+06	422809	2.19417e+06	251847	199399	8.48569e+06	0	254309	371975	913536	21838	15595.7	9844.93	3414.2	28280.3	28728.5	2129.86	6174.53	163003	5592.39	0	55713.6	12830.6	82124.4	2.2908e+06
Inj_162	13.9531	3.12806	36099.9	0	122706	3406.31	4038.83	0	0	4038.83	271443	452.073	4571.94	0	249878	14896.1	242296	1.55346e+06	452086	2.30688e+06	288136	258512	8.36391e+06	3836.56	273599	380734	906675	18301.5	14782.8	7965.93	5250.41	28314.6	30553.3	1021.02	3226.47	136241	8401.57	0	56136	18360.9	67004.2	2.09565e+06
Inj_163	14.0397	3.21472	37471.9	0	133249	9129.38	2238.85	0	0	2238.85	251322	1234.37	0	61833.7	377461	10298.8	228856	1.51752e+06	430952	2.38796e+06	266729	252680	8.40368e+06	1944.07	198808	346538	1.03045e+06	25668.1	14685.2	6612.07	0	19509.6	27848.8	0	0	124110	14552.5	1669.97	40461.4	15619.1	74338.5	2.04662e+06
Inj_164	14.1264	3.30139	45717.5	0	143663	6519.02	0	0	1487.3	0	286552	0	3727.13	79308.2	359242	20832.5	262062	1.58214e+06	409724	2.10662e+06	255901	210049	8.55486e+06	1286.7	266587	331234	1.10556e+06	26119.8	14423	6651.16	5028.3	21717.2	23477.3	0	4875.02	129855	8759.74	1105.16	51613.8	11037.7	75021.9	2.13604e+06
Inj_165	14.2131	3.38806	60585.2	0	146957	7167.8	1578.28	0	0	1578.28	366058	0	3544.57	0	253406	0	228316	1.66922e+06	427716	1.99558e+06	271638	275505	8.15743e+06	0	233140	348347	1.08734e+06	42718.5	14866.6	7031.58	1910.18	28266.9	24541.7	0	6607.99	135917	10092	0	46692	13866	72896.6	2.16596e+06
Inj_166	14.2997	3.47472	32978.5	0	129510	8816.12	0	0	0	0	348056	1259.49	5725.48	91233.5	281800	14175.4	229266	1.57709e+06	421580	2.11665e+06	299678	191852	8.8461e+06	0	200803	351723	1.05903e+06	28270.9	16304.2	6019.66	0	22538.6	24517.9	2550.19	5432.03	152147	9082.79	1045.88	52874.2	13518.6	76480.4	2.26969e+06
Inj_167	14.3864	3.56139	34864.4	0	159629	3827.78	0	0	0	0	310427	0	5491.13	75492.6	345701	17156.2	230668	1.58423e+06	435192	2.31234e+06	310256	245940	8.54957e+06	0	281393	376854	1.03293e+06	23494.4	14566.1	5589.6	4304.14	27285.2	25417.7	1174.98	7813.16	127082	10287.2	0	47199.7	10993.1	69489.8	2.49945e+06
Inj_168	14.4731	3.64806	40047.2	0	126512	6080.62	0	0	1651.72	0	338853	0	0	144894	275866	18012.5	230704	1.583e+06	436245	2.36391e+06	281738	275422	9.53468e+06	2772.65	245089	369785	1.11799e+06	33202.9	20759.8	6737.4	2900.24	25723.4	32575.5	0	3436.05	129810	13210.3	0	58403.7	15594.8	58581.2	2.29866e+06
Inj_169	14.5597	3.73472	26190.4	0	142701	8527.83	3822.94	0	0	3822.94	316930	0	3985.48	0	489909	10133.1	206398	1.63582e+06	436444	2.13757e+06	282428	238524	7.67881e+06	2580.04	301366	362235	1.10431e+06	24249.3	13485.3	6809.27	0	27212.7	29880.2	0	4553.34	114871	10204.4	1168.56	53637.9	14476.8	75996.3	2.26186e+06
Inj_170	14.6464	3.82139	48769.4	0	134925	6510.96	2942.14	0	1414.66	2942.14	390402	0	0	160744	410053	9003.92	289871	1.76308e+06	450319	2.42441e+06	299271	329793	1.0263e+07	2321.96	220783	346370	1.26074e+06	30698.6	13529.8	5172.55	0	26932.7	26778	1596.75	3583.76	133814	14392.9	2247.15	48062.3	17120.9	85411.6	2.33387e+06
Inj_171	14.7331	3.90806	28002.6	0	128987	10185.4	2902.67	0	2168.23	2902.67	353208	399.784	4904.61	132104	334728	18702.8	277443	1.83194e+06	463285	2.48059e+06	319302	274698	9.997e+06	0	168510	347306	1.0324e+06	36011.7	14000.7	7951.41	2976.09	24420.3	26623.7	0	0	151344	15293.9	2829.55	59337.2	15676.9	87208.9	2.37465e+06
Inj_172	14.8197	3.99472	38040.9	0	136499	15154.4	0	0	0	0	365832	2162.84	0	130777	363306	13245.9	279783	1.91518e+06	473285	2.26869e+06	313684	287510	1.02056e+07	0	280471	353011	1.22149e+06	31414.4	10591.8	3938.28	3104.53	24478.4	41418.2	0	4245.37	143234	10036.2	1114.39	58121.2	9504.06	80648.1	2.34699e+06
Inj_173	14.9061	4.08111	41219.4	0	148950	7256.98	0	0	3126.05	0	426860	919.504	6541.06	47559.2	336900	14509.9	281392	1.77997e+06	443456	2.21537e+06	312942	341997	9.61249e+06	1818.34	312371	325693	1.30713e+06	26173.2	15235.4	6763.06	3643.83	29192.2	27361.8	0	3997.7	130504	12652.1	0	53910	15947	88151.1	2.50548e+06
Inj_174	14.9928	4.16778	30837.8	0	140935	6439.74	0	1758.92	2536.33	0	403355	0	9389.54	33237.7	394589	15543.6	274979	1.8471e+06	400808	2.09868e+06	267487	372358	9.65095e+06	1563.03	249110	330097	1.15381e+06	27934.3	13696	7235.85	1435.15	23755.9	29496.3	1419.02	4080.58	133429	16997.1	0	51769.8	13625.5	67926.5	2.37259e+06
Inj_175	15.0794	4.25444	42173.5	0	138508	0	4073.6	0	0	4073.6	424805	0	0	71481.2	361265	15193.2	284074	1.86013e+06	480016	2.2877e+06	224399	374619	1.10755e+07	0	276615	338034	1.33104e+06	30409.5	13032.6	5252.94	3864.16	19454.2	27686.4	0	3937.89	121525	10883	0	47130.6	14625	104294	2.25843e+06
Inj_176	15.1661	4.34111	33693.3	0	146422	6212.69	0	0	4030.76	0	457683	680.843	4729.55	159313	337623	14566	262065	2.00898e+06	433800	2.43899e+06	256737	283141	1.06164e+07	0	289869	322961	1.16187e+06	23857.3	11236.6	5102.44	2946.93	23734.8	23776.3	1884.79	5696.21	123331	13180.9	0	51096.2	10805.2	74727	2.71461e+06
Inj_177	15.2531	4.42806	50863.5	0	154449	9109.82	0	843.517	0	0	383467	0	0	66241.8	253603	11524.9	275890	1.96165e+06	462724	2.33298e+06	284594	264258	1.01465e+07	0	263753	324211	1.13028e+06	29005.7	15513.9	8563.96	3562.96	24922	36413.7	1536.96	6231.06	117678	13289.1	0	62456.1	14081.4	83880.5	2.36481e+06
Inj_178	15.3394	4.51444	43806.2	0	140431	12732.8	1753.92	0	0	1753.92	482813	0	3736.06	57767.3	267417	11220.9	233035	1.87248e+06	465737	2.53037e+06	318694	375030	1.13323e+07	0	349485	314862	1.23744e+06	28150.3	13872.7	8827.18	2301.87	29392.9	21560.9	0	4869.09	151121	14796.9	0	56650.9	13932.5	92037.7	2.4282e+06
Inj_179	15.4261	4.60111	46332.3	0	149558	10711.6	0	0	0	0	403961	1071.51	0	46202.4	341798	15689.1	260814	1.98875e+06	366218	2.5031e+06	305022	259935	1.10523e+07	0	323244	301261	1.01547e+06	26456.7	10967.9	6550.96	0	28512.3	27375	0	3100.86	154371	13019.5	1997.15	58002.2	16134.9	80539.3	2.7488e+06
Inj_180	15.5128	4.68778	53378.5	0	131786	12152.6	0	0	0	0	445322	0	3793.82	47183.1	379245	16090.1	274183	1.95326e+06	404985	2.2953e+06	268247	356354	1.12551e+07	0	294638	383289	1.28397e+06	16934.5	16696.7	6359.95	3816.51	26457.7	26442.2	2730	2438.45	130392	19505.9	0	63073.2	9295.18	84084.7	2.55534e+06
Inj_181	15.5994	4.77444	22328.6	0	140855	8945.34	0	0	0	0	483128	743.764	5564.85	34272.6	340161	15741.8	287415	2.14441e+06	429061	2.3899e+06	275806	388346	1.14042e+07	0	286144	315779	1.45249e+06	34808.7	14667.5	4863.06	0	27990.6	24068.5	0	3024.5	132058	13315.1	2624.87	67122.6	11069	118791	2.61407e+06
Inj_182	15.6861	4.86111	30705.8	0	139416	7934.03	5571.62	0	0	5571.62	444118	2590.4	4025.37	54807.5	242000	8571.24	280461	2.16048e+06	409840	2.17092e+06	297717	319417	1.16184e+07	0	290476	337333	1.63699e+06	16912.5	14396	4642.33	0	20441.6	23216.4	0	4651.82	129346	10298	0	50819.9	13354.5	71060.6	2.88702e+06
Inj_183	15.7728	4.94778	0	763.716	5296.78	0	0	0	0	0	0	0	0	0	195.853	0	2697.11	3678.44	0	102286	11650.6	2420.85	95480.9	0	0	0	3203.15	208.454	0	0	40.0667	0	0	630.955	0	0	1779.49	752.455	370.632	0	1761.26	2800.26
Inj_184	16.3067	5.48167	13021.4	0	189687	2570.54	7396.98	0	0	7396.98	443015	0	0	84965.1	206527	21258.3	236467	2.18914e+06	536242	2.57473e+06	312585	360834	1.13847e+07	0	333920	217692	2.20652e+06	39233	10634.1	5535.24	4957.57	14406.7	22653.1	3650.5	2222.16	91854.8	8874.27	3694.6	42464.3	8533.62	110437	2.75887e+06
Inj_185	16.3933	5.56833	65454.6	0	171786	6188.91	0	0	0	0	439078	1472.12	5428.9	86572	250216	12227	294676	2.26316e+06	506870	2.64777e+06	286387	382591	1.39573e+07	0	371009	311619	2.09625e+06	32770.2	10263.2	6918.92	0	28323.4	22021.4	3344.18	3145.03	95061.7	21702.2	0	52648.4	9318.07	85726.2	2.86578e+06
Inj_186	16.48	5.655	26019.7	0	140408	7289.76	0	0	4251.14	0	519376	0	4333.43	34551.8	322853	12912.8	244324	2.33587e+06	457737	2.39581e+06	295052	288219	1.2269e+07	1684.26	374461	317769	1.95779e+06	30497.1	12744.5	4748.21	0	22642.9	25361.1	0	6397.66	119968	29274	2184.08	62262.2	13577.4	92790.2	2.77156e+06
Inj_187	16.5667	5.74167	0	0	140265	5166.46	5128.22	0	2866.89	5128.22	555073	656.56	0	84978	358222	10404.7	289096	2.35584e+06	474260	2.33912e+06	309417	301728	1.29768e+07	0	354791	263734	1.6723e+06	27013	14235	0	3525.29	19070.6	23013.8	0	0	120256	14973.1	2126.35	64419	12642.5	93616.4	2.7392e+06
Inj_188	16.6533	5.82833	39319.4	0	178788	2984.04	0	0	0	0	570268	0	0	93236.4	224006	15117.6	297288	2.63064e+06	514378	2.56803e+06	285064	342058	1.48959e+07	1958.16	396303	310217	1.49269e+06	24310.4	12127.3	5223.16	3722.66	30110.9	21506.5	2214.15	4138.13	99638.9	19853.8	0	69999.4	10087.6	80726.3	2.66345e+06
Inj_189	16.74	5.915	43207.7	0	150399	6154.14	3687.19	0	0	3687.19	519931	1931.68	4223.3	42407.8	372298	7556.87	312308	2.5103e+06	479928	2.32262e+06	312679	333291	1.35852e+07	2149.2	381925	307348	1.74253e+06	32271	11817.7	3140.52	4029.81	24291	30624.3	0	8182.1	110554	31486.6	0	43068.2	14059.2	98885.5	2.87534e+06
Inj_190	16.8267	6.00167	28417.1	0	158319	7379.25	0	1530.66	0	0	605407	0	4639.99	24782.3	424252	12786.4	340088	2.66074e+06	514249	2.68778e+06	289857	376499	1.41552e+07	0	357033	316242	1.48433e+06	28734.6	16112.3	8078.27	3153.54	19017.1	19316.3	1604.15	0	109818	18695.6	0	56233.4	13299.6	88215.9	2.82555e+06
Inj_191	16.9133	6.08833	33509	0	153194	9886.55	2936.89	0	0	2936.89	613362	0	8851.18	98191.8	372884	14760.7	343171	2.58811e+06	566651	2.51064e+06	322525	400483	1.4801e+07	3286.73	367607	318678	1.44828e+06	21209.9	14742	4241.03	0	22823.9	29588.9	0	5597.97	126746	18329.6	0	55253.2	13771.7	88879.7	2.74131e+06
Inj_192	17	6.175	29677.3	0	149306	7790.12	0	0	1196.48	0	562753	0	6170.4	104146	250311	5950.08	324021	2.53632e+06	430579	2.53143e+06	314078	361419	1.29094e+07	1313.58	338847	308767	1.65096e+06	34649.4	12544.9	2813.11	3455.91	27193.8	26334.7	0	2101.1	105390	29388.3	2150.28	56776.8	15592.6	73692.6	2.78414e+06
Inj_193	17.0864	6.26139	0	0	154693	8824.56	0	1038.9	1758.77	0	697451	954.902	3878.03	44073.3	367492	16025.5	322206	2.50662e+06	470271	2.35319e+06	338591	580081	1.49973e+07	3753.79	372946	323459	1.56337e+06	29567.6	19477.9	3919.08	3348.76	22752.5	28735.8	5640.01	4990.5	107140	18839.8	1222.57	55227.6	10219	76386.4	2.69643e+06
Inj_194	17.1731	6.34806	0	0	149146	9427.63	5143.79	0	0	5143.79	619898	0	0	69796	284535	8913.78	317647	2.62283e+06	458617	2.73186e+06	292547	428786	1.44606e+07	0	369391	318673	1.41471e+06	17193.6	13359.9	5509.21	0	21385.8	28960.9	2803.3	4556.5	110300	20123.3	2687.4	42688.1	13741.2	93962.4	2.85785e+06
Inj_195	17.2597	6.43472	19942.1	0	138707	4313.41	0	0	0	0	669210	0	3806.42	108542	291079	5006.48	333037	2.55939e+06	473340	2.47446e+06	268150	487010	1.51882e+07	2362.81	326188	304500	1.51456e+06	24363.6	16878.9	4962.29	4347.28	23932.8	34399	0	4416.47	125313	16002.5	2245.75	56426.7	8159.34	102694	2.65748e+06
Inj_196	17.3464	6.52139	45355.1	0	134172	8059.26	0	1180.63	0	0	621986	1364.44	3684.35	150262	252064	7025.18	348322	2.65956e+06	445235	2.30064e+06	267174	432482	1.41448e+07	0	389642	302907	1.34656e+06	24575	12252.1	0	3516.46	22770.7	26199.9	2429.6	0	106922	23825	0	52252.2	9665.38	92825.2	2.60776e+06
Inj_197	17.4331	6.60806	43781.4	0	144825	10072.8	2426.13	0	0	2426.13	692704	0	6766.03	99441	282974	10393.7	347497	2.76526e+06	419116	2.82478e+06	321718	261091	1.45783e+07	0	346858	263114	1.4408e+06	29811	14519.6	3964.44	3839.85	27103.7	20894.2	1639.65	0	135328	25520.9	5078.72	46368.4	13641.6	106320	2.86095e+06
Inj_198	17.5197	6.69472	41861.8	0	155155	14160	0	0	2735.54	0	683858	0	0	34039.4	398320	12688.3	307047	2.81028e+06	468808	2.33473e+06	271786	401997	1.49338e+07	0	379293	297592	1.66499e+06	31701.6	10773.3	6140.97	3651.64	24119.7	25565.7	0	2031.96	108883	34049.9	0	49948.9	11932.2	75149.3	2.74279e+06
Inj_199	17.6064	6.78139	29776.4	0	141299	11082.9	0	0	6769.3	0	655977	889.841	3506.1	36279.7	237222	13587.4	345342	2.69408e+06	471118	2.47322e+06	315355	453846	1.27977e+07	0	371327	276909	1.32762e+06	24395.7	10408.2	5745.28	2414.31	24127.9	22248.5	3312.38	2749.97	101477	22650.3	2536.98	50725	8446.29	74657.3	2.80002e+06
Inj_200	17.6931	6.86806	36532.8	0	141832	5585.75	0	0	0	0	651682	123.97	8507.56	83318.3	288327	10367.5	318077	2.52592e+06	438871	2.29362e+06	325212	334454	1.2836e+07	1609.6	325409	291862	1.22852e+06	21197.7	14570.8	4613.03	1769.4	21727.6	23584.5	2429.77	3549.35	119615	33507.4	0	63656.9	11439.8	74399.8	2.94434e+06
Inj_201	17.7797	6.95472	36744.3	0	149032	4537.17	2103.2	1671.5	0	2103.2	682168	0	0	79701	342815	12469.2	342800	2.7184e+06	459169	2.69227e+06	260253	452997	1.41717e+07	0	431658	299304	1.68504e+06	23656.3	15744.4	5088.32	2141.71	21310.8	27656.5	4418.32	2032.37	110457	20047.1	2156.18	40326.1	5368.47	98302.1	2.7601e+06
Inj_202	17.8664	7.04139	27818.3	0	145231	0	0	0	2123.98	0	763563	1164.34	5131.6	59689.2	321778	9499.09	351350	2.7741e+06	492927	2.47808e+06	351032	417166	1.53326e+07	1777.43	406305	244104	1.72736e+06	27610.5	12399.5	5301.97	5143.12	26750.4	29882.3	2670.73	2354.46	97653.1	28122.2	2529.19	56946.9	8255.78	78993.5	2.74775e+06
Inj_203	17.9531	7.12806	35388.3	0	139385	13024.9	0	0	2417.59	0	732870	0	5048.67	0	326139	8102.13	379079	2.95233e+06	501648	2.42448e+06	305412	487111	1.59508e+07	0	389377	242652	1.44681e+06	33678.4	14222.7	0	3117.16	22759.7	21674.3	2906.13	3393.44	110944	18776.4	0	52037.9	6687.23	88054.3	2.62362e+06
Inj_204	18.0397	7.21472	33134.2	0	159009	4443.36	0	0	0	0	753075	0	0	58591.6	287566	11434.2	371036	2.80806e+06	464883	2.20631e+06	288496	506729	1.50042e+07	0	402682	296812	1.60197e+06	26266.4	17294.6	6761.72	4255.29	20413.8	24525	1526.36	0	109845	17244.4	2126.97	44931.5	9085.87	73345.2	2.58386e+06
Inj_205	18.1264	7.30139	33731	0	158840	6270.5	0	0	0	0	789590	1757.5	0	71378.3	295400	7829.93	388825	2.93835e+06	462034	2.47335e+06	278183	455619	1.56264e+07	0	375342	252947	1.47146e+06	32051.6	13931.6	5787.73	2310.74	25664.6	23354.9	0	3686.07	109739	23403	2462.56	52621.4	13227.1	80158.9	2.90347e+06
Inj_206	18.2131	7.38806	33781.3	0	149302	10810.5	0	0	3067.98	0	729834	0	5194.46	45360.2	232603	11004	365366	2.75031e+06	464860	2.65141e+06	325735	429402	1.55003e+07	2734.11	386145	276511	1.53382e+06	22524.8	10809.4	5425.68	6230.59	25031.4	28186	2601.74	0	99266.2	26006.9	2959.37	60427.2	11510.9	71311.4	2.66257e+06
Inj_207	18.2997	7.47472	24257.7	0	128986	0	2165.52	910.251	0	2165.52	743486	0	0	110886	306145	5454.4	372996	2.94577e+06	501308	2.3085e+06	305734	464752	1.71327e+07	0	346710	306566	1.46533e+06	32046.4	11796.4	0	2906.75	17701.7	24535.7	0	0	102655	20039.4	2946.98	46318.3	5909.82	84346.1	2.7223e+06
Inj_208	18.3864	7.56139	46304.9	0	144337	4565.28	0	0	0	0	811090	290.562	4208.46	46938.5	346106	9224.91	346225	3.05526e+06	453017	2.74117e+06	306938	409058	1.49456e+07	323.246	366303	278306	1.60051e+06	29273	9248.85	0	3582.11	17333.9	22757.9	3517.25	3020.55	109753	30614.3	3420.77	46048.2	11721.1	68234.5	2.75852e+06
Inj_209	18.4731	7.64806	33794.2	0	159461	5112.23	4898.38	1103.78	0	4898.38	763466	840.231	4099.75	41568.1	321217	7076.58	345893	2.92339e+06	499346	2.59282e+06	304577	272623	1.50818e+07	0	393424	286060	1.47731e+06	21948.5	13234.9	7905.25	3832.03	16692.7	19394.2	3987.65	5256	98561.4	35207.4	1484.92	52572.7	6547.78	75387.6	2.70719e+06
Inj_210	18.5597	7.73472	29358.3	0	158139	8117.17	0	0	0	0	811972	0	0	60765.2	287631	8219.08	366768	2.88351e+06	490354	2.67837e+06	312102	498007	1.69232e+07	729.575	389807	317573	1.71533e+06	32768.5	10493	4278.14	4442.49	17582.5	37455.2	0	0	108510	26553.1	3178.3	43373.1	9043.75	100176	2.74539e+06
Inj_211	18.6464	7.82139	50841.8	0	138617	3274.82	2239.2	0	0	2239.2	830579	0	4846.56	0	252844	10018.8	386797	2.81448e+06	440313	2.3858e+06	329202	396879	1.68302e+07	1428.35	401188	265301	1.37748e+06	22910.9	10215.5	5101.77	3805.96	22374.1	31138.5	3379.8	2222.95	104463	30872.9	5108.07	43721.4	8674.61	74495.2	2.9611e+06
Inj_212	18.7331	7.90806	24313.5	0	142871	13835.3	0	776.795	0	0	872063	0	4975.49	44255.1	299414	7368.34	392691	3.0445e+06	511622	2.73935e+06	337629	415781	1.69999e+07	0	398933	267851	1.49052e+06	23211.6	13361.2	5462.84	5628.22	18519.9	27046.4	2418.97	2034.85	119197	33179.9	1822.5	44202.3	6461.75	80714	2.84325e+06
Inj_213	18.8197	7.99472	35167.2	0	153838	3839.76	2595.34	257.953	0	2595.34	857851	0	7634.4	81728.4	353742	10753	353482	2.81672e+06	463826	2.3794e+06	309539	526272	1.61091e+07	0	375995	258306	1.47318e+06	28680.6	15703.7	4186.5	0	24541.9	32975.7	0	0	94567.7	20041.2	2472.06	48026.7	6914.48	64311.7	2.79564e+06
Inj_214	18.9064	8.08139	44295.9	0	133236	6284.81	0	0	1061.74	0	918942	0	7420.52	0	314384	11075.9	407954	3.13291e+06	565862	2.68856e+06	285963	469048	1.75197e+07	1862.78	403453	237185	1.88532e+06	20023.5	9962.47	4291.54	3790.77	18547	20250.9	4455.99	2632.05	96996.5	22004.7	0	49198.1	9917.13	79688.6	2.72093e+06
Inj_215	18.9931	8.16806	24154.7	0	148930	0	1897.88	0	0	1897.88	813232	0	4426.34	51035.1	239662	7674.92	364824	2.96679e+06	510473	2.41373e+06	297262	404865	1.56483e+07	0	384247	265304	1.69254e+06	22947.6	12802.8	7205.16	4302.96	18693.6	22406.7	4025.52	2210.29	89917.3	19421.5	0	45726.6	9463.03	69232.4	2.78685e+06
Inj_216	19.0797	8.25472	0	0	149789	6039.78	0	0	0	0	911730	0	4038.52	84527.7	330095	9502.7	360244	3.12345e+06	501061	2.44832e+06	321063	491440	1.73546e+07	0	437759	247050	1.43972e+06	26961	8522.97	6828.68	4685.62	28550.6	17446.1	5748.37	2074.12	81972.2	34882.3	0	43764.9	7553.07	69609.5	3.03565e+06
Inj_217	19.1664	8.34139	25410.7	0	160994	5798.15	0	0	0	0	874904	0	0	0	266540	9903.57	372209	3.14405e+06	509696	2.76052e+06	342564	479626	1.49758e+07	0	446017	236013	1.44649e+06	24044.7	10597.4	5853.23	3214.22	18920.7	22128.3	0	3924.88	99824.1	24137	3662.11	36592.3	7255.46	85663.6	2.62789e+06
Inj_218	19.2531	8.42806	40717.5	0	149522	0	4151.56	0	0	4151.56	961516	1640.89	6277.97	70445	310394	6278.98	396234	3.01076e+06	406139	2.61149e+06	323113	555142	1.70478e+07	0	418442	257686	1.83328e+06	27157.1	8303.8	4573.95	4621.83	25347	21621.4	4059.04	0	99197.7	23954.9	0	47812.9	8935.44	75559.8	3.04081e+06
Inj_219	19.3397	8.51472	0	0	149706	13816.8	0	0	1810.67	0	942637	0	5862.32	36140.3	270109	8690.35	384342	3.16619e+06	486455	2.69036e+06	304461	549326	1.67494e+07	0	409785	266152	1.56231e+06	27031.8	10051.7	5296.22	0	20398.9	31845.9	4210.45	0	95773.8	30051.1	0	51301	9332	81045.4	2.76916e+06
Inj_220	19.4264	8.60139	19705.7	0	146309	9487.82	0	681.326	0	0	974835	0	5666.54	77905.5	341351	12524	414500	3.41933e+06	513473	2.87928e+06	325390	429693	1.86558e+07	0	448160	245642	1.84209e+06	34998.7	14320.1	6410.36	3234.27	22681.4	19421.6	3479.59	3867.15	101014	34302.4	3208.17	45096.2	7213.99	76590.6	2.93726e+06
Inj_221	19.5131	8.68806	32854.6	0	147218	2478.77	4286.06	0	0	4286.06	954469	1252.74	5858.69	0	342134	11087.7	381937	3.09907e+06	457445	2.56174e+06	317288	395423	1.85108e+07	0	435882	259329	1.72736e+06	34738.9	12647	5982.59	4127.93	18887.2	28793.9	2531.6	1614.01	87377	35911	3322.91	40458.9	10702.7	64666.6	2.7848e+06
Inj_222	19.5997	8.77472	22024.8	0	138278	0	0	0	0	0	987364	0	8274.62	41645.8	266540	11147.3	405403	3.24743e+06	562329	2.56964e+06	303641	489850	1.73775e+07	1922.28	447974	253858	1.78621e+06	27339.8	8641.9	5119.97	0	20233.5	18166.9	3211.53	2324.84	87989.1	38921.7	0	57376.8	7482.87	71719.4	2.6481e+06
Inj_223	19.6864	8.86139	32123.2	0	143158	0	3683.77	0	0	3683.77	935875	556.201	7358.56	38989.4	295734	6872.56	403661	3.02027e+06	487364	2.65444e+06	342030	454388	1.7273e+07	0	466200	226622	1.44905e+06	16187.5	8401.4	6049.87	3828.04	22604.8	17329.2	3174.95	0	85222.5	34570.7	2267.65	58612.4	9398.41	65786.7	2.69598e+06
Inj_224	19.7731	8.94806	27843.1	0	149717	7670.69	3692.79	0	0	3692.79	979901	0	0	0	331226	6263.91	421767	3.17423e+06	464566	2.80932e+06	313713	545424	1.60935e+07	0	375639	267673	1.67795e+06	31274.4	13363.1	3829.13	2578.22	17917.1	23433.3	3204.76	2701.93	86734.2	32265.4	2391.73	54898.5	6004.78	59341.6	2.80916e+06
Inj_225	19.8597	9.03472	30624.6	0	142440	6833.18	3698.03	0	2446.7	3698.03	987414	284.368	5039.78	196958	266099	6135.56	405872	3.37751e+06	472872	2.53613e+06	256323	568465	1.73293e+07	0	433761	265190	1.58456e+06	37113.7	8039.17	5096.89	3534.05	21573.2	26092.3	3312.4	1967.23	75828.9	28702.3	0	38641.4	7875.16	67110.2	2.70125e+06
Inj_226	19.9464	9.12139	26201.6	0	147177	6274.67	0	0	2297.6	0	935405	2370.75	0	79155.4	295169	0	422102	3.43265e+06	514286	2.66796e+06	315661	545212	1.9122e+07	0	420161	226613	1.31455e+06	22337.1	11607.7	0	3628.97	19177.3	19710.2	4087.98	4271.45	90213.6	30290.1	2334.11	44330.1	7581.82	72100.5	2.58103e+06
Inj_227	20.0331	9.20806	0	0	136557	17181.4	0	0	0	0	1.10463e+06	0	4615.26	74926.2	298047	6695.01	400031	3.34303e+06	465618	2.46208e+06	333666	599997	1.83326e+07	0	415399	235410	1.62435e+06	32790.9	11949.8	8876.12	4393.62	20766.6	28792.3	4456.22	5008.92	88299.8	24181.9	2602.7	51493.1	7776.78	79032.1	2.87347e+06
Inj_228	20.1197	9.29472	0	0	135354	4613.42	0	0	0	0	974868	809.791	0	46716.8	299893	7882.1	438511	3.40143e+06	507004	2.79467e+06	310877	688445	1.91272e+07	0	447382	299206	1.6367e+06	29438.8	13254.8	4655.85	5840.22	27709.2	20514	5338.93	4786.77	100312	28672.8	1837.05	40582.2	8800.09	57421.7	2.79713e+06
Inj_229	20.2064	9.38139	23991.8	0	151355	10392.9	2187.59	794.503	0	2187.59	1.05202e+06	0	0	20433.7	278800	8466.65	454116	3.44887e+06	522771	2.47009e+06	364618	530332	2.02946e+07	0	447648	262805	1.46332e+06	23789.2	12343.3	6261.34	5169.5	23278.3	19349.5	5407.86	2051.17	109815	26328.4	2373.02	41119.6	7473.27	78461.5	2.70355e+06
Inj_230	20.2931	9.46806	16949.7	0	136117	5221.21	0	0	0	0	1.10881e+06	0	0	123461	311515	5992.71	396057	3.46195e+06	509725	3.13465e+06	307278	527991	1.87365e+07	2333.49	399322	255592	1.58033e+06	27495.5	9427.69	4367.02	3520.75	16888.5	33156.9	2646.09	0	93539.4	30884.6	4048.25	31256.6	8922.38	75320.8	2.47959e+06
Inj_231	20.3797	9.55472	23059.8	0	131347	0	0	0	0	0	1.10887e+06	0	3222.64	18092.6	301487	10702.8	412618	3.25623e+06	483900	2.75296e+06	313850	510935	1.83486e+07	0	441405	219516	1.68153e+06	30631.2	10756.5	8943.03	4151.45	17586.4	25041.6	2990.97	3224.2	82893.4	41147.9	1547.61	49293.5	6902.89	64579.6	2.45705e+06
Inj_232	20.4664	9.64139	26487.5	0	124210	0	3367.51	0	0	3367.51	1.1342e+06	0	3515.1	39564.7	321314	9703.69	435553	3.60026e+06	525564	2.55296e+06	310938	491536	2.16801e+07	0	426860	240283	1.67953e+06	29449.2	12024.9	7699.37	3762.72	22320.2	20793	3807.68	2402.72	89286.3	47894.9	1815.06	44839	8141.97	75776.6	2.64536e+06
Inj_233	20.5528	9.72778	19422.4	0	139527	10954.8	0	1221.07	0	0	1.07653e+06	0	3589.46	0	289230	4196.68	420839	3.41397e+06	607881	2.47419e+06	330542	650317	1.78702e+07	0	455061	232420	1.73106e+06	20458.4	6784.88	0	8161.27	16716.9	27920	4992.69	0	76811.3	52754	2888.97	45619.4	7404.91	56044.6	2.7844e+06
Inj_234	20.6397	9.81472	24706.6	0	140522	8057.27	0	2374.84	0	0	1.0585e+06	550.122	0	28985.6	302472	9870.55	402211	3.35043e+06	545325	2.63988e+06	342489	700905	1.69633e+07	1205.19	413763	254289	1.74568e+06	24122	8965.08	7831.46	3284.2	19242.9	20161.4	2745.59	1922.68	73044.6	30007.6	3626.89	40638.3	6974.56	52864.9	2.74978e+06
Inj_235	20.7264	9.90139	39785.6	0	155228	5544.07	0	2448.49	0	0	1.04316e+06	1372.33	0	129236	274859	12631.3	449424	3.4384e+06	570675	2.54736e+06	385893	487177	1.87984e+07	0	484573	231841	1.84761e+06	23835	9729.87	6829.47	4891.57	20167.2	18797.1	7206.77	3084.41	86943.4	51206.1	1349.95	44047.1	7450.53	76623.5	2.63019e+06
Inj_236	20.8131	9.98806	20730.4	0	145516	9692.56	1611.12	0	0	1611.12	1.13247e+06	0	0	73600.3	311141	7970.22	400636	3.48353e+06	495314	2.4025e+06	293528	565462	1.69198e+07	0	494463	218922	1.37368e+06	42649.2	11150.3	3872.28	5737.83	13823.4	21590.1	8578.02	0	73775.1	44932.9	2815.15	63685.7	7909.52	58193.9	2.60847e+06
Inj_237	20.8994	10.0744	19831.7	0	133304	9195.63	3513.98	0	2291.75	3513.98	1.13184e+06	0	3378.6	38827.5	250718	7508.8	446002	3.84756e+06	536263	2.7594e+06	351872	381525	1.75188e+07	1936.89	435883	216246	1.55487e+06	24189.1	10811.3	6203.82	3676.9	21619.1	27470.7	4483.62	2085.44	92195.4	40084	2295.56	42221.2	7231.32	66813.1	2.70709e+06
Inj_238	20.9861	10.1611	0	0	156219	0	0	0	2662.02	0	1.18324e+06	1006.81	4780.34	28579.1	273021	4354.24	454360	3.53398e+06	513326	2.61356e+06	294163	596374	1.82479e+07	0	472772	225435	1.45416e+06	24075.2	10285.9	5171.96	3710.19	22579.1	24869.1	4785.88	2258.4	87426.2	48537.2	2777.12	48311.5	6006.97	61025.2	2.66723e+06
Inj_239	21.0728	10.2478	0	0	136513	5058.72	0	0	1752.51	0	1.13599e+06	492.402	0	0	199860	9078.91	442772	3.65635e+06	526838	2.76398e+06	349930	562690	1.87153e+07	0	509966	202034	1.83737e+06	28824.6	8657.3	5677.38	4413.05	24340.7	26329	4572.36	0	84810	48556.8	2546.02	43387.9	9252.56	75056.5	2.61733e+06
Inj_240	21.1597	10.3347	29085.7	0	144038	3985.27	0	0	0	0	1.16717e+06	0	5434.67	52225.2	284195	13925.4	462448	3.61402e+06	514329	2.46001e+06	341301	552688	1.89479e+07	0	457258	247887	1.75155e+06	27847.1	11566.7	5681.68	3856.68	19092.4	29890.8	7105.6	1143.33	87211.2	34559.5	3310.87	44777.3	4809.51	58415.5	2.83683e+06
Inj_241	21.2464	10.4214	0	0	152937	17431.5	1991.38	0	0	1991.38	1.24292e+06	0	8772.45	40930.7	273248	9353.54	503379	3.59707e+06	485123	2.92933e+06	359141	586614	2.15566e+07	1134.07	469728	224299	1.88627e+06	34419	11271.3	4508.15	4627.66	19495.1	18793.7	5065.04	2566.46	87744.9	33818.1	3130.45	60188.6	7557.61	53513.8	2.4995e+06
Inj_242	21.3328	10.5078	22215.8	0	152002	6872.43	2284.64	0	0	2284.64	1.18329e+06	0	0	98570.1	240578	7896.52	453857	3.6838e+06	495063	2.75467e+06	345343	568546	1.9909e+07	0	433787	191237	1.85818e+06	40061.1	11790.9	4791.8	5511.35	21290.7	22671.5	4152.45	0	99951.9	26457.8	2736.43	48127.1	8183.3	49695.5	2.31561e+06
Inj_243	21.4194	10.5944	25189.2	0	141911	8676.57	0	0	2919.16	0	1.26444e+06	955.274	0	16134.1	292464	9036.56	451444	3.61869e+06	540485	2.52998e+06	336040	507271	1.84042e+07	0	459493	203381	1.58262e+06	25104.3	9891.95	6367.6	3745.08	24464.8	28238.2	6877.35	2406.52	80563.5	49654.3	2186.06	38985.2	4643.85	56800.7	2.57642e+06
Inj_244	21.5061	10.6811	0	0	133887	3237.89	0	0	0	0	1.18067e+06	0	4804.45	22444.2	267394	7845.48	441275	3.59943e+06	509151	2.48009e+06	304167	584514	1.84292e+07	0	466618	222993	1.60642e+06	30359.2	13059.4	5608.54	4874.6	17762.9	21625.9	5841.16	2215.12	78356.6	60364.3	0	45830.2	6654.55	51461.9	2.75395e+06
Inj_245	21.5931	10.7681	31558.1	0	154516	2988.35	0	0	0	0	1.20749e+06	1460.15	5723.36	147086	279388	7894.11	492541	3.66006e+06	465689	2.94596e+06	338777	604522	2.11026e+07	623.965	379349	218354	1.56239e+06	20172.2	6533.27	9558.87	4789.52	17318.4	20851.1	4193.38	0	80169.1	44605.3	2147.82	42147	6106.82	65048.4	2.83375e+06
Inj_246	21.6797	10.8547	21163	0	165869	18427.5	3940.05	0	0	3940.05	1.27505e+06	0	0	134715	332827	10406.1	472409	3.89361e+06	564908	2.38135e+06	297553	534747	2.12523e+07	0	490258	247727	1.75229e+06	26713.1	9857.52	6359.17	2921.82	18996.9	17960.4	3999.7	1157.52	74055.3	37204.1	2396.9	46268.7	5673.41	63529.4	2.52219e+06
Inj_247	21.7661	10.9411	34503	0	153192	8752.21	2531.76	0	0	2531.76	1.26952e+06	724.384	0	150048	217002	6279.68	469360	3.7942e+06	541425	2.86228e+06	345345	639663	2.06183e+07	0	387982	228861	1.62053e+06	27041.6	12346.1	4276.77	3280.85	20295.9	15489.9	3392.84	3585.89	84925.7	39802.9	5040.32	54994.5	9651.92	53959.6	2.49797e+06
Inj_248	21.8528	11.0278	25723.1	0	152371	0	0	0	0	0	1.2078e+06	0	5389.76	99233.1	295000	9552.64	499886	3.61888e+06	490180	2.75725e+06	318276	539476	1.86445e+07	0	463511	204288	1.94541e+06	28029.8	10523.1	5584.71	1738.32	23020.4	22379.9	4705.48	0	81687.6	42610.2	0	33200.3	8529.13	43993.1	2.71121e+06
Inj_249	21.9397	11.1147	25355.7	0	134089	5090.68	2006.25	0	0	2006.25	1.28891e+06	414.355	0	57277.2	216890	5137.85	527597	3.6421e+06	487696	2.41575e+06	308165	509425	2.24568e+07	0	469751	198003	1.52091e+06	23450.3	11421.8	5330.4	5741.27	18069.5	23059	3881.52	4573.98	88868.5	43076.6	2962.58	53777.8	10759.7	67369.4	2.81847e+06
Inj_250	22.0261	11.2011	25058.3	0	157975	8527.25	0	0	0	0	1.25491e+06	0	3606.68	34876	232196	7582.18	470946	3.78717e+06	463993	2.43162e+06	291292	518395	1.97108e+07	0	457995	214270	1.57022e+06	23359.4	8773.01	5898.13	4707.54	24351	25903.7	5555.72	0	84593.5	39576.8	4746.41	34573.9	7957.66	70175.6	2.32652e+06
Inj_251	22.1128	11.2878	24271.1	0	156045	5871.36	3944.31	0	0	3944.31	1.41942e+06	0	6041.47	62083.9	206369	8676.34	492383	3.63312e+06	542169	2.75703e+06	299451	644936	2.06057e+07	0	463946	218348	1.64982e+06	29288.8	11145.9	8537.27	0	23092	17751	3170.35	0	92381.6	36363.3	4407.7	35203.4	7174.56	58474.2	2.40982e+06
Inj_252	22.1994	11.3744	14435.6	0	160931	8941.89	0	0	5584.9	0	1.25944e+06	0	4800.44	54940.9	284078	7471.55	495148	3.7371e+06	536957	2.70222e+06	341526	618737	2.09029e+07	0	524066	195527	1.87635e+06	28748.8	14796.5	5661.69	2302.72	21802.3	19604.8	3878.84	3445.64	87831.2	43113.7	3173.7	40477	5540.57	57460.7	2.50576e+06
Inj_253	22.2861	11.4611	20473	0	152301	5380.54	0	0	0	0	1.31881e+06	1107.03	0	0	301469	8453.44	508094	4.09365e+06	505288	2.58382e+06	336777	613214	2.15632e+07	908.266	465051	229645	1.82759e+06	31649.3	10686.3	3975.34	4989.47	17969	22311.2	0	3069.88	86326.7	46323.3	4286.02	36635.1	5492.77	57335.8	2.58351e+06
Inj_254	22.3728	11.5478	24943	0	137166	17929.3	2056.01	0	0	2056.01	1.35644e+06	0	0	22083.4	265898	4594.51	496818	3.81926e+06	465007	2.64605e+06	333610	578117	2.12871e+07	1522.89	477989	189307	1.67504e+06	25450.3	11390.2	7771.64	4285.91	16241.9	19916.1	5997.87	3480.55	82036.1	43800.4	4760.07	58948.1	6955	42515.8	2.67619e+06
Inj_255	22.4594	11.6344	15506.8	0	148575	10412.3	0	0	3895.6	0	1.34926e+06	0	4620.04	31072.7	288282	10727.2	496853	3.95035e+06	553601	3.00201e+06	347238	463368	2.15602e+07	1106.95	502869	191881	1.87136e+06	22340.8	8784.07	7318.2	4530.35	18389	27022.9	3340.01	0	91646.2	32081.6	3236.56	44042.3	9135.35	58172.7	2.59311e+06
Inj_256	22.5464	11.7214	26448.3	0	166724	4498.81	0	0	0	0	1.48404e+06	0	6236.9	33622.6	343156	7012.8	464556	3.95976e+06	513922	2.52601e+06	300358	439195	2.26974e+07	1868.24	463026	210898	1.52799e+06	25901.6	12466.7	6908.25	5771.29	20132.5	24952.2	6159.52	1958.09	98766	40787	0	41323.6	8228.26	57521.2	2.54864e+06
Inj_257	22.6328	11.8078	26163	0	140343	5827.12	0	0	0	0	1.42436e+06	0	3513.03	94997.9	220826	9985.79	509138	3.87733e+06	606713	2.64337e+06	327392	654776	2.21676e+07	0	521028	220266	1.68563e+06	26128.4	14789.8	8730.26	4038.54	23751.4	20710	6658.92	4391.53	82702.4	45043.1	4385.53	43368.4	5966.08	66495.8	2.57147e+06
Inj_258	22.7194	11.8944	29954.8	0	140382	17475.9	0	0	0	0	1.36278e+06	0	4107.1	54670.5	339652	6395.27	493769	3.73165e+06	540257	2.76572e+06	319254	596379	2.21736e+07	0	465389	181720	1.81616e+06	26883.9	9877.37	7870.52	2990.21	13930.7	35621.9	4346.34	1086.48	83057.8	47506.9	942.4	45358.4	0	70737.1	2.51282e+06
Inj_259	22.8061	11.9811	17191.2	0	157586	5688.86	0	0	2897.39	0	1.43983e+06	286.765	0	0	343083	4168.33	533443	4.10982e+06	516073	2.48944e+06	317083	884155	2.29008e+07	0	508164	224204	1.90261e+06	23074.4	9365.66	7845.24	5497.68	23232.5	23907.1	4149.14	1636.09	98396.4	42857.1	0	44590.3	6760.54	62604.5	2.48142e+06
Inj_260	22.8928	12.0678	35325.4	0	162337	4379.39	1963.72	0	1655.91	1963.72	1.47895e+06	0	7574.24	0	117274	5180.58	517120	3.98892e+06	484578	2.62327e+06	356727	473655	2.33681e+07	0	474855	223143	1.56112e+06	23848.7	10337.8	6592.55	5759.73	13801.4	21574.5	6756.55	0	88763.7	55194.8	4038.79	41132.2	7076.2	64537.2	2.57337e+06
Inj_261	22.9794	12.1544	22910	0	150668	14275.6	2121.7	0	2231.26	2121.7	1.49246e+06	0	4845.81	54846.8	244199	10309.7	498580	4.33202e+06	499645	2.68789e+06	330347	536552	2.24522e+07	0	467153	206791	1.73736e+06	14322.5	9154.66	3665.79	6017.64	19164.7	26276.9	7236.88	1385.73	106742	40383.4	2478.73	45162.7	6722.46	62760.6	2.7858e+06
Inj_262	23.0661	12.2411	30290	0	140248	0	0	0	0	0	1.53184e+06	0	6471.55	0	205860	5313.14	511925	4.28773e+06	549048	2.45133e+06	345219	602100	2.29083e+07	0	481673	183007	1.74468e+06	30913.2	11299.9	6061.17	0	19823.9	22435.4	5002.92	3827.06	94751	42382.2	3209.56	52257	10531.3	51033.2	2.6136e+06
Inj_263	23.1528	12.3278	26275.9	0	156179	12197.6	0	0	2208.41	0	1.5802e+06	0	0	0	224901	13033.9	558482	4.35902e+06	509336	2.63325e+06	370309	638631	2.27081e+07	0	433548	224120	1.69682e+06	31156.5	9810.11	5450	5573.09	17668.8	22870.5	6514.51	0	95860.5	49589.4	4875.61	48546.8	7340.64	56447.8	2.52552e+06
Inj_264	23.2394	12.4144	14920.7	0	137394	9058.17	0	0	5007.85	0	1.47593e+06	0	7704.87	122467	291816	5743.92	503340	4.34918e+06	549888	3.06186e+06	321890	540082	2.23124e+07	0	461112	203820	1.77665e+06	31438.6	11316.3	6916	0	17717.1	33387.3	5540.13	0	106964	50017.5	0	58902	5923.57	76069.2	2.33786e+06
Inj_265	23.3261	12.5011	18922.5	0	153065	4712.86	1891.7	0	0	1891.7	1.50148e+06	491.307	0	0	314210	7690.73	522190	4.11623e+06	491621	3.0636e+06	335202	833798	2.26604e+07	1583.74	451884	229004	1.94722e+06	36407.3	10782.4	6613.13	4126.71	14626.5	17512	4199.08	0	110249	49555.9	3585.21	43362.5	9883.83	73402.2	2.70459e+06
Inj_266	23.4128	12.5878	20263.3	0	156174	0	0	0	0	0	1.55597e+06	0	6740.7	34481.6	241921	6888.7	535809	4.28175e+06	580975	2.752e+06	363534	631316	2.39116e+07	1828.9	475830	187684	1.8408e+06	35595.2	9619.8	5548.96	3611.08	26683.4	21441.4	5796.44	0	107258	53604.4	0	34055.9	7142.79	58897.2	2.65987e+06
Inj_267	23.4994	12.6744	27052.9	0	138302	7459.12	0	2589.27	0	0	1.5047e+06	864.651	5404.57	24349.8	255441	6814.42	548486	4.10122e+06	517698	3.13223e+06	345909	667820	2.33695e+07	0	549753	212383	1.513e+06	36402.9	9858.57	4083	5482.88	21079.7	25100	5639.51	0	82096.4	51529.4	3345.7	46504.6	9646.44	60584.3	2.55417e+06
Inj_268	23.5861	12.7611	19934.5	0	133425	5516.53	0	0	0	0	1.43336e+06	1648.56	9573.94	28368.5	279293	0	520391	4.05226e+06	582340	2.38049e+06	340655	540574	1.99158e+07	1166.26	478286	178315	1.81384e+06	26487.9	13682.1	6010.27	4807.64	23567.5	25879.9	5114.7	3388.8	90837.2	54577.5	3376.95	48904.3	6156.32	60789.3	2.34775e+06
Inj_269	23.6728	12.8478	21310.5	0	154948	12250.6	0	1296.52	0	0	1.51484e+06	918.75	0	61480	313859	7112.93	514320	3.97086e+06	524913	2.97876e+06	314665	764151	2.11074e+07	0	445959	211577	1.48965e+06	28150	9646.52	4438.05	5031.46	19248.9	19092.8	8706.09	1721.97	85295.8	54989.5	2165.04	45150.2	8770.74	72466.4	2.59029e+06
Inj_270	23.7594	12.9344	24850.4	0	163861	11620.4	0	0	4687.06	0	1.56979e+06	0	6375.87	35814.6	252896	7548.91	567360	4.37118e+06	502032	2.98713e+06	313711	603628	2.36366e+07	0	430164	200365	1.62716e+06	28172.5	10385.2	6545.39	3483.68	20805.1	23015.6	4444.87	2880.52	93923.6	56866.3	2020.07	49406.2	5366.77	64804.5	2.43223e+06
Inj_271	23.8461	13.0211	15320.1	0	153050	5077.79	2794.22	0	2163.33	2794.22	1.50108e+06	557.698	2700.53	48454.2	233995	10092.9	526350	4.53531e+06	532879	2.4935e+06	333021	751615	2.32389e+07	0	518719	171936	1.76461e+06	22935.9	6873.7	5698.24	3294.47	21722.3	19174.6	5044.46	2780.8	108283	53414.7	4501.25	36993.6	8264.41	72584.5	2.38297e+06
Inj_272	23.9328	13.1078	20661.8	0	146772	0	0	0	0	0	1.55176e+06	1060.94	0	17479.2	251725	7163.68	572746	4.20415e+06	538571	2.74829e+06	358047	476603	2.13529e+07	2215.72	434707	217047	1.8231e+06	32528.3	6932.4	11764.3	4163.92	18012.6	19593.2	6837.67	0	93301.8	54811.5	0	63860.1	6642.78	65683.1	2.59724e+06
Inj_273	24.0194	13.1944	12317.9	0	137601	7414.66	3997.06	0	0	3997.06	1.55585e+06	227.147	0	16759.6	207443	7133.62	499550	4.34065e+06	502659	2.74943e+06	301591	452984	1.86914e+07	1988.34	456108	177423	1.72862e+06	29973.3	7506.45	6233.49	4150.05	18854.3	21147.2	3261.94	2564.79	97042.3	67880.8	3427.17	59975.5	5230.47	69536.4	2.49565e+06
Inj_274	24.1061	13.2811	35070.4	0	149641	6973.13	3008.39	0	0	3008.39	1.50227e+06	0	0	0	204483	6286.3	534587	4.21349e+06	485945	2.78161e+06	328986	480688	1.96102e+07	0	518664	206917	1.82382e+06	35751.3	12160.3	4255.05	4550.55	21675.9	18029.1	6225.34	0	77827.5	45059.1	3566.65	46901.3	7643.17	56318.7	2.4274e+06
Inj_275	24.1928	13.3678	29267.8	0	151551	6361.17	0	0	0	0	1.63496e+06	629.145	6086.75	25104.2	257148	8694.12	607210	4.52902e+06	523651	2.61093e+06	384658	563304	2.30458e+07	0	483554	167231	1.35774e+06	29628.5	6340.65	5084.78	2805.04	23636.6	20110.8	5429.32	1862.1	92255.5	43305	2140.71	45530.3	5897.75	71846.8	2.43956e+06
Inj_276	24.2794	13.4544	19708	0	146996	0	0	0	1728.93	0	1.64998e+06	0	0	16113.6	289110	5707.69	542646	4.26063e+06	595483	2.81687e+06	333734	595772	2.3056e+07	917.517	500409	184893	1.62903e+06	38771.1	10888.1	7507.39	5584.12	20368.4	23117.5	5726.86	0	93905	59745.4	5422.22	52871.5	5890.07	74535.5	2.63979e+06
Inj_277	24.3661	13.5411	25005	0	149770	13489.7	0	1262.76	0	0	1.57029e+06	0	4697.99	68837.9	227673	11431.6	584538	4.30103e+06	554544	3.09778e+06	328649	671531	2.15645e+07	0	437718	147546	1.4902e+06	22205.5	7990.32	5491.57	4838.4	22506.2	21249.1	5459.19	2026.58	114189	44467.1	0	59673	6335.54	59860.1	2.49482e+06
Inj_278	24.4528	13.6278	30747.8	0	155345	10121.7	0	0	0	0	1.57696e+06	677.104	0	30063.9	205063	14037.1	548385	4.4279e+06	565484	2.64767e+06	361804	519889	2.43375e+07	0	475150	174830	1.95865e+06	30934.9	8804.64	7823.66	3370.62	19990.8	22177.5	2578.72	2131.97	90087.2	67398	0	46943.2	5491.98	63986.3	2.49555e+06
Inj_279	24.5394	13.7144	0	0	157597	3378.23	0	0	0	0	1.61261e+06	989.67	0	37833.6	257760	12344.3	574808	4.39036e+06	562338	2.76909e+06	319519	761313	2.50545e+07	0	585289	201330	1.66693e+06	37981.5	9381.52	6671.1	3887.02	22010.7	22173.5	5406.38	2477.24	97336.7	42791.4	4444.48	63668	7467.99	83660.7	2.48426e+06
Inj_280	24.6261	13.8011	0	0	158290	6300.43	0	0	0	0	1.7037e+06	908.948	5500.22	27869	294524	9515.9	523065	4.75395e+06	517834	3.07726e+06	370572	574482	2.40904e+07	0	578414	176761	2.03147e+06	34929.1	7908.05	6550.81	2983.22	23919.7	23379.8	3957.84	1257.01	95206.6	61880.2	2497.81	42998.4	7160.56	64275	2.6684e+06
Inj_281	24.7128	13.8878	21871.6	0	153638	7352.85	2594.84	905.995	3942.07	2594.84	1.71944e+06	0	5197.14	24278.9	287013	9852.33	570141	4.73162e+06	541371	2.64879e+06	302327	607694	2.35523e+07	0	442579	171393	1.70991e+06	28722.7	13904.4	6287.78	0	21496.1	22430.5	6485.29	2395.65	94025.8	64641.7	3215.72	50594.7	6731.35	64420.7	2.70844e+06
Inj_282	24.7994	13.9744	20796.8	0	161010	13560	4068.79	0	4269.1	4068.79	1.66613e+06	1173.4	6481.39	0	268597	7274.44	560335	4.65072e+06	546227	2.84074e+06	361080	521734	2.34173e+07	0	519544	180445	1.56013e+06	31641.5	7184.2	9760.9	5788.61	25425.2	18716.9	5558.44	0	97977.4	55630.8	0	59194.3	8566.73	65526.2	2.54038e+06
Inj_283	24.8861	14.0611	24992.7	0	153320	6620.51	0	2045.31	0	0	1.58732e+06	0	0	78304.3	201343	5434.64	623504	4.65901e+06	578645	3.0212e+06	368576	483187	2.68009e+07	0	463057	149360	1.45415e+06	30816.2	9887.08	6605.54	8864.34	19032.6	19120.4	7559.89	1180.65	110389	47870.1	3512.82	47900.8	12958.5	61782.7	2.60356e+06
Inj_284	24.9728	14.1478	25948.4	0	151064	6153.05	1489.62	0	0	1489.62	1.71008e+06	636.621	0	42063.9	284419	6601.01	579192	4.5432e+06	599991	2.84856e+06	363433	716586	2.56684e+07	1955.19	455456	212007	2.12619e+06	29983.1	11912.4	6423.7	5172.77	27070.2	18943.6	5495.94	0	114759	62444.2	0	44162.2	7220.32	73010.7	2.63552e+06
Inj_285	25.0594	14.2344	19894	0	147054	3071.63	4619.85	0	0	4619.85	1.71058e+06	299.022	7897.11	69953.3	244241	12259.8	561926	4.44797e+06	582213	2.65492e+06	349321	786320	25636606	0	529125	196238	1.9934e+06	27359.5	12988.9	6372.62	5763.74	18940.1	27026.9	4987.29	0	84338.7	41943.7	4728.2	62111	6970.52	82393.9	2.49336e+06
Inj_286	25.1461	14.3211	18579.7	0	155036	0	1975.44	0	0	1975.44	1.68772e+06	653.46	0	35927	311190	12637.9	600340	4.53585e+06	478454	2.79192e+06	318412	682493	2.349e+07	0	479508	181717	1.87512e+06	24860.3	8306.35	6664.1	3833.93	16811.4	24570.6	7286.51	0	99737.2	60106.4	4239.5	52222.6	6927.14	63575	2.66869e+06
Inj_287	25.2328	14.4078	23432.3	0	143143	17151.6	0	0	3664.4	0	1.79814e+06	0	0	45690.6	210108	0	587756	4.46979e+06	508355	2.47891e+06	361739	667734	2.22679e+07	0	468496	134737	1.53068e+06	30908.8	8110.95	9259.95	6687.43	19762.5	22379.5	6789.73	3184.78	98839.9	65157.6	4556.02	57421.1	7654.19	67398.9	2.73049e+06
Inj_288	25.3194	14.4944	17415	0	149660	6189.22	2645.91	0	0	2645.91	1.80456e+06	0	0	39110.3	242126	8152.89	590430	4.53207e+06	570198	2.85014e+06	380619	579639	2.42229e+07	0	486646	169625	1.76227e+06	42232.5	6804.61	8616.42	4875.74	29631	19330.9	5815.24	3100.48	108304	51034.1	2912.76	49486.9	7389.36	67360.5	2.48601e+06
Inj_289	25.4061	14.5811	12167.6	0	151122	16663	0	0	0	0	1.71258e+06	0	0	19679.1	241956	7399.73	618459	4.48579e+06	563272	2.49631e+06	355746	527417	2.21105e+07	0	482451	208280	1.72979e+06	30082	7010.4	13266.3	4931.89	20019.8	29889.4	8994.99	1307.95	110867	47597.6	3606.97	48949.7	9707.29	63470.1	2.40426e+06
Inj_290	25.4928	14.6678	17511.6	0	143106	11019.9	1479.56	1393.19	0	1479.56	1.87989e+06	0	0	0	252533	11976.8	605663	4.9147e+06	526652	2.91787e+06	353077	535651	2.51058e+07	0	548673	160741	1.92441e+06	31562.3	9887.08	6439.11	4043.12	19850.5	22304.7	5696.62	0	115903	72644.7	5809.16	51682.1	6889.66	81387.9	2.41277e+06
Inj_291	25.5794	14.7544	26529.7	0	154093	12755.3	0	0	0	0	1.86514e+06	732.776	4270.68	63209.2	236890	12220.1	601919	4.75188e+06	561498	2.79935e+06	351738	623720	2.56834e+07	0	496051	187333	1.9474e+06	28399.3	10224.4	7807.85	0	20692.4	20860.1	5530.85	0	103500	62462.5	2421.59	45808.2	6263.02	61718.7	2.42669e+06
Inj_292	25.6661	14.8411	20335.1	0	152955	16895.5	0	0	2684.97	0	1.55131e+06	0	4690.02	28944.7	210916	6356.13	569673	4.66558e+06	448795	2.56133e+06	372243	445460	1.78746e+07	0	491923	168264	2.11791e+06	44056.5	13046.7	5882.93	3701.9	23859.7	22736.4	5449.08	746.292	77509.2	72667.7	5638.67	68686.6	8159.84	72603.4	2.57201e+06
Inj_293	25.7528	14.9278	21507.1	0	161636	4954.83	0	0	0	0	1.76694e+06	812.865	0	52070.1	135484	11788.5	615984	4.77864e+06	558549	2.87718e+06	359316	703346	2.49493e+07	0	543025	189282	1.88348e+06	34231.3	10634.4	5646.07	3129.05	17479	21794.9	6531	1424.89	126073	46540.9	4782.6	50175.1	8472.28	78702	2.49673e+06
Inj_294	25.8394	15.0144	0	0	143168	8401.2	2763.11	0	6404.55	2763.11	1.73369e+06	0	6551.91	99171.8	244815	9580.26	584782	4.64619e+06	563771	2.86348e+06	399931	580437	2.35467e+07	959.147	549770	154543	1.89405e+06	27319.2	9232.1	6079.17	0	25682.7	29171.7	5347.78	1443.41	87849.5	66025.4	3382.64	42445.4	8046.87	54987.7	2.36551e+06
Inj_295	25.9261	15.1011	15737.9	0	142174	6409.1	0	0	2153.64	0	1.67825e+06	610.937	7821.15	84192.1	216926	8075.14	611533	4.75834e+06	540449	2.42352e+06	379982	631494	2.50178e+07	0	573353	178541	1.8199e+06	35171.4	11367.4	9856.47	4528.71	22668.5	17566.8	8972.65	0	100424	74859.9	4554.19	43367	6146.84	77675.8	2.45803e+06
Inj_296	26.0128	15.1878	0	0	145094	4480.24	2348.61	0	0	2348.61	1.86135e+06	0	10833.3	23701.3	283934	8025.68	620043	4.59752e+06	487227	2.6547e+06	404891	617543	2.56693e+07	0	399922	184019	1.63368e+06	42483.6	8044.37	9195.27	3728.33	27899.4	18048.7	5588.81	2467.19	101283	46628	6630.78	52601.6	7390.78	57640.3	2.88328e+06
Inj_297	26.0994	15.2744	15204.2	0	175933	17226.8	2962.95	0	3360.17	2962.95	1.80451e+06	0	3996	38361.7	272981	7437.28	612190	4.74481e+06	532813	2.60703e+06	342237	789253	2.50669e+07	620.29	580104	156921	2.27614e+06	33852.9	9356.07	7437.56	7057.93	16384.1	27346.5	4734.48	2377.63	103599	56037	3773.53	49625.2	11451.8	68459.7	2.3944e+06
Inj_298	26.1861	15.3611	15818.9	0	161010	6401.3	1877.66	0	3227.37	1877.66	1.79345e+06	0	0	0	253780	8379.72	589293	4.77025e+06	584221	2.74507e+06	407532	560780	2.56152e+07	0	541173	187182	2.10208e+06	35028.6	12270.9	6263.58	4176.26	25002.9	18192.6	5856.75	0	116529	44691.6	3325.88	59975	10190.6	78705.5	2.56214e+06
Inj_299	26.2728	15.4478	0	0	152867	8207.16	0	0	0	0	1.81234e+06	334.806	6143.41	25432.4	268802	7471.03	597086	4.78911e+06	621721	3.07836e+06	400971	598893	2.60935e+07	1189.63	487293	154026	1.88583e+06	30186.3	9811.31	6064.52	7482.91	32229.5	24388.6	8099.74	2856.34	122418	61747.2	3265.18	51489.9	5795.51	79665.6	2.68342e+06
Inj_300	26.3594	15.5344	21173.7	0	144143	9067.1	0	0	3562.65	0	1.73878e+06	789.692	3257.23	0	252824	9321.88	649882	5.39859e+06	540597	2.73121e+06	339951	662409	2.83525e+07	0	523205	174125	1.68938e+06	32048.7	12404.8	8741.65	5556.09	29642.4	21153	7363.85	2148.99	127300	50522.2	2098.17	59700.2	8615.5	62769.8	2.67288e+06
Inj_301	26.4461	15.6211	0	0	156450	18433	0	0	1787.37	0	1.7374e+06	0	6333.81	60282.5	256388	9241.46	631272	4.97168e+06	536244	3.33338e+06	347570	575200	2.51079e+07	0	571982	180316	1.80413e+06	32069.9	10004.9	4340.58	3812.02	21451.2	23439.7	5286.17	0	109556	61913	6220.94	53659	5221.05	64103.4	2.47559e+06
Inj_302	26.5328	15.7078	19951.3	0	145582	14855.3	0	1309.77	0	0	1.81706e+06	1137.08	7048.67	100300	252636	7285.08	635582	4.98102e+06	566448	2.98879e+06	337175	513095	2.64024e+07	1337.31	499115	171821	2.02327e+06	23681.3	8942.59	6895.92	5998.58	22522	28361.1	4319.13	3530.7	86601.3	44064.9	3802.83	51999.6	8910.55	65572.2	2.56329e+06
Inj_303	26.6194	15.7944	0	0	157983	18246.2	0	0	0	0	1.87815e+06	0	0	0	257712	8346.66	631174	4.95137e+06	549096	3.28596e+06	359491	718341	2.52428e+07	0	574978	186338	1.76453e+06	27854	8018.11	7017.21	9226.65	22126.4	21623.8	5500.43	3012.98	113636	67344.4	5799.15	55036.3	5236.54	68218.1	2.70346e+06
Inj_304	26.7061	15.8811	14644.7	0	179975	6780.82	0	0	2139.62	0	1.87179e+06	0	14333.8	96072.5	154269	5313.82	609421	5.28153e+06	607570	3.08607e+06	404708	668155	2.75949e+07	943.569	606628	160877	2.11667e+06	45527.9	8727.65	6849.98	6817.05	17275.2	20968.3	7043.92	0	112398	60895.9	4945.07	66490.1	9854.12	80107.5	2.51559e+06
Inj_305	26.7928	15.9678	0	0	149239	8219.05	0	0	0	0	2.02853e+06	1156.66	7944.69	42003.8	224152	6575.69	688600	5.03234e+06	522837	2.90604e+06	399842	504153	2.83767e+07	0	593418	124879	1.67061e+06	31450.4	10573.4	7095.99	4276.37	29203.1	31217.2	5805.79	0	129063	43974.7	4736.78	69117.6	9443.36	91879.1	2.60927e+06
Inj_306	26.8794	16.0544	19409	0	153781	15564.2	2426.09	0	0	2426.09	2.01778e+06	0	3716.88	21940.7	273862	7800.03	682377	5.18752e+06	546638	3.03099e+06	388227	687030	2.73686e+07	1863.39	561263	200361	1.85739e+06	35097.5	9070.91	8491.18	3736.55	23658.9	28836.6	5882.8	0	119924	64169.1	4408.08	57405.5	8495.93	76771.3	2.54672e+06
Inj_307	26.9669	16.1419	0	0	166960	13071.7	0	0	0	0	1.93034e+06	0	3211.51	125107	198961	7379.08	651778	4.96408e+06	513436	2.62916e+06	344454	744483	2.6235e+07	723.692	451956	190664	1.76506e+06	27258.1	10084.3	8762.55	5137.66	19162.4	21113.8	5022.71	0	119268	70695.2	3884.47	60908.2	6864.02	76607.1	2.4531e+06
Inj_308	27.0544	16.2294	28470.7	0	156917	0	0	0	0	0	2.01798e+06	0	5781.87	14476.5	269929	5874.19	643913	5.08242e+06	583854	2.85745e+06	334759	565643	2.64494e+07	0	568012	189827	1.94895e+06	33945	7134.49	6224.63	8838.98	25232.1	14745.4	10126.5	2170.23	114134	57890.2	0	59633.4	9674.15	81720	2.31104e+06
Inj_309	27.1411	16.3161	24787.3	0	164671	10431	0	0	0	0	1.9124e+06	451.221	0	19693.2	240076	5875.05	679065	5.0466e+06	533289	2.46749e+06	356219	874973	2.596e+07	962.387	549890	167494	1.58716e+06	37222.1	10513.5	6946.63	6502.28	25506	23709.2	6910.16	0	118913	67131.6	4296.32	62188.1	9677.04	93036.5	2.6765e+06
Inj_310	27.2278	16.4028	11123.9	0	136584	8098.56	0	0	3549.19	0	1.87664e+06	643.132	0	0	270677	7097.28	637704	4.96244e+06	609077	3.04737e+06	398856	499816	2.6024e+07	0	494889	151556	2.05865e+06	29896.7	9786.86	9173.16	0	21664.3	22954.5	5573.79	3245.82	109160	77899.9	5668	51651.3	9076.23	70489.8	2.4637e+06
Inj_311	27.3144	16.4894	36332.7	0	153835	18454.1	0	994.551	0	0	2.21018e+06	0	4915.97	11574.6	294096	8326.21	598136	5.26849e+06	632175	3.02751e+06	325420	661319	2.42738e+07	0	555555	136463	1.59522e+06	22082.9	8151.11	5832.1	4873.28	27699.4	27477.8	5090.68	2160.63	124824	54396	3710.45	67704.3	6351.64	75699.5	2.51281e+06
Inj_312	27.4014	16.5764	18142.2	0	165005	17269	0	0	0	0	2.03673e+06	0	3626.14	45010.3	223562	6055.29	618622	5.09092e+06	559322	2.83029e+06	364409	643097	2.81864e+07	0	548052	159408	1.73643e+06	30490.8	11906.3	8596.05	4743.72	20812.9	27818.1	5701.49	1203.72	135212	61704.2	4811.82	71296.3	8930.06	85985.5	2.56572e+06
Inj_313	27.4878	16.6628	0	0	133059	18933.2	3007.28	0	0	3007.28	2.07339e+06	0	0	84638.1	178569	10283.7	670279	5.40745e+06	551818	2.63584e+06	386051	627398	2.68714e+07	1049.09	559994	143594	1.93865e+06	22578.5	12014.4	6596.26	4230.95	23888.5	23623	9313.66	0	115450	63425.1	5611.51	47247.9	9912.96	77169.4	2.37452e+06
Inj_314	27.5744	16.7494	10670.5	0	178329	0	0	0	2848.29	0	1.97421e+06	0	0	64058.9	269824	5595.23	664606	4.98187e+06	589530	2.8453e+06	389962	493150	2.37779e+07	1134.86	538626	143854	1.73433e+06	30122.2	11695.5	7160.65	8490.44	29227.8	20828.2	7257.08	2333.05	110384	64083.1	4262.72	50883.1	10849.8	64164.9	2.29746e+06
Inj_315	27.6614	16.8364	0	0	163970	0	0	0	0	0	2.04714e+06	0	6447.43	39060.6	181155	5802.62	622159	5.38669e+06	604172	3.31038e+06	389168	720630	2.64219e+07	1217.06	570113	171775	1.77575e+06	38176.4	6642	4716.89	5257.7	18197.4	29202.2	4300.48	2871.33	120922	59289.4	3994.99	52952.6	7824.62	95842.9	2.54776e+06
Inj_316	27.7481	16.9231	20640.5	0	167672	5149.16	0	0	0	0	2.03724e+06	364.103	0	43084.2	218165	5737.73	630075	5.11945e+06	537287	2.74933e+06	359775	603936	2.23255e+07	0	602707	128638	1.86323e+06	32524.6	8692.28	5648.79	6323.83	21147.6	15956.3	7625.99	0	113187	63419	3548.42	69817.5	8357.77	69553.5	2.28182e+06
Inj_317	27.8344	17.0094	18773.9	0	152279	5658.87	1648.66	0	0	1648.66	2.15258e+06	0	0	36235.2	255257	3993.78	646470	5.06239e+06	580601	3.27237e+06	381767	673299	2.61069e+07	0	566495	152410	1.86026e+06	34747.5	7413.77	7988.76	5058.8	27981	16719.5	0	0	121793	62217	6525.61	54058.1	6084.99	66143.1	2.58639e+06
Inj_318	27.9211	17.0961	15093.8	0	146442	12940.5	0	0	0	0	2.01917e+06	0	0	9163.48	182498	7369.34	658238	5.23457e+06	517232	2.62435e+06	380585	649198	2.94861e+07	0	528010	128237	1.49223e+06	35392	6058.27	8108.08	6291.33	20470.1	25138.8	6834.34	2623.6	148457	59523.4	2925.94	59536.1	5292.34	68075.4	2.48619e+06
Inj_319	28.0081	17.1831	0	0	161406	9531.11	0	0	0	0	2.03797e+06	0	0	17501.5	277996	6750.04	677902	5.35906e+06	555353	2.70027e+06	408261	668332	2.69926e+07	1015.45	532670	180315	2.02636e+06	41527	11169.8	8018.17	5391.93	19994.5	23836.5	5308.49	0	123372	63458.4	3982.33	56265.7	9989.16	68760.4	2.49821e+06
Inj_320	28.0944	17.2694	0	0	165960	16181.6	0	1297.83	0	0	2.13084e+06	529.905	6322.61	17974.7	235053	8790.76	694954	5.02516e+06	515713	3.37689e+06	369119	610384	2.61137e+07	0	466270	171089	2.33607e+06	36109.6	7949.76	6772.81	0	25156.6	20597.7	6168.91	2125.2	133038	69651.6	2952.01	47595.1	6925.8	80553.8	2.40457e+06
Inj_321	28.1811	17.3561	16316.4	0	137246	5989.27	1737.47	1366.74	0	1737.47	2.09124e+06	1472.68	5693.95	50365.6	236834	6307.69	685655	5.23584e+06	571247	3.36748e+06	362738	555833	2.58323e+07	0	479594	132684	1.74445e+06	27541	10574.5	9779.17	0	20629.8	27188.6	5389.01	0	126225	62801.9	4847.01	57168.7	7566.45	75610.7	2.36425e+06
Inj_322	28.2678	17.4428	24254.1	0	167769	18955.5	0	0	0	0	1.97453e+06	0	7033.39	48596.2	134515	5384.17	699226	5.14664e+06	594835	3.04926e+06	386454	659658	2.82446e+07	0	507348	115959	2.06181e+06	27380.7	6567.29	7497.16	3339.29	21232.6	25685.4	4806.53	2113.87	125810	62273.9	5650.48	55286.6	7106.42	80723.3	2.30741e+06
Inj_323	28.3544	17.5294	11878.9	0	166729	13702	0	1637.21	1540.93	0	2.03153e+06	526.844	0	61496.4	269749	7874.8	641333	5.22023e+06	547709	2.53657e+06	385934	526194	2.04725e+07	0	531982	153322	2.40387e+06	24053.2	13540.5	6628.52	5665.8	19502.6	15893.8	6917.14	2493.9	130294	73904.7	6021.52	59394	8336	77715.2	2.27607e+06
Inj_324	28.4411	17.6161	17358	0	148013	11100.4	0	0	4010.74	0	2.11847e+06	455.214	2931.21	14517.5	241546	0	689509	5.4328e+06	541759	2.65069e+06	347777	610179	2.85725e+07	0	566100	126864	1.72957e+06	35234	10300.1	6504.22	6896.78	26014.4	23017.6	7505.61	1900.01	131203	78412.7	3771.98	63974.7	9289.59	59938.8	2.32061e+06
Inj_325	28.5278	17.7028	9785.32	0	152115	13601	0	0	0	0	2.11112e+06	899.578	0	43264.3	248917	7305.28	693384	5.40041e+06	582714	2.69115e+06	369338	539110	2.96848e+07	0	538702	154600	1.91842e+06	35372.4	9116.36	8152.91	6136.67	25953.5	22549.1	5286.66	3616.91	109207	77443.6	3459.69	49204.2	8647.96	75227.7	2.2925e+06
Inj_326	28.6144	17.7894	0	0	153662	0	0	0	0	0	2.00252e+06	0	0	37597.6	233080	6597.88	664123	5.0562e+06	539097	3.27693e+06	374164	484461	2.41252e+07	0	621394	112222	1.69853e+06	50910.5	8105.2	7771.91	5716.26	23604.6	24196.8	8934.7	0	116650	66484	4639.9	74897.9	6948.23	76089.7	2.42929e+06
Inj_327	28.7011	17.8761	34412.2	0	149218	6070.11	0	0	0	0	2.04057e+06	595.354	5030.92	62692.6	209928	5233.21	676919	5.13348e+06	571485	2.66987e+06	405354	652696	2.97725e+07	1079.4	550123	141830	2.14803e+06	31614.7	11238.4	8713.79	4614.94	20468.2	25887.1	6171.15	2591.75	119465	60863.3	3102.65	47052.3	8843.37	108072	2.54759e+06
Inj_328	28.7878	17.9628	0	0	117076	16504	5298.81	0	0	5298.81	1.99316e+06	0	0	13560.8	256534	7979.68	746262	5.61219e+06	576303	2.66661e+06	424822	980402	2.83835e+07	0	509765	107940	1.64753e+06	32748.6	6756.35	6265.86	0	23884.3	25968.4	6384.73	1706.2	146651	86377	3193.64	75518.7	9880.32	83438	2.47466e+06
Inj_329	28.8744	18.0494	16352.1	0	153337	13628.4	3282.76	0	0	3282.76	2.24824e+06	0	0	0	192095	9389.65	704552	5.79326e+06	579816	3.04609e+06	384296	697860	2.93751e+07	0	517163	146471	1.9815e+06	47683.7	10855	11647.7	6699.87	24209.2	22113.5	6230.29	0	151761	65665.1	6251.34	61034.4	8135.35	71812.9	2.83233e+06
Inj_330	28.9611	18.1361	25330.4	0	138412	10039.7	0	0	0	0	2.0588e+06	437.172	5055.93	12436.1	181222	5973.9	716498	5.84988e+06	529217	3.14057e+06	345221	531000	2.74935e+07	0	556286	145857	2.05664e+06	33277.1	11544.6	7251.88	4019.64	25460	26272.2	6114.85	2262.4	144518	65796.6	4944.89	84830.7	5600.67	77659	2.42674e+06
Inj_331	29.0478	18.2228	15630.5	0	140562	4457.91	0	0	1809.81	0	2.22492e+06	0	9309.4	64824.4	282722	10488.6	743797	5.70623e+06	571087	3.08299e+06	391231	694551	3.16966e+07	0	525662	142574	2.20611e+06	41002.8	11278.3	10198	5231.1	18997.1	28508.9	9538.6	0	132226	74575	5367.81	48431.9	12445.1	71645.9	2.31385e+06
Inj_332	29.1344	18.3094	21085.3	0	156037	8351.68	0	0	2793.74	0	2.06208e+06	0	0	55550.7	212818	9068.97	738348	5.34276e+06	486987	3.05606e+06	341437	478369	2.65482e+07	0	567110	167808	2.06745e+06	37099.1	8986.55	6399.44	7303.03	21564.3	33794.3	7947.66	0	129658	66917.5	3671.05	51259.3	6988.29	89077.6	2.68253e+06
Inj_333	29.2211	18.3961	16782.7	0	144746	6314.59	2387.51	1265.13	0	2387.51	2.22045e+06	504.988	0	21077.4	175496	6323.11	722208	5.57827e+06	546665	2.92755e+06	410996	722643	2.62221e+07	788.464	568505	145622	1.67666e+06	36458.4	14653.2	8456.73	6368.58	21614.2	15852.3	6047.6	0	149816	61505	6102.85	67242.8	14359.6	82953.2	2.5878e+06
Inj_334	29.3078	18.4828	18700.6	0	171650	13723.3	0	0	0	0	2.14899e+06	0	0	82277.4	274695	7456.38	748074	5.41718e+06	548674	3.4539e+06	362806	784544	2.73168e+07	0	579208	145785	1.99302e+06	44154.6	10706.9	7757.32	4768.87	21837.9	22769.6	6522.57	2055.47	141284	77119.2	3904.17	64186.7	9474.77	82617.4	2.49532e+06
Inj_335	29.3944	18.5694	19422.7	0	150595	17433.3	0	1295.34	0	0	2.17295e+06	0	0	38314.7	206526	6887.56	743130	5.6805e+06	568620	3.22217e+06	398113	653320	2.94941e+07	0	499346	148502	2.10883e+06	37839.9	16340.4	6027.65	7522.63	25141.1	18896.9	8599.94	0	160754	80153	6024.15	59705.5	8507.09	96671.6	2.42282e+06
Inj_336	29.4811	18.6561	0	0	155642	6589.28	3227.41	0	3299.16	3227.41	2.1248e+06	0	6648.4	50275.8	215668	6928.91	674097	5.48315e+06	518318	2.45499e+06	429932	832286	2.60421e+07	0	560915	136831	1.69258e+06	36121.2	13447.9	7111.48	10012.5	28273.5	27528.2	9214.58	0	137063	81965	4166.95	65666.4	7488.91	97036.8	2.51357e+06
Inj_337	29.5678	18.7428	0	0	150619	12785.4	3068.77	0	0	3068.77	2.34044e+06	0	0	31222.3	176847	4381.54	734090	5.67848e+06	563790	3.22452e+06	385693	874342	2.81756e+07	0	563610	136368	1.71474e+06	26636.5	10774.4	8536.41	6560.49	22520	24060.3	7952.35	0	143334	59462.8	5552.98	63674.6	9567.72	84731	2.41613e+06
Inj_338	29.6544	18.8294	18569	0	139532	9342.49	0	0	0	0	2.30808e+06	74.7601	6859.66	34097.1	295722	9335.87	626944	5.31138e+06	587323	3.00229e+06	388858	649144	2.88248e+07	0	510313	160488	1.96523e+06	33425	9187.33	8751.41	9321.97	23550.9	25954.4	9071.02	2364.88	158832	70528.8	6280.63	62591.5	10841.1	69769.4	2.66499e+06
Inj_339	29.7411	18.9161	0	0	137292	6396.88	0	0	4874.23	0	2.02946e+06	0	0	40124.5	229940	13635.6	644568	5.71877e+06	522788	2.5226e+06	347566	1.01013e+06	2.76533e+07	950.053	514620	142506	2.00727e+06	23182.9	12344.5	7783.15	5827.73	27478.2	26822.3	6307.88	0	130384	61008.1	5389.09	52169.6	8162.83	98276.9	2.53444e+06
Inj_340	29.8278	19.0028	0	0	151462	6637.98	1832.71	0	0	1832.71	2.20057e+06	0	0	27559.1	221537	5460.6	701909	5.0991e+06	493984	3.07868e+06	377395	661266	2.67316e+07	1324.54	387066	121837	1.87866e+06	34271.6	15390.4	7585.12	5611.88	19406.7	24974.3	9259.45	0	153740	88331.4	4681.45	70136.4	9049.43	78744.7	2.20675e+06
Inj_341	29.9144	19.0894	0	0	152969	0	0	0	4623.98	0	2.26146e+06	0	4670.44	28720.3	222340	4286.46	749677	5.37034e+06	574942	2.79259e+06	378277	536204	2.93781e+07	1292.44	589524	137447	1.76341e+06	27061.1	10710.6	10686.7	6202.7	25409	33425.4	4146.32	4581.75	153061	55011.7	6650.67	66762.8	10830.8	100992	2.35844e+06
Inj_342	30.0011	19.1761	12889.4	0	179675	15810.2	0	0	0	0	2.11814e+06	0	5873.75	0	231341	8249.46	711742	5.35768e+06	547235	2.85498e+06	352386	757846	3.19937e+07	1187	580222	142878	1.82363e+06	35472.9	11210.8	9466.89	5728.18	31128.1	17721.6	7809.85	1986.48	146548	83963.6	5029.72	71993.6	7740.47	90733.3	2.51502e+06
Inj_343	30.0878	19.2628	17830.5	0	150907	4960.88	2638.72	0	4346.15	2638.72	2.42558e+06	665.788	0	19804.7	236403	7083.54	710893	5.81849e+06	546400	3.30866e+06	372798	774918	3.21601e+07	0	439865	139001	1.5422e+06	32637.2	15822.7	6563.18	7263.52	29565.7	22495.6	4802.75	2854.95	180152	76477.9	3310.71	80965	12309.2	81482.5	2.39868e+06
Inj_344	30.1744	19.3494	10748.2	0	139860	6192.09	0	0	0	0	2.19615e+06	0	0	72575.5	280386	0	701002	5.68019e+06	515651	3.3532e+06	389936	676354	25946030	0	473693	185740	1.63842e+06	35088.3	16233.4	8386.85	5961.6	29899.8	33743.5	6098.71	0	182766	75789.2	6319.85	75364.4	11041.1	86503	2.7591e+06
Inj_345	30.2611	19.4361	0	0	149748	0	0	0	5879.65	0	2.53823e+06	99.5329	8100.47	69070.6	279393	7044.28	647150	5.66553e+06	614909	3.22254e+06	355457	716939	2.97617e+07	0	508293	173617	1.40244e+06	37634.2	10063.1	9311.28	5516.51	21488.4	26731.5	5861.69	3385.65	185556	77326.8	0	71631.1	13872	86544.1	2.6545e+06
Inj_346	30.3478	19.5228	17506.1	0	130144	5218.62	1910.32	878.304	0	1910.32	2.54775e+06	0	0	13325.9	311407	10520.1	730807	6.20364e+06	606040	2.90096e+06	401254	738482	3.2301e+07	876.275	505025	165966	1.63527e+06	47564.7	14123.4	7939.07	8326.74	26242.5	19088.8	7309.65	2803.97	198775	81847.7	5251.37	77571.7	12664.8	88558.8	2.56035e+06
Inj_347	30.4344	19.6094	20085.2	0	149534	15094.3	0	1149.41	0	0	2.3516e+06	0	6936.92	25963.9	210756	7457.26	728999	5.88497e+06	598465	3.10245e+06	366355	1.022e+06	3.36984e+07	921.98	478654	163045	1.44711e+06	35268.8	11881.4	7421.82	6535.37	41096.9	26473.3	10237.4	0	176476	71626	6788.93	77471.3	13142.1	95630.2	2.37424e+06
Inj_348	30.5211	19.6961	13160	0	145345	9473.73	0	0	0	0	2.38042e+06	0	4153.18	27529.5	235022	8884.49	695061	5.59899e+06	518741	2.94105e+06	337428	689440	2.72916e+07	0	517352	141677	1.55602e+06	34454.6	12216.3	9882.81	0	26242.9	34281.4	6375.43	1325.66	164342	91705.3	0	61136.5	15206.6	92636	2.61858e+06
Inj_349	30.6078	19.7828	20499	0	150098	12167.3	1783.7	0	3937.47	1783.7	2.48762e+06	767.682	5597.28	0	197819	4722.62	720480	5.98897e+06	616251	2.85758e+06	355624	922538	3.15047e+07	200.659	494123	143204	1.74995e+06	34675	10849.5	6171.41	7873.26	28706	43554.5	11152.5	1500.35	180818	76008.6	7530.64	66255.4	14399.1	95482.8	2.7137e+06
Inj_350	30.6944	19.8694	14496.5	0	146040	8550.46	0	0	0	0	2.29893e+06	2726.43	3778.18	37589.6	180772	6999.31	697860	5.8095e+06	467205	3.01553e+06	355996	1.01921e+06	3.03544e+07	0	468253	157675	1.52227e+06	37011.3	12762	11457.7	9386.11	24748	24093.8	5747.19	2476.01	202733	73844.1	4599.46	80216.6	13353.1	76662.8	2.517e+06
Inj_351	30.7811	19.9561	14965.2	0	135403	13033.6	0	0	5196.04	0	2.58615e+06	1277.5	0	54788	179003	8704.24	697249	5.93412e+06	603404	3.12808e+06	444809	865516	3.18513e+07	644.447	500732	133870	1.5103e+06	38764.3	9168.72	9045.36	4238.9	27826.2	26534	5598.63	2724.91	149757	77196.6	5393.97	91946.6	11551.6	88347.9	2.35593e+06
Inj_352	30.8678	20.0428	0	0	152017	12818.5	0	0	0	0	2.39171e+06	320.322	3333.93	21490.2	241084	8524.6	771761	5.99669e+06	601073	3.42182e+06	381351	737634	3.28545e+07	0	458224	119897	1.66754e+06	42766.7	8597.64	6224.27	11063.3	30154.2	28276.9	6693.68	0	215628	85071.7	4931.52	72475.2	13602.3	100869	2.66872e+06
Inj_353	30.9544	20.1294	0	0	150342	12130	2019.16	0	1531.52	2019.16	2.50568e+06	0	6378.99	41542.5	208804	6297.8	700884	5.69568e+06	561949	2.8952e+06	358461	781937	3.10925e+07	0	508051	129414	1.59218e+06	40562.1	13075.4	9197.07	5362.61	29044.7	27577.6	6075.13	0	199182	70162.9	4841.56	71498.2	10645.4	80927.1	2.54932e+06
Inj_354	31.0411	20.2161	8312.59	0	138565	22365.9	0	710.658	0	0	2.60471e+06	875.514	0	0	256172	5573.74	752101	6.02064e+06	602680	3.09737e+06	421843	801759	3.22276e+07	0	505797	144782	1.5988e+06	30544.6	11767.2	7065.05	5813.92	26051.6	21757.7	4469.14	3602.51	188391	99587.5	0	88941.7	14180.8	103505	2.60861e+06
Inj_355	31.1278	20.3028	12271.5	0	119846	4127.41	0	0	0	0	2.38848e+06	0	0	28900.9	284556	5486.52	759376	5.84429e+06	594804	2.90843e+06	374540	1.00415e+06	3.50493e+07	0	487779	143538	1.53845e+06	38584.7	7521.45	8444.02	5983.01	36297	29525.3	7882.22	0	173692	71836.2	5580.74	85402.1	12143.9	88726.4	2.46946e+06
Inj_356	31.2144	20.3894	0	0	119848	6682.4	0	0	0	0	2.4127e+06	440.632	0	31461.7	219604	0	683911	5.85351e+06	579414	3.1098e+06	380800	881108	3.05751e+07	0	410831	154488	1.62821e+06	26636	12211.6	6878.15	6787.1	29869.2	25594.8	6071.49	2012.37	201301	86592	6835.75	67584.1	10906.7	82488.6	2.73736e+06
Inj_357	31.3011	20.4761	21530.2	0	142572	9231.1	0	0	0	0	2.67295e+06	567.084	8044.19	25227.5	252252	5861.15	712660	5.98979e+06	604723	3.17646e+06	398344	909132	3.36144e+07	1706.66	578888	154530	1.68542e+06	32103.1	10493.3	8413.65	5586.45	31089	30988	5386.2	4032.14	197139	97656	6234.34	64410	12528.5	87784.7	2.74065e+06
Inj_358	31.3878	20.5628	21012.4	0	128501	6765.2	0	0	0	0	2.52474e+06	0	0	21574.4	241056	8917.2	750270	5.65267e+06	577430	3.39072e+06	367463	755246	3.11111e+07	0	403284	159950	1.57605e+06	28095	12799.3	9019.53	12288.8	26828.7	26092.8	3468.82	0	197533	66581	5784.29	80886.8	11960.4	99487.5	2.53554e+06
Inj_359	31.4744	20.6494	12055.4	0	152394	11215.1	1867.76	0	0	1867.76	2.39416e+06	0	7313.67	63300	245669	6689.45	697629	5.76939e+06	587189	2.77638e+06	410985	1.06433e+06	3.19777e+07	529.61	503429	127264	1.74526e+06	36576	9221.44	8377.86	8461.83	34190.4	26188.5	8036.94	3169.38	185006	65199.9	4170.56	79261.3	9554.18	75003.8	2.4881e+06
Inj_360	31.5611	20.7361	19537	0	138053	14904.1	0	0	3292.16	0	2.44573e+06	70.9696	0	0	257845	8919.94	737681	6.02435e+06	572943	3.04138e+06	377567	867990	3.01205e+07	0	504713	147085	1.43754e+06	28534.9	13494.2	8216.2	10903.6	28830.4	21075.4	5327.09	2964.59	208258	85983.1	5648.26	94094.3	11226.4	101558	2.42087e+06
Inj_361	31.6478	20.8228	16721	0	137266	10542.3	0	0	0	0	2.51467e+06	285.995	0	0	214853	8102.78	710307	5.82105e+06	566004	3.05627e+06	363456	666004	3.26728e+07	1279.05	469112	146550	1.52495e+06	30249	12214.8	7618.71	7191.34	27521	24428.8	4991.67	2265.88	176521	82324.5	0	76498.9	12658	86594.7	2.6663e+06
Inj_362	31.7344	20.9094	20761.8	0	145451	8388.11	0	0	2471.45	0	2.48074e+06	151.272	7968.62	10912.7	201261	6872.02	724493	5.39773e+06	532283	3.46584e+06	407859	717445	3.2497e+07	861.225	469906	140731	1.30835e+06	32958.5	10159.6	7061.33	9257.65	37754.7	22069.9	7958.21	1617.66	201765	66517.6	6006.37	68720	11837.8	81889.4	2.64106e+06
Inj_363	31.8211	20.9961	21993.6	0	149158	13725.3	0	0	0	0	2.6265e+06	423.284	4726.2	77413	226500	7304.57	733686	5.96731e+06	532036	3.0153e+06	352927	773575	3.10128e+07	0	561642	172437	1.51482e+06	29820.5	8993.97	6016.64	10953.5	32132.5	23651.9	3747.23	1832.08	212190	80218.6	6518.71	77077.8	12415.4	90656.2	2.49622e+06
Inj_364	31.9078	21.0828	23010	0	144340	16750	0	0	0	0	2.60569e+06	454.847	4379.27	69371.5	237546	8763.54	726082	5.78309e+06	600664	3.14673e+06	368897	845556	3.41481e+07	808.856	461811	127137	1.80673e+06	28170.9	11666.3	8597.29	10409.6	23850.4	28398.7	6802.98	0	206745	88429	6478.93	70355.8	10600.4	102414	2.81362e+06
Inj_365	31.9944	21.1694	17360.4	0	138648	7069.74	0	2478.87	1413.62	0	2.64218e+06	0	0	0	242348	6712.34	726956	6.31643e+06	619097	3.14667e+06	408219	784279	3.14009e+07	1326.13	472599	135727	1.64746e+06	43436.3	10396.1	9038.65	6073.14	21846	28688	6895.39	2078.1	193507	81634.2	3489.51	99332.9	7494.55	107516	2.80008e+06
Inj_366	32.0811	21.2561	0	0	153920	8819.78	0	0	0	0	2.55331e+06	0	8668.51	0	225821	8244.42	706588	6.03426e+06	591620	2.96496e+06	351988	971090	3.07389e+07	1097.94	485711	107320	1.76325e+06	35842.2	8884.54	6135.96	2679.6	28130.9	35764.6	5023.01	0	167534	74762.7	4759.97	73984.9	10195.9	65509.3	2.45187e+06
Inj_367	32.1678	21.3428	15776.7	0	131094	0	4109.6	0	0	4109.6	2.69718e+06	0	9952.22	19949.9	231853	7607.08	789362	6.17437e+06	645531	3.36708e+06	395175	833361	3.32527e+07	0	443796	140626	1.67372e+06	31075.6	13222.6	7856.4	6676.7	32109.4	27766.5	4728.87	2643.73	176734	98752.6	5353.77	63542.3	15284.1	101724	2.59906e+06
Inj_368	32.2544	21.4294	10553.4	0	147790	5625.17	0	0	0	0	2.57269e+06	0	2665.97	0	230480	4328.27	770671	6.28325e+06	600391	3.04443e+06	473869	687717	3.17939e+07	0	448839	138314	1.46905e+06	41422.4	16554	6240.94	5858.95	30528.2	22173.6	8221.68	2310.27	225675	77466.5	2566.25	79952.3	14627.9	104660	2.46016e+06
Inj_369	32.3411	21.5161	13154.5	0	132512	8983.07	3956.13	0	2208.87	3956.13	2.69843e+06	0	0	0	246479	4535.08	724305	5.98523e+06	556941	3.22073e+06	429152	755149	3.39279e+07	0	559964	145122	1.54883e+06	37691.4	11560.4	10701.2	5749.01	32980	23150.6	6272.88	0	214781	84163.9	5037.88	76222.7	14737.7	115142	2.66591e+06
Inj_370	32.4278	21.6028	13152.2	0	132561	0	3789.95	0	0	3789.95	2.55191e+06	0	8769.79	0	168703	4596.79	801540	5.9039e+06	563877	3.49427e+06	446841	963954	3.47155e+07	0	527780	136714	1.5522e+06	34579.7	12362.9	9738.39	7039.64	31697.6	30050.7	8787.78	0	182741	77691.7	0	51943.7	11192.4	100074	2.59238e+06
Inj_371	32.5144	21.6894	19609.8	0	152289	3051.7	0	2523.45	0	0	2.72269e+06	0	0	17722.8	219197	4065.17	732414	6.28001e+06	522164	3.5406e+06	340352	857782	2.93043e+07	241.823	503650	134523	1.43804e+06	34113.1	15065.4	8421.06	6050.34	32002.9	29497.4	8047.48	0	184892	93012	6345.97	94946.1	12064.3	99573	2.58573e+06
Inj_372	32.6011	21.7761	19033.4	0	151060	8476.95	1925.16	0	2982.34	1925.16	2.55912e+06	0	6935.1	0	174962	10105.5	807070	6.28428e+06	570871	3.03038e+06	447551	815846	3.21185e+07	845.343	475838	153124	1.54247e+06	40392.9	9913.54	4422.79	5608.87	30494.4	25509.5	7546.32	1938.68	202224	90694.5	5748.02	85053.4	19412.6	94049.5	2.43265e+06
Inj_373	32.6878	21.8628	16630.2	0	137653	3757.83	3379.14	0	0	3379.14	2.70812e+06	0	5176.49	46089.9	229163	10638.4	772545	5.87123e+06	554550	3.27237e+06	380377	891639	30872211	864.503	476959	129514	1.6492e+06	35554.7	13602.3	4705.71	5003.7	34367.6	34111.5	6732.58	0	176983	81000.2	4816.27	82210.8	14206.2	96833.2	2.47918e+06
Inj_374	32.7744	21.9494	16988.8	0	145070	5952.59	0	0	2315.45	0	2.88479e+06	260.76	4481.5	14695.1	185992	10847.1	786285	6.15288e+06	551686	3.30453e+06	375317	826771	3.38716e+07	0	515527	139207	1.7251e+06	44606	10711.1	12233.1	6362.47	28131.8	40628.6	5725.62	0	200658	82448.4	6703.29	75150.2	14246.2	123643	2.84543e+06
Inj_375	32.8611	22.0361	15590.9	0	148315	7340.64	2902.64	0	0	2902.64	2.71936e+06	839.813	6481.48	26514.2	255459	5723.82	742101	6.16553e+06	594202	3.39807e+06	363190	773988	3.15926e+07	312.486	418340	157335	1.57829e+06	34608.2	10126.6	9097.41	8070.18	34552.4	24145.6	7330.14	0	222296	90669.8	6664.15	88984.6	12913.3	105322	2.67211e+06
Inj_376	32.9478	22.1228	19816.7	0	131621	12934.5	0	0	0	0	2.62786e+06	0	3570.22	52348.4	269145	0	842275	6.37539e+06	621729	3.07636e+06	402858	858484	3.58024e+07	0	361734	151368	1.46901e+06	37439.3	15655.1	7029.71	9586.09	26545.1	31089.9	4681.98	0	201629	75903	4386.03	88726.1	11875.8	71285.6	2.59383e+06
Inj_377	33.0344	22.2094	15231.1	0	148267	9903.86	1955.76	0	1411.83	1955.76	2.72352e+06	0	6538.81	0	222104	8670.06	784890	6.20539e+06	509741	3.18367e+06	378370	932842	3.42964e+07	0	480652	127677	1.64238e+06	38509.8	11668.4	6644.45	9570.29	33025.7	30215.5	6182.59	0	189878	77838.8	6028.81	85982.7	16956.8	94349.1	2.40401e+06
Inj_378	33.1211	22.2961	14747.3	0	144837	11012.5	0	2546.22	0	0	2.69612e+06	0	0	55105.8	251971	0	801688	6.38142e+06	576519	3.23856e+06	380220	768260	3.23745e+07	0	500621	179561	1.78811e+06	34036.5	12234.4	8537	6491.23	34214.3	25155.4	8256.17	0	217211	98427.8	5454.31	92450	17050.8	119927	2.7693e+06
Inj_379	33.2078	22.3828	17239.4	0	144627	16419.6	0	0	6613.92	0	2.81464e+06	0	5115.67	34663.3	230932	3072.43	752355	6.2873e+06	545150	3.20483e+06	382144	767796	3.26583e+07	0	441972	126440	1.7367e+06	39018.6	11658.4	5753.77	9104.28	33383.6	30951.9	7778.21	0	193284	94899.1	4505.5	83458.1	7571.78	92550	2.60382e+06
Inj_380	33.2944	22.4694	0	0	146330	0	0	0	0	0	2.60695e+06	600.007	3665.41	0	207645	9531.15	794536	6.44373e+06	601895	3.14061e+06	369124	790070	3.66194e+07	0	387805	146583	1.54805e+06	27769.4	11430.2	10441.1	10572.8	27867.6	26505	8043.77	0	203306	61663	5877.52	77856	11718	90457.5	2.57653e+06
Inj_381	33.3811	22.5561	0	0	143209	9180.67	0	0	0	0	2.71924e+06	0	10182.3	51026	273390	10454.2	816300	6.35744e+06	546278	3.12327e+06	411112	861162	3.45308e+07	0	530536	122294	1.75442e+06	28657.9	7437.37	10565.4	9184.5	33413.2	20073.6	7371.54	0	203983	81576.4	6533.55	75296.9	12962.4	99281.1	2.58196e+06
Inj_382	33.4678	22.6428	14379.2	0	138904	0	1752.15	0	2961.73	1752.15	2.55655e+06	0	6286.14	0	150331	5439.51	769455	6.07499e+06	540156	3.23594e+06	387308	948106	3.56796e+07	0	523619	110011	1.5435e+06	40048.3	9590.37	9343.6	6852.42	31052.8	26425.5	6063.23	2559.96	212616	106947	6785.91	90793.2	10239.7	103178	2.44365e+06
Inj_383	33.5544	22.7294	15390.6	0	148463	7026.42	1700.77	0	0	1700.77	2.77471e+06	0	0	23221.5	194933	4574.34	784214	6.34417e+06	589719	3.35857e+06	407440	861103	3.54957e+07	0	506768	142491	1.55129e+06	34203.3	14716.3	6382.05	9890.72	31932.4	26834.7	8240.31	1885.25	197232	71561.2	4515.78	81822.5	18245.8	93979.9	2.68698e+06
Inj_384	33.6411	22.8161	18736.3	0	163282	11313.7	0	1410.24	0	0	2.68205e+06	363.339	0	0	209734	6524.75	810906	6.57273e+06	606901	3.23119e+06	371253	707090	3.3826e+07	0	496333	148408	1.50513e+06	40755	11522.1	6397.64	7323.95	31459.4	21756.9	9664.26	1803.91	208866	89389	4645.05	75334.1	15075.7	93311.1	2.39706e+06
Inj_385	33.7278	22.9028	0	0	151051	16711.7	1905.89	0	0	1905.89	2.6651e+06	0	9786.11	12577.4	209519	8554.07	785251	6.57358e+06	575670	3.17891e+06	407098	972388	3.17209e+07	625.419	454649	108289	1.57971e+06	43294.3	14068.2	8690.49	4267.69	36565	28050.8	6822.68	2547.99	207302	91509.3	7360.93	72542.4	10849	96710	2.6517e+06
Inj_386	33.8144	22.9894	14292	0	154055	7855.79	0	0	0	0	2.63409e+06	467.772	4456.2	63032.9	229021	6036.17	804633	6.39384e+06	599976	3.22437e+06	405222	893018	3.44784e+07	0	451660	133189	1.40762e+06	34406.3	12198.2	7390.99	8026.89	32674.6	24029.2	6830.07	0	193345	95603.7	7621.59	83940.5	10834.3	90977.9	2.44449e+06
Inj_387	33.9011	23.0761	18083.8	0	131224	8839.49	1722.14	2611.87	0	1722.14	2.87978e+06	0	5599.67	19448	226414	0	819612	6.45008e+06	558907	3.07264e+06	433004	880801	3.16219e+07	781.96	407492	116186	1.55447e+06	37891.9	12527.9	8682.1	0	32371.3	18123.6	5751.14	1858.94	224646	90285.8	6012.54	81753.2	9902.59	89795.5	2.31197e+06
Inj_388	33.9878	23.1628	0	0	136432	21976	0	1515.34	0	0	2.80317e+06	1194.97	2998.71	104818	242246	8103.9	795349	6.30675e+06	549726	3.2277e+06	359911	980191	3.36911e+07	0	506924	139893	1.43448e+06	25887.9	14850.1	7894.22	6894.5	32725.1	23499.2	4452.61	0	214596	86880.6	7737.35	89279.1	17023.1	107562	2.52717e+06
Inj_389	34.0744	23.2494	0	0	148482	11863.3	0	0	0	0	2.66019e+06	0	10827.8	0	242920	6374.65	822465	6.24317e+06	532986	3.29315e+06	316725	750415	3.39831e+07	1646.08	468503	103725	1.48745e+06	38177.7	11966.9	10185.1	7443.29	41517.1	29244.7	8431.86	3281.73	197992	88392.9	6578.47	82812.3	12589	100894	2.69756e+06
Inj_390	34.1611	23.3361	21129.6	0	161019	0	0	0	0	0	2.9067e+06	0	0	21575.2	271477	9628.4	803871	6.53271e+06	557011	3.42533e+06	366201	953350	3.81815e+07	0	469348	148816	1.66547e+06	33217	12628.2	8446.16	5675.19	34117.9	25437.6	8389.95	2302.7	208409	118097	5581.16	72913.8	12077	110134	2.61843e+06
Inj_391	34.2478	23.4228	16190	0	152425	8725.32	0	0	3332.31	0	2.81949e+06	0	4654.5	53595.1	179282	4302.85	815421	6.52862e+06	543617	3.16878e+06	428818	707926	3.55819e+07	284.76	489310	131188	1.60801e+06	47469.6	8943.93	6745.85	9350.03	30126.6	39188.4	6459.35	0	218657	67607.7	5326.23	84673.2	13126.8	85384.4	2.62953e+06
Inj_392	34.3344	23.5094	14377.4	0	144519	4380.29	0	0	0	0	2.77011e+06	0	0	33130.9	213263	5025.13	842130	6.33064e+06	520453	3.10932e+06	347235	1.02875e+06	3.55494e+07	958.327	527653	108316	1.45429e+06	31099.7	10210.3	7572.74	7105.28	29680.9	20697.2	7465.06	0	211178	86759.8	6375.33	91547.6	14264.1	97540.4	2.4903e+06
Inj_393	34.4211	23.5961	0	0	163496	13514.2	0	0	4243.28	0	2.76295e+06	0	0	0	226639	5552.48	823178	6.69415e+06	515478	3.35417e+06	410054	776663	3.2297e+07	0	467293	134295	1.64546e+06	29886.2	12445.5	7312.55	7237.16	29566	28976.8	6144.23	0	211497	81611.3	5622.4	85786.5	15749.3	92449.9	2.75305e+06
Inj_394	34.5078	23.6828	11039.6	0	136475	4428.84	1721.79	0	3019.36	1721.79	2.64357e+06	0	0	46820.5	206319	5952.53	810395	6.68942e+06	612844	3.12653e+06	404075	903260	3.39227e+07	0	467534	128921	1.56569e+06	30211.1	12262	7336.13	10943.2	33471.2	22357.3	8980.91	0	223901	88754	7252.16	97528.3	17079.7	94529.5	2.69573e+06
Inj_395	34.5944	23.7694	19177.6	0	144128	5212.03	0	0	0	0	2.92545e+06	384.213	6558.84	0	182114	9466.83	834893	6.34058e+06	648907	3.75964e+06	358477	697459	3.53311e+07	89.7923	433128	127279	1.51448e+06	27122	10809	8028.97	7293.15	28720.5	35900.6	3385.91	0	214832	110468	4740.69	67036.5	13457.3	106284	2.59982e+06
Inj_396	34.6811	23.8561	14074.5	0	153499	0	3061.92	1189.76	0	3061.92	2.8131e+06	0	0	8922.33	239525	6451.9	838220	6.25472e+06	545665	3.24293e+06	388481	785540	3.22317e+07	0	541494	124186	1.63391e+06	42376.8	15725.8	9421.59	8704.38	36216.9	38593.3	8763.68	3783.26	236797	82118.9	8826.52	96143.5	12296.9	101175	2.70407e+06
Inj_397	34.7678	23.9428	18236.7	0	133115	7213.14	2433.16	1792.32	0	2433.16	2.61248e+06	0	7679.72	0	244376	7128.92	779078	6.86034e+06	554351	3.40059e+06	427296	783415	3.0338e+07	0	504014	137604	1.47223e+06	31380.4	11227.7	6122.29	10124.8	39330.4	24285.5	11308.6	0	212581	83832.8	4214.87	85153.8	12700.7	77086	2.50049e+06
Inj_398	34.8544	24.0294	0	0	125029	20219.6	0	2054.56	0	0	2.80034e+06	0	3750.85	0	243127	11406.5	818553	6.80708e+06	535407	3.25932e+06	377154	788895	3.29404e+07	0	514720	124184	1.74263e+06	34935.9	9838.36	7655.32	7126.82	30923.2	33901.4	6732.01	0	188991	98941.9	4181.46	80753.4	13122.9	115664	2.58525e+06
Inj_399	34.9411	24.1161	0	0	128854	13171.7	0	0	0	0	2.79986e+06	281.219	0	36335.3	237874	9269.33	826635	6.85088e+06	618771	3.28566e+06	338921	806304	3.66837e+07	1220.02	484211	91951.5	1.34724e+06	33021.1	9617.46	0	12377.8	29902.6	37251.4	6026.82	3497.78	205095	77459.3	7398.07	90082.9	14241.5	103801	2.61584e+06
Inj_400	35.0278	24.2028	14708.9	0	130727	0	0	0	2284.1	0	2.73236e+06	231.769	4704.32	14579.5	228063	7545.61	752629	6.85984e+06	636271	3.14102e+06	373763	745476	3.12618e+07	0	512479	124691	1.52524e+06	26411.6	9615.95	7656.13	6096.43	36963.5	26267.5	7336.21	0	233217	84765.3	7806.39	91658.2	14668.1	102529	2.52451e+06
