# Supplementary material for: On‐line targeted metabolomics for real‐time monitoring of relevant compounds in fermentation processes
Source: Biotechnol Bioeng. 2023 Nov 22;121(2):683–95. doi: 10.1002/bit.28599 (PMC10953439; doi:10.1002/bit.28599)
Supplement: Supplementary file 1 — Supporting information. [file BIT-121-683-s001.zip › MRM table.xlsx]

## Sheet: Multiple Reaction Monitoring
Compound	Polarity	Precursor (m/z)	Product (m/z)	Collision Energy (V)	Retention Time (min)		Note: Most metabolites have two product ions, but in some instances only a good product ion could be found. The three compounds identified as possible biomass biomarkers (R-2,3-Dihydroxy-3-methylpentanoate, R-2,3-Dihydroxy-isovalerate and S-2-Aceto-2-hydroxybutanoate) were not fragmented (collision energy = 0 V) due to the lack of access to their reference standards, which made impossible the emp…
3-Phospho-D-glycerate	Negative	184.986	123.107	17.01	12.7 ± 2.0
3-Phospho-D-glycerate	Negative	184.986	166.917	9.04	12.7
6-Phosphogluconic acid	Negative	275.017	195.143	21.68	13.0 ± 13.0
6-Phosphogluconic acid	Negative	275.017	256.899	12.83
cis-aconitate	Negative	173	84.958	12.75	13.0 ± 2.0
cis-aconitate	Negative	173	129.012	5.25
Citrate	Negative	191.02	86.845	17.89	13.2 ± 2.0
D-Erythrose 4-phosphate	Negative	199.001	139.131	12.54	11.6 ± 2.0
D-Fructose 6-phosphate	Negative	259.022	138.929	16.5	11.7 ± 2.0
D-Fructose 6-phosphate	Negative	259.022	168.708	8.71
D-glucose	Negative	179.056	59.143	19.62	11.3 ± 2.0
D-glucose	Negative	179.056	73.03	5.25	11.3
D-glucose	Negative	179.056	135.113	11.91	11.3
D-ribose 5-phosphate	Negative	229.011	138.97	12.58	11.6 ± 2.0
D-ribose 5-phosphate	Negative	229.011	169.042	11.57
D-Ribulose 5-phosphate	Negative	229.012	139.012	16.67	12.5 ± 3.0
D-Sedoheptulose 7-phosphate	Negative	289.033	198.929	11.19	11.8 ± 2.0
D-Sedoheptulose 7-phosphate	Negative	289.033	228.887	11.32
D-Xylulose 5-phosphate	Negative	229.012	139.089	13.64	12.5 ± 3.0
D-Xylulose 5-phosphate	Negative	229.012	169.113	10.86
Fumarate	Negative	115.003	69.054	13.34	12.0 ± 2.0
Fumarate	Negative	115.003	71.03	8.16
Glyceraldehyde 3-P	Negative	169.051	151.006	5.25	11.4 ± 2.0
Glycine	Positive	76.039	30.19	12.96	11.7 ± 2.0
Glycine	Positive	76.039	44.012	11.23
Isocitrate	Negative	191.02	116.958	14.81	13.5 ± 2.0
Isocitrate	Negative	191.02	172.929	7.86
L-Alanine	Positive	90.055	44.083	12.71	11.1 ± 2.0
L-Alanine	Positive	90.055	62.083	5.25
L-Arginine	Positive	175.119	70.071	23.7	18.1 ± 2.0
L-Arginine	Positive	175.119	158.054	12.71
L-Asparagine	Positive	133.061	73.857	17.47	11.3 ± 2.0
L-Asparagine	Positive	133.061	87.071	11.07
L-Aspartate	Negative	132.03	88.143	11.91	11.1 ± 2.0
L-Aspartate	Negative	132.03	115.071	9.8
L-Glutamate	Negative	146.045	73.911	19.74	14.0 ± 4.0
L-Glutamate	Negative	146.045	128.143	9.76
L-Glutamine	Positive	147.076	84	17.55	14.0 ± 4.0
L-Glutamine	Positive	147.076	101.214	11.91	14
L-Glutamine	Positive	147.076	129.929	9.63	14
L-Histidine	Positive	156.077	93	23.62	10.9 ± 2.0
L-Histidine	Positive	156.077	110.054	15.19
L-isoleucine	Positive	132.102	57.071	30.44	8.9 ± 2.0
L-isoleucine	Positive	132.102	69	17.76	8.9
L-Lactate	Negative	89.024	45.125	12.2	7.7 ± 2.0
L-Lactate	Negative	89.024	71.012	9.21
L-Leucine	Positive	132.102	30.208	18.23	8.5 ± 2.0
L-Leucine	Positive	132.102	43.298	25.3
L-Lysine	Positive	147.113	84.071	17.89	14.0 ± 4.0
L-Lysine	Positive	147.113	130.071	10.43
L-Methionine	Positive	150.058	56.054	18.06	9.0 ± 2.0
L-Methionine	Positive	150.058	133	10.05
L-Phenylalanine	Positive	166.086	77	39.84	8.2 ± 2.0
L-Phenylalanine	Positive	166.086	120.054	14.06
L-Proline	Positive	116.071	68	28.38	9.8 ± 2.0
L-Proline	Positive	116.071	70.071	16.12
L-Serine	Positive	106.05	60	12.08	11.7 ± 2.0
L-Serine	Positive	106.05	88.042	9.38
L-Threonine	Positive	120.066	74	11.4	9.0 ± 3.0
L-Threonine	Positive	120.066	103	18.44
L-Tryptophan	Positive	205.097	146.071	18.18	9.4 ± 2.0
L-Tryptophan	Positive	205.097	188.071	10.35
L-Tyrosine	Positive	182.081	136.089	13.93	10.2 ± 2.0
L-Tyrosine	Positive	182.081	165.071	10.27
L-Valine	Positive	118.086	57.054	29.94	9.6 ± 2.0
L-Valine	Positive	118.086	72	11.49
Pyruvate	Negative	87.008	43.083	8.79	7.0 ± 2.0
Pyruvate	Negative	87.008	68.929	5.25
R-2,3-dihydroxy-3-methylpentanoate	Negative	147.066	147.066	0	13 ± 13.0
R-2,3-Dihydroxy-isovalerate	Negative	133.051	133.051	0	13 ± 13.0
S-2-Aceto-2-hydroxybutanoate	Negative	145.051	145.051	0	13 ± 13.0
S-Malate	Negative	133.014	70.988	13.34	11.9 ± 2.0
S-Malate	Negative	133.014	114.929	11.15
Succinate	Negative	117.019	73.113	11.74	11.3 ± 2.0
Succinate	Negative	117.019	98.827	7.86
