# Supplementary material for: On‐line targeted metabolomics for real‐time monitoring of relevant compounds in fermentation processes
Source: Biotechnol Bioeng. 2023 Nov 22;121(2):683–95. doi: 10.1002/bit.28599 (PMC10953439; doi:10.1002/bit.28599)
Supplement: Supplementary file 1 — Supporting information. [file BIT-121-683-s001.zip › Triplicate Offline concentration data.xlsx]

## Sheet: B16,17,18_Offline
Sample	Experiment	Time [h]	BT time [h]	OD600	WCW	DCW	Fumarate	Glucose	Glycine	L-Alanine	L-Valine	L-Lactate	Pyruvate	Ribose-5P	S-Malate	Sedoheptulose-7P	Succinate	Xylulose-5P	Acetate	Citrate
Fermentation 1 sample 01	Fermentation 1	0.1	-8.68	0.26	0.73	0.23	0.00874876	14.69	0.048283	0.0136619	0	0.0102793	0.017224	0.0657452	0.0106528	0.00463469	0	0	0.0241177	0.316938
Fermentation 1 sample 02	Fermentation 1	1.6	-7.18	0.55	1.03	-0.03	0.00874876	12.6229	0.048283	0.0136619	0	0.0102793	0.017224	0.0657452	0.0106528	0.00463469	0	0	0.0241177	0.343321
Fermentation 1 sample 03	Fermentation 1	3.07	-5.71	1.67	3.5	1.23	0.00874876	12.3006	0.048283	0.0136619	0	0.0102793	0.017224	0.0657452	0.0106528	0.00465842	0	0	0.0241177	0.324018
Fermentation 1 sample 04	Fermentation 1	4.57	-4.21	4.53	6.77	1.9	0.00874876	9.03993	0.048283	0.0136619	0	0.0102793	0.0234892	0.0657452	0.0106528	0.00463469	0	0	0.238396	0.341022
Fermentation 1 sample 05	Fermentation 1	7.17	-1.61	20.67	23.63	6.57	0.00874876	0.558751	0.048283	0.0136619	0	0.0102793	0.017224	0.0657452	0.0106528	0.00463469	0	0.0276745	0.393293	0.312523
Fermentation 1 sample 06	Fermentation 1	8.42	-0.36	20.33	22.8	6.5	0.00874876	0.558751	0.048283	0.0136619	0	0.0102793	0.017224	0.0657452	0.0106528	0.00541844	0	0	0.0241177	0.233456
Fermentation 1 sample 08	Fermentation 1	12	3.22	16.33	21.47	5.87	0.01198	20.4886	0.048283	0.473425	0.0591807	0.0886593	0.92094	0.0657452	0.0559656	0.00463469	1.19199	0	0.0241177	0.274468
Fermentation 1 sample 09	Fermentation 1	14.28	5.5	16	21.2333	6.6	0.0172113	15.1178	0.048283	0.657474	0.094954	0.10982	1.50512	0.0657452	0.0752092	0.00767985	1.44893	0	0.0241177	0.268414
Fermentation 1 sample 10	Fermentation 1	16.28	7.5	15.3333	20.2333	6	0.0165496	12.8428	0.052018	0.754348	0.104459	0.185412	2.02155	0.0657452	0.0980881	0.00789037	2.39699	0	0.0241177	0.281243
Fermentation 1 sample 11	Fermentation 1	21.5333	12.7533	14.6667	20.1333	5.03333	0.0289495	10.5426	0.0592256	1.02482	0.128042	0.319357	2.51701	0.0657452	0.15325	0.00829175	3.6743	0.0820891	0.0241177	0.265392
Fermentation 1 sample 12	Fermentation 1	24.2833	15.5033	14.6667	19.1333	5.5	0.0246972	8.73263	0.0572775	1.01944	0.12924	0.335135	3.19442	0.0657452	0.155673	0.00882939	3.83703	0.0891499	0.0241177	0.267135
Fermentation 1 sample 13	Fermentation 1	26.78	18	14	21.0333	5.7	0.0344945	9.38443	0.0647083	1.14823	0.152996	0.376624	3.47274	0.0766081	0.2027	0.00841503	4.35579	0.120803	0.0241177	0.250588
Fermentation 1 sample 14	Fermentation 1	30.83	22.05	13.3333	21.1333	5.63333	0.0361689	6.28669	0.0637087	1.02819	0.121677	0.3419	3.6063	0.0657452	0.192405	0.00913689	3.9829	0	0.0241177	0.218474
Fermentation 1 sample 15	Fermentation 1	32.86	24.08	13	20.5667	5.56667	0.0402236	5.70602	0.0666516	1.07138	0.126088	0.42662	3.92217	0.0805934	0.215283	0.00802573	4.66248	0.184798	0.0241177	0.226581
Fermentation 2 sample 02	Fermentation 2	2.25	-6.55	0.846667	1.86667	0	0.00874876	12.3298	0.048283	0.0136619	0	0.0102793	0.017224	0.0735807	0.0106528	0.00731958	0	0.0721896	0.0241177	0.38687
Fermentation 2 sample 03	Fermentation 2	3.07	-5.73	1.6	2.36667	0.266667	0.00874876	11.0016	0.048283	0.0136619	0	0.0102793	0.017224	0.0657452	0.0106528	0.00468926	0	0	0.0241177	0.359025
Fermentation 2 sample 04	Fermentation 2	4.57	-4.23	4.66667	7.1	1.2	0.00874876	8.99993	0.048283	0.0136619	0	0.0102793	0.017224	0.0657452	0.0106528	0.00474233	0	0	0.275816	0.365926
Fermentation 2 sample 05	Fermentation 2	7.17	-1.63	21.3333	23.2333	5.43333	0.00874876	0.558751	0.048283	0.0136619	0	0.0102793	0.017224	0.0657452	0.0106528	0.00559521	0	0	0.508066	0.332789
Fermentation 2 sample 06	Fermentation 2	8.55	-0.25	21.3333	23.4333	5.43333	0.00874876	0.558751	0.048283	0.0136619	0	0.0102793	0.017224	0.0657452	0.0106528	0.00463469	0	0	0.0241177	0.333512
Fermentation 2 sample 07	Fermentation 2	8.88	0.08	18.6667	22.1333	5.13333	0.00874876	17.4236	0.048283	0.038961	0	0.0114775	0.197271	0.0657452	0.0167486	0.00706552	0	0	0.0241177	0.315494
Fermentation 2 sample 08	Fermentation 2	12	3.2	17.3333	21.2333	5.16667	0.0155777	17.5505	0.048283	0.47416	0.0650824	0.0901398	1.2004	0.0657452	0.062087	0.00603196	1.28649	0	0.0241177	0.282805
Fermentation 2 sample 09	Fermentation 2	14.28	5.48	17.3333	21.7	5.03333	0.0214148	16.7082	0.0541754	0.700035	0.1138	0.150082	1.72364	0.0657452	0.10188	0.00968753	2.13414	0.0444169	0.0241177	0.302197
Fermentation 2 sample 10	Fermentation 2	16.28	7.48	18	20.0667	5.06667	0.0227911	14.1416	0.0563938	0.844275	0.121782	0.183272	2.32355	0.0657452	0.11646	0.00671673	2.56623	0	0.0241177	0.27738
Fermentation 2 sample 11	Fermentation 2	21.83	13.03	15.3333	20.7333	4.66667	0.0334929	10.2982	0.0597011	0.966168	0.129204	0.329665	3.04478	0.0657452	0.17158	0.00983634	4.01707	0	0.0241177	0.270876
Fermentation 2 sample 12	Fermentation 2	24.28	15.48	15	21.2667	5.26667	0.0368085	9.56063	0.0705541	1.03644	0.128636	0.32053	2.80638	0.0729777	0.182146	0.00959285	3.97311	0.062508	0.0241177	0.238711
Fermentation 2 sample 13	Fermentation 2	26.78	17.98	14	21.0333	4.7	0.0302918	8.31936	0.0624107	1.01486	0.110346	0.33254	3.80702	0.0757278	0.186009	0.00925234	3.95001	0.106668	0.0241177	0.230083
Fermentation 2 sample 14	Fermentation 2	30.83	22.03	13.6667	20.7333	4.4	0.0353506	6.03075	0.067669	1.03879	0.11618	0.433076	4.11936	0.0747494	0.217773	0.00857727	5.03431	0.0909561	0.0241177	0.20578
Fermentation 2 sample 15	Fermentation 2	32.8	24	14	21.1333	4.9	0.0364504	5.32322	0.0685795	1.0366	0.118339	0.397945	4.28088	0.0772055	0.213378	0.00926029	4.78061	0.130396	0.0241177	0.199331
Fermentation 3 sample 01	Fermentation 3	0.166667	-10.1333	0.206667	0.666667	0.0666667	0.00874876	13.8114	0.048283	0.0136619	0	0.0102793	0.0428652	0.0657452	0.0106528	0.00463469	0	0	0.0241177	0.368837
Fermentation 3 sample 02	Fermentation 3	1.75	-8.55	0.306667	0.833333	0.0666667	0.00874876	11.7411	0.048283	0.0136619	0	0.0102793	0.024589	0.0657452	0.0106528	0.00477816	0	0	0.0241177	0.331922
Fermentation 3 sample 03	Fermentation 3	3.15	-7.15	0.633333	1.3	0.733333	0.00874876	12.3332	0.048283	0.0136619	0	0.0102793	0.017224	0.0657452	0.0106528	0.00542165	0	0	0.0241177	0.358048
Fermentation 3 sample 04	Fermentation 3	4.63333	-5.66667	1.53333	2.53333	0.866667	0.00874876	11.0503	0.048283	0.0136619	0	0.0102793	0.017224	0.0657452	0.0106528	0.00463469	0	0	0.0759923	0.312543
Fermentation 3 sample 05	Fermentation 3	6.63333	-3.66667	6.33333	9.53333	2.53333	0.00874876	8.87061	0.048283	0.0136619	0	0.0102793	0.0237896	0.0657452	0.0106528	0.00503504	0	0	0.372111	0.331794
Fermentation 3 sample 06	Fermentation 3	8.66667	-1.63333	20	21.6667	5.33333	0.00874876	0.558751	0.048283	0.0136619	0	0.0102793	0.017224	0.0657452	0.0106528	0.00568341	0	0.0576617	0.641601	0.357325
Fermentation 3 sample 07	Fermentation 3	10	-0.3	19	22.8333	5.73333	0.00874876	0.558751	0.048283	0.0136619	0	0.0102793	0.017224	0.0657452	0.0106528	0.00578761	0	0	0.0241177	0.317467
Fermentation 3 sample 08	Fermentation 3	10.3833	0.0833333	17	21.5667	4.93333	0.00874876	22.2076	0.048283	0.0481264	0	0.0102793	0.218037	0.0657452	0.0183654	0.00502044	0.0242176	0	0.0241177	0.245207
Fermentation 3 sample 09	Fermentation 3	13.5	3.2	15.6667	21.0333	5.16667	0.0105131	20.3479	0.048283	0.454469	0.0583677	0.0871691	0.96033	0.0657452	0.0561445	0.00503028	1.13904	0.0460041	0.0241177	0.282708
Fermentation 3 sample 10	Fermentation 3	16.3667	6.06667	14.6667	21.2	5.46667	0.0187744	16.2899	0.0525315	0.654223	0.0899855	0.146055	1.71886	0.0657452	0.0928318	0.00796544	1.93368	0	0.0241177	0.27896
Fermentation 3 sample 11	Fermentation 3	23.3333	13.0333	14.3333	21.3	5.23333	0.0281925	12.3569	0.063721	0.840077	0.103017	0.302447	2.8907	0.0753569	0.15763	0.0100276	3.43202	0.100712	0.0241177	0.270751
Fermentation 3 sample 12	Fermentation 3	25.7833	15.4833	13.3333	20.9	4.96667	0.0336496	11.6034	0.0520571	0.862833	0.086259	0.317358	3.11258	0.103049	0.174833	0.0107472	3.28854	0.545381	0.0241177	0.261926
Fermentation 3 sample 13	Fermentation 3	28.2833	17.9833	12	20.6333	4.9	0.0326745	9.01017	0.0625218	0.87666	0.0849621	0.313217	2.82781	0.0732584	0.172481	0.00845858	3.8836	0.067015	0.0241177	0.23354
Fermentation 3 sample 14	Fermentation 3	32.3333	22.0333	11	20.6667	5.43333	0.0315183	7.46921	0.0607478	0.850722	0.0811553	0.376474	3.71752	0.0657452	0.185924	0.00825857	4.45687	0	0.0241177	0.235063
Fermentation 3 sample 15	Fermentation 3	34.3	24	12.3333	19.9333	4.43333	0.0319702	5.75093	0.062908	0.845832	0.0943112	0.411936	3.44523	0.0760262	0.19433	0.0097486	4.92995	0.111459	0.0241177	0.243413
