# Supplementary material for: On‐line targeted metabolomics for real‐time monitoring of relevant compounds in fermentation processes
Source: Biotechnol Bioeng. 2023 Nov 22;121(2):683–95. doi: 10.1002/bit.28599 (PMC10953439; doi:10.1002/bit.28599)
Supplement: Supplementary file 1 — Supporting information. [file BIT-121-683-s001.zip › Triplicate smoothed Online MS data.xlsx]

## Sheet: B16,17,18_Online_smooth_full_All_data_3
Experiment	Replicate	Injection	Time [h]	BT time [h]	Value	Parameter
Fermentation 1	Replicate 1	Inj_002	0	-9.305	5392.47	Fumarate
Fermentation 1	Replicate 1	Inj_003	0.0866667	-9.21833	5459.49	Fumarate
Fermentation 1	Replicate 1	Inj_004	0.173333	-9.13167	5523.22	Fumarate
Fermentation 1	Replicate 1	Inj_005	0.26	-9.045	5583.23	Fumarate
Fermentation 1	Replicate 1	Inj_006	0.346667	-8.95833	5639.12	Fumarate
Fermentation 1	Replicate 1	Inj_007	0.433333	-8.87167	5690.48	Fumarate
Fermentation 1	Replicate 1	Inj_008	0.52	-8.785	5736.9	Fumarate
Fermentation 1	Replicate 1	Inj_009	0.606667	-8.69833	5777.98	Fumarate
Fermentation 1	Replicate 1	Inj_010	0.693333	-8.61167	5813.3	Fumarate
Fermentation 1	Replicate 1	Inj_011	0.78	-8.525	5842.45	Fumarate
Fermentation 1	Replicate 1	Inj_012	0.866667	-8.43833	5865.03	Fumarate
Fermentation 1	Replicate 1	Inj_013	0.953333	-8.35167	5880.63	Fumarate
Fermentation 1	Replicate 1	Inj_014	1.04	-8.265	5888.79	Fumarate
Fermentation 1	Replicate 1	Inj_015	1.12667	-8.17833	5889.84	Fumarate
Fermentation 1	Replicate 1	Inj_016	1.21333	-8.09167	5884.54	Fumarate
Fermentation 1	Replicate 1	Inj_017	1.3	-8.005	5873.68	Fumarate
Fermentation 1	Replicate 1	Inj_018	1.38667	-7.91833	5858.01	Fumarate
Fermentation 1	Replicate 1	Inj_019	1.47333	-7.83167	5838.3	Fumarate
Fermentation 1	Replicate 1	Inj_020	1.56	-7.745	5815.32	Fumarate
Fermentation 1	Replicate 1	Inj_021	1.64667	-7.65833	5789.84	Fumarate
Fermentation 1	Replicate 1	Inj_022	1.73333	-7.57167	5762.62	Fumarate
Fermentation 1	Replicate 1	Inj_023	1.82	-7.485	5734.45	Fumarate
Fermentation 1	Replicate 1	Inj_024	1.90667	-7.39833	5706.07	Fumarate
Fermentation 1	Replicate 1	Inj_025	1.99333	-7.31167	5678.27	Fumarate
Fermentation 1	Replicate 1	Inj_026	2.08	-7.225	5642.6	Fumarate
Fermentation 1	Replicate 1	Inj_027	2.16667	-7.13833	5591.9	Fumarate
Fermentation 1	Replicate 1	Inj_028	2.25333	-7.05167	5528.81	Fumarate
Fermentation 1	Replicate 1	Inj_029	2.34	-6.965	5455.96	Fumarate
Fermentation 1	Replicate 1	Inj_030	2.42667	-6.87833	5375.99	Fumarate
Fermentation 1	Replicate 1	Inj_031	2.51333	-6.79167	5291.57	Fumarate
Fermentation 1	Replicate 1	Inj_032	2.6	-6.705	5205.31	Fumarate
Fermentation 1	Replicate 1	Inj_033	2.68667	-6.61833	5119.87	Fumarate
Fermentation 1	Replicate 1	Inj_034	2.77333	-6.53167	5037.9	Fumarate
Fermentation 1	Replicate 1	Inj_035	2.86	-6.445	4962.03	Fumarate
Fermentation 1	Replicate 1	Inj_036	2.94667	-6.35833	4894.9	Fumarate
Fermentation 1	Replicate 1	Inj_037	3.03333	-6.27167	4839.16	Fumarate
Fermentation 1	Replicate 1	Inj_038	3.12	-6.185	4775.41	Fumarate
Fermentation 1	Replicate 1	Inj_039	3.20667	-6.09833	4686.67	Fumarate
Fermentation 1	Replicate 1	Inj_040	3.29333	-6.01167	4579.25	Fumarate
Fermentation 1	Replicate 1	Inj_041	3.38	-5.925	4459.44	Fumarate
Fermentation 1	Replicate 1	Inj_042	3.46639	-5.83861	4333.97	Fumarate
Fermentation 1	Replicate 1	Inj_043	3.55333	-5.75167	4207.91	Fumarate
Fermentation 1	Replicate 1	Inj_044	3.64	-5.665	4088.78	Fumarate
Fermentation 1	Replicate 1	Inj_045	3.72667	-5.57833	3982.48	Fumarate
Fermentation 1	Replicate 1	Inj_046	3.81333	-5.49167	3895.31	Fumarate
Fermentation 1	Replicate 1	Inj_047	3.9	-5.405	3833.58	Fumarate
Fermentation 1	Replicate 1	Inj_048	3.98667	-5.31833	3803.58	Fumarate
Fermentation 1	Replicate 1	Inj_049	4.07306	-5.23194	3811.52	Fumarate
Fermentation 1	Replicate 1	Inj_050	4.15972	-5.14528	3847.06	Fumarate
Fermentation 1	Replicate 1	Inj_051	4.24667	-5.05833	3895.94	Fumarate
Fermentation 1	Replicate 1	Inj_052	4.33306	-4.97194	3957.77	Fumarate
Fermentation 1	Replicate 1	Inj_053	4.41972	-4.88528	4033.23	Fumarate
Fermentation 1	Replicate 1	Inj_054	4.50667	-4.79833	4122.59	Fumarate
Fermentation 1	Replicate 1	Inj_055	4.59333	-4.71167	4225.43	Fumarate
Fermentation 1	Replicate 1	Inj_056	4.67972	-4.62528	4341.77	Fumarate
Fermentation 1	Replicate 1	Inj_057	4.76639	-4.53861	4472.5	Fumarate
Fermentation 1	Replicate 1	Inj_058	4.85306	-4.45194	4617.41	Fumarate
Fermentation 1	Replicate 1	Inj_059	4.93972	-4.36528	4776.66	Fumarate
Fermentation 1	Replicate 1	Inj_060	5.02639	-4.27861	4950.38	Fumarate
Fermentation 1	Replicate 1	Inj_061	5.11333	-4.19167	5139.36	Fumarate
Fermentation 1	Replicate 1	Inj_062	5.19972	-4.10528	5362.58	Fumarate
Fermentation 1	Replicate 1	Inj_063	5.28639	-4.01861	5636.82	Fumarate
Fermentation 1	Replicate 1	Inj_064	5.37306	-3.93194	5952.17	Fumarate
Fermentation 1	Replicate 1	Inj_065	5.45972	-3.84528	6299.36	Fumarate
Fermentation 1	Replicate 1	Inj_066	5.54639	-3.75861	6669.1	Fumarate
Fermentation 1	Replicate 1	Inj_067	5.63306	-3.67194	7052.12	Fumarate
Fermentation 1	Replicate 1	Inj_068	5.71972	-3.58528	7439.14	Fumarate
Fermentation 1	Replicate 1	Inj_069	5.80639	-3.49861	7820.88	Fumarate
Fermentation 1	Replicate 1	Inj_070	5.89306	-3.41194	8188.07	Fumarate
Fermentation 1	Replicate 1	Inj_071	5.97972	-3.32528	8531.43	Fumarate
Fermentation 1	Replicate 1	Inj_072	6.06639	-3.23861	8841.67	Fumarate
Fermentation 1	Replicate 1	Inj_073	6.15306	-3.15194	9109.53	Fumarate
Fermentation 1	Replicate 1	Inj_074	6.23972	-3.06528	9360.45	Fumarate
Fermentation 1	Replicate 1	Inj_075	6.32639	-2.97861	9623.59	Fumarate
Fermentation 1	Replicate 1	Inj_076	6.41306	-2.89194	9895.22	Fumarate
Fermentation 1	Replicate 1	Inj_077	6.49972	-2.80528	10171.6	Fumarate
Fermentation 1	Replicate 1	Inj_078	6.58639	-2.71861	10449.1	Fumarate
Fermentation 1	Replicate 1	Inj_079	6.67306	-2.63194	10723.9	Fumarate
Fermentation 1	Replicate 1	Inj_080	6.75972	-2.54528	10992.4	Fumarate
Fermentation 1	Replicate 1	Inj_081	6.84639	-2.45861	11250.7	Fumarate
Fermentation 1	Replicate 1	Inj_082	6.93306	-2.37194	11495.3	Fumarate
Fermentation 1	Replicate 1	Inj_083	7.01972	-2.28528	11722.3	Fumarate
Fermentation 1	Replicate 1	Inj_084	7.10639	-2.19861	11928	Fumarate
Fermentation 1	Replicate 1	Inj_085	7.19306	-2.11194	12108.8	Fumarate
Fermentation 1	Replicate 1	Inj_086	7.27972	-2.02528	12239.2	Fumarate
Fermentation 1	Replicate 1	Inj_087	7.36639	-1.93861	12317.5	Fumarate
Fermentation 1	Replicate 1	Inj_088	7.45306	-1.85194	12375.5	Fumarate
Fermentation 1	Replicate 1	Inj_089	7.53972	-1.76528	12445	Fumarate
Fermentation 1	Replicate 1	Inj_090	7.62639	-1.67861	12557.8	Fumarate
Fermentation 1	Replicate 1	Inj_091	7.71306	-1.59194	12745.7	Fumarate
Fermentation 1	Replicate 1	Inj_092	7.79972	-1.50528	13040.5	Fumarate
Fermentation 1	Replicate 1	Inj_093	7.88639	-1.41861	13474.1	Fumarate
Fermentation 1	Replicate 1	Inj_094	7.97306	-1.33194	14078.2	Fumarate
Fermentation 1	Replicate 1	Inj_095	8.05972	-1.24528	14884.7	Fumarate
Fermentation 1	Replicate 1	Inj_096	8.14639	-1.15861	15925.4	Fumarate
Fermentation 1	Replicate 1	Inj_097	8.23306	-1.07194	17151.5	Fumarate
Fermentation 1	Replicate 1	Inj_098	8.31972	-0.985278	18493	Fumarate
Fermentation 1	Replicate 1	Inj_099	8.40639	-0.898611	19949.3	Fumarate
Fermentation 1	Replicate 1	Inj_100	8.49278	-0.812222	21514.6	Fumarate
Fermentation 1	Replicate 1	Inj_101	8.57944	-0.725556	23198.4	Fumarate
Fermentation 1	Replicate 1	Inj_102	8.66611	-0.638889	24995.4	Fumarate
Fermentation 1	Replicate 1	Inj_103	8.75278	-0.552222	26905.1	Fumarate
Fermentation 1	Replicate 1	Inj_104	8.83944	-0.465556	28926.9	Fumarate
Fermentation 1	Replicate 1	Inj_105	8.92611	-0.378889	31060.2	Fumarate
Fermentation 1	Replicate 1	Inj_106	11.5911	2.28611	148288	Fumarate
Fermentation 1	Replicate 1	Inj_107	11.6778	2.37278	153687	Fumarate
Fermentation 1	Replicate 1	Inj_108	11.7644	2.45944	159180	Fumarate
Fermentation 1	Replicate 1	Inj_109	11.8511	2.54611	164782	Fumarate
Fermentation 1	Replicate 1	Inj_110	11.9378	2.63278	170507	Fumarate
Fermentation 1	Replicate 1	Inj_111	12.0244	2.71944	176352	Fumarate
Fermentation 1	Replicate 1	Inj_112	12.1111	2.80611	182314	Fumarate
Fermentation 1	Replicate 1	Inj_113	12.1978	2.89278	188388	Fumarate
Fermentation 1	Replicate 1	Inj_114	12.2844	2.97944	194573	Fumarate
Fermentation 1	Replicate 1	Inj_115	12.3711	3.06611	200865	Fumarate
Fermentation 1	Replicate 1	Inj_116	12.4578	3.15278	207261	Fumarate
Fermentation 1	Replicate 1	Inj_117	12.5444	3.23944	213758	Fumarate
Fermentation 1	Replicate 1	Inj_118	12.6311	3.32611	220353	Fumarate
Fermentation 1	Replicate 1	Inj_119	12.7178	3.41278	227041	Fumarate
Fermentation 1	Replicate 1	Inj_120	12.8044	3.49944	233822	Fumarate
Fermentation 1	Replicate 1	Inj_121	12.8911	3.58611	240678	Fumarate
Fermentation 1	Replicate 1	Inj_122	12.9778	3.67278	247592	Fumarate
Fermentation 1	Replicate 1	Inj_123	13.0644	3.75944	254559	Fumarate
Fermentation 1	Replicate 1	Inj_124	13.1511	3.84611	261571	Fumarate
Fermentation 1	Replicate 1	Inj_125	13.2378	3.93278	268622	Fumarate
Fermentation 1	Replicate 1	Inj_126	13.3244	4.01944	275706	Fumarate
Fermentation 1	Replicate 1	Inj_127	13.4111	4.10611	282815	Fumarate
Fermentation 1	Replicate 1	Inj_128	13.4978	4.19278	289943	Fumarate
Fermentation 1	Replicate 1	Inj_129	13.5844	4.27944	297084	Fumarate
Fermentation 1	Replicate 1	Inj_130	13.6711	4.36611	304232	Fumarate
Fermentation 1	Replicate 1	Inj_131	13.7578	4.45278	311379	Fumarate
Fermentation 1	Replicate 1	Inj_132	13.8444	4.53944	318519	Fumarate
Fermentation 1	Replicate 1	Inj_133	13.9311	4.62611	325607	Fumarate
Fermentation 1	Replicate 1	Inj_134	14.0178	4.71278	332618	Fumarate
Fermentation 1	Replicate 1	Inj_135	14.1044	4.79944	339570	Fumarate
Fermentation 1	Replicate 1	Inj_136	14.1911	4.88611	346485	Fumarate
Fermentation 1	Replicate 1	Inj_137	14.2778	4.97278	353380	Fumarate
Fermentation 1	Replicate 1	Inj_138	14.3644	5.05944	360277	Fumarate
Fermentation 1	Replicate 1	Inj_139	14.4511	5.14611	367195	Fumarate
Fermentation 1	Replicate 1	Inj_140	14.5378	5.23278	374154	Fumarate
Fermentation 1	Replicate 1	Inj_141	14.6244	5.31944	381174	Fumarate
Fermentation 1	Replicate 1	Inj_142	14.7111	5.40611	388275	Fumarate
Fermentation 1	Replicate 1	Inj_143	14.7978	5.49278	395476	Fumarate
Fermentation 1	Replicate 1	Inj_144	14.8844	5.57944	402738	Fumarate
Fermentation 1	Replicate 1	Inj_145	14.9711	5.66611	410011	Fumarate
Fermentation 1	Replicate 1	Inj_146	15.0578	5.75278	417301	Fumarate
Fermentation 1	Replicate 1	Inj_147	15.1444	5.83944	424612	Fumarate
Fermentation 1	Replicate 1	Inj_148	15.2311	5.92611	431950	Fumarate
Fermentation 1	Replicate 1	Inj_149	15.3178	6.01278	439320	Fumarate
Fermentation 1	Replicate 1	Inj_150	15.4042	6.09917	446703	Fumarate
Fermentation 1	Replicate 1	Inj_151	15.4911	6.18611	454176	Fumarate
Fermentation 1	Replicate 1	Inj_152	15.5775	6.2725	461649	Fumarate
Fermentation 1	Replicate 1	Inj_153	15.6644	6.35944	469223	Fumarate
Fermentation 1	Replicate 1	Inj_154	15.7508	6.44583	476807	Fumarate
Fermentation 1	Replicate 1	Inj_155	15.8375	6.5325	484478	Fumarate
Fermentation 1	Replicate 1	Inj_156	15.9244	6.61944	492244	Fumarate
Fermentation 1	Replicate 1	Inj_157	16.0111	6.70611	500056	Fumarate
Fermentation 1	Replicate 1	Inj_158	16.0975	6.7925	507909	Fumarate
Fermentation 1	Replicate 1	Inj_159	16.1842	6.87917	515847	Fumarate
Fermentation 1	Replicate 1	Inj_160	16.2708	6.96583	523842	Fumarate
Fermentation 1	Replicate 1	Inj_161	16.3575	7.0525	531888	Fumarate
Fermentation 1	Replicate 1	Inj_162	16.4442	7.13917	539981	Fumarate
Fermentation 1	Replicate 1	Inj_163	16.5308	7.22583	548115	Fumarate
Fermentation 1	Replicate 1	Inj_164	16.6175	7.3125	556287	Fumarate
Fermentation 1	Replicate 1	Inj_165	16.7042	7.39917	564491	Fumarate
Fermentation 1	Replicate 1	Inj_166	16.7908	7.48583	572723	Fumarate
Fermentation 1	Replicate 1	Inj_167	16.8775	7.5725	580977	Fumarate
Fermentation 1	Replicate 1	Inj_168	16.9642	7.65917	589259	Fumarate
Fermentation 1	Replicate 1	Inj_169	17.0508	7.74583	597575	Fumarate
Fermentation 1	Replicate 1	Inj_170	17.1375	7.8325	605925	Fumarate
Fermentation 1	Replicate 1	Inj_171	17.2242	7.91917	614307	Fumarate
Fermentation 1	Replicate 1	Inj_172	17.3108	8.00583	622721	Fumarate
Fermentation 1	Replicate 1	Inj_173	17.3975	8.0925	631166	Fumarate
Fermentation 1	Replicate 1	Inj_174	17.4842	8.17917	639640	Fumarate
Fermentation 1	Replicate 1	Inj_175	17.5708	8.26583	648144	Fumarate
Fermentation 1	Replicate 1	Inj_176	17.6575	8.3525	656676	Fumarate
Fermentation 1	Replicate 1	Inj_177	17.7442	8.43917	665235	Fumarate
Fermentation 1	Replicate 1	Inj_178	17.8308	8.52583	673821	Fumarate
Fermentation 1	Replicate 1	Inj_179	17.9175	8.6125	682432	Fumarate
Fermentation 1	Replicate 1	Inj_180	18.0042	8.69917	691178	Fumarate
Fermentation 1	Replicate 1	Inj_181	18.0908	8.78583	700139	Fumarate
Fermentation 1	Replicate 1	Inj_182	18.1775	8.8725	709268	Fumarate
Fermentation 1	Replicate 1	Inj_183	18.2642	8.95917	718520	Fumarate
Fermentation 1	Replicate 1	Inj_184	18.3508	9.04583	727848	Fumarate
Fermentation 1	Replicate 1	Inj_185	18.4375	9.1325	737206	Fumarate
Fermentation 1	Replicate 1	Inj_186	18.5242	9.21917	746548	Fumarate
Fermentation 1	Replicate 1	Inj_187	18.6108	9.30583	755828	Fumarate
Fermentation 1	Replicate 1	Inj_188	18.6975	9.3925	765000	Fumarate
Fermentation 1	Replicate 1	Inj_189	18.7842	9.47917	774018	Fumarate
Fermentation 1	Replicate 1	Inj_190	18.8708	9.56583	782836	Fumarate
Fermentation 1	Replicate 1	Inj_191	18.9575	9.6525	791508	Fumarate
Fermentation 1	Replicate 1	Inj_192	19.0442	9.73917	800123	Fumarate
Fermentation 1	Replicate 1	Inj_193	19.1308	9.82583	808687	Fumarate
Fermentation 1	Replicate 1	Inj_194	19.2175	9.9125	817206	Fumarate
Fermentation 1	Replicate 1	Inj_195	19.3042	9.99917	825687	Fumarate
Fermentation 1	Replicate 1	Inj_196	19.3908	10.0858	834136	Fumarate
Fermentation 1	Replicate 1	Inj_197	19.4775	10.1725	842559	Fumarate
Fermentation 1	Replicate 1	Inj_198	19.5642	10.2592	850963	Fumarate
Fermentation 1	Replicate 1	Inj_199	19.6508	10.3458	859354	Fumarate
Fermentation 1	Replicate 1	Inj_200	19.7375	10.4325	867738	Fumarate
Fermentation 1	Replicate 1	Inj_201	19.8242	10.5192	876121	Fumarate
Fermentation 1	Replicate 1	Inj_202	19.9108	10.6058	884509	Fumarate
Fermentation 1	Replicate 1	Inj_203	19.9975	10.6925	892831	Fumarate
Fermentation 1	Replicate 1	Inj_204	20.0842	10.7792	901026	Fumarate
Fermentation 1	Replicate 1	Inj_205	20.1708	10.8658	909121	Fumarate
Fermentation 1	Replicate 1	Inj_206	20.2575	10.9525	917144	Fumarate
Fermentation 1	Replicate 1	Inj_207	20.3442	11.0392	925123	Fumarate
Fermentation 1	Replicate 1	Inj_208	20.4308	11.1258	933083	Fumarate
Fermentation 1	Replicate 1	Inj_209	20.5178	11.2128	941077	Fumarate
Fermentation 1	Replicate 1	Inj_210	20.6044	11.2994	949083	Fumarate
Fermentation 1	Replicate 1	Inj_211	20.6911	11.3861	957152	Fumarate
Fermentation 1	Replicate 1	Inj_212	20.7778	11.4728	965311	Fumarate
Fermentation 1	Replicate 1	Inj_213	20.8644	11.5594	973588	Fumarate
Fermentation 1	Replicate 1	Inj_214	20.9511	11.6461	982010	Fumarate
Fermentation 1	Replicate 1	Inj_215	21.0378	11.7328	990520	Fumarate
Fermentation 1	Replicate 1	Inj_216	21.1242	11.8192	999018	Fumarate
Fermentation 1	Replicate 1	Inj_217	21.2111	11.9061	1.00759e+06	Fumarate
Fermentation 1	Replicate 1	Inj_218	21.2978	11.9928	1.01615e+06	Fumarate
Fermentation 1	Replicate 1	Inj_219	21.3844	12.0794	1.02474e+06	Fumarate
Fermentation 1	Replicate 1	Inj_220	21.4708	12.1658	1.03332e+06	Fumarate
Fermentation 1	Replicate 1	Inj_221	21.5578	12.2528	1.04198e+06	Fumarate
Fermentation 1	Replicate 1	Inj_222	21.6444	12.3394	1.05065e+06	Fumarate
Fermentation 1	Replicate 1	Inj_223	21.7308	12.4258	1.05932e+06	Fumarate
Fermentation 1	Replicate 1	Inj_224	21.8175	12.5125	1.06805e+06	Fumarate
Fermentation 1	Replicate 1	Inj_225	21.9042	12.5992	1.07681e+06	Fumarate
Fermentation 1	Replicate 1	Inj_226	21.9908	12.6858	1.08561e+06	Fumarate
Fermentation 1	Replicate 1	Inj_227	22.0778	12.7728	1.09455e+06	Fumarate
Fermentation 1	Replicate 1	Inj_228	22.1642	12.8592	1.10358e+06	Fumarate
Fermentation 1	Replicate 1	Inj_229	22.2508	12.9458	1.11275e+06	Fumarate
Fermentation 1	Replicate 1	Inj_230	22.3375	13.0325	1.12201e+06	Fumarate
Fermentation 1	Replicate 1	Inj_231	22.4242	13.1192	1.13133e+06	Fumarate
Fermentation 1	Replicate 1	Inj_232	22.5108	13.2058	1.14068e+06	Fumarate
Fermentation 1	Replicate 1	Inj_233	22.5975	13.2925	1.15003e+06	Fumarate
Fermentation 1	Replicate 1	Inj_234	22.6842	13.3792	1.15935e+06	Fumarate
Fermentation 1	Replicate 1	Inj_235	22.7708	13.4658	1.16861e+06	Fumarate
Fermentation 1	Replicate 1	Inj_236	22.8575	13.5525	1.17779e+06	Fumarate
Fermentation 1	Replicate 1	Inj_237	22.9442	13.6392	1.18685e+06	Fumarate
Fermentation 1	Replicate 1	Inj_238	23.0308	13.7258	1.19589e+06	Fumarate
Fermentation 1	Replicate 1	Inj_239	23.1175	13.8125	1.20504e+06	Fumarate
Fermentation 1	Replicate 1	Inj_240	23.2042	13.8992	1.21426e+06	Fumarate
Fermentation 1	Replicate 1	Inj_241	23.2908	13.9858	1.22353e+06	Fumarate
Fermentation 1	Replicate 1	Inj_242	23.3775	14.0725	1.23283e+06	Fumarate
Fermentation 1	Replicate 1	Inj_243	23.4642	14.1592	1.24213e+06	Fumarate
Fermentation 1	Replicate 1	Inj_244	23.5508	14.2458	1.25141e+06	Fumarate
Fermentation 1	Replicate 1	Inj_245	23.6375	14.3325	1.26065e+06	Fumarate
Fermentation 1	Replicate 1	Inj_246	23.7242	14.4192	1.26981e+06	Fumarate
Fermentation 1	Replicate 1	Inj_247	23.8108	14.5058	1.27889e+06	Fumarate
Fermentation 1	Replicate 1	Inj_248	23.8975	14.5925	1.28785e+06	Fumarate
Fermentation 1	Replicate 1	Inj_249	23.9842	14.6792	1.29667e+06	Fumarate
Fermentation 1	Replicate 1	Inj_250	24.0708	14.7658	1.30535e+06	Fumarate
Fermentation 1	Replicate 1	Inj_251	24.1575	14.8525	1.31392e+06	Fumarate
Fermentation 1	Replicate 1	Inj_252	24.2442	14.9392	1.32238e+06	Fumarate
Fermentation 1	Replicate 1	Inj_253	24.3308	15.0258	1.33076e+06	Fumarate
Fermentation 1	Replicate 1	Inj_254	24.4175	15.1125	1.33905e+06	Fumarate
Fermentation 1	Replicate 1	Inj_255	24.5042	15.1992	1.34729e+06	Fumarate
Fermentation 1	Replicate 1	Inj_256	24.5908	15.2858	1.35547e+06	Fumarate
Fermentation 1	Replicate 1	Inj_257	24.6775	15.3725	1.36361e+06	Fumarate
Fermentation 1	Replicate 1	Inj_258	24.7642	15.4592	1.37172e+06	Fumarate
Fermentation 1	Replicate 1	Inj_259	24.8511	15.5461	1.37985e+06	Fumarate
Fermentation 1	Replicate 1	Inj_260	24.9378	15.6328	1.38795e+06	Fumarate
Fermentation 1	Replicate 1	Inj_261	25.0244	15.7194	1.39606e+06	Fumarate
Fermentation 1	Replicate 1	Inj_262	25.1111	15.8061	1.40407e+06	Fumarate
Fermentation 1	Replicate 1	Inj_263	25.1978	15.8928	1.41191e+06	Fumarate
Fermentation 1	Replicate 1	Inj_264	25.2844	15.9794	1.41961e+06	Fumarate
Fermentation 1	Replicate 1	Inj_265	25.3711	16.0661	1.42721e+06	Fumarate
Fermentation 1	Replicate 1	Inj_266	25.4578	16.1528	1.43475e+06	Fumarate
Fermentation 1	Replicate 1	Inj_267	25.5444	16.2394	1.44227e+06	Fumarate
Fermentation 1	Replicate 1	Inj_268	25.6311	16.3261	1.44982e+06	Fumarate
Fermentation 1	Replicate 1	Inj_269	25.7178	16.4128	1.45743e+06	Fumarate
Fermentation 1	Replicate 1	Inj_270	25.8044	16.4994	1.46514e+06	Fumarate
Fermentation 1	Replicate 1	Inj_271	25.8911	16.5861	1.473e+06	Fumarate
Fermentation 1	Replicate 1	Inj_272	25.9778	16.6728	1.48104e+06	Fumarate
Fermentation 1	Replicate 1	Inj_273	26.0644	16.7594	1.4893e+06	Fumarate
Fermentation 1	Replicate 1	Inj_274	26.1511	16.8461	1.49763e+06	Fumarate
Fermentation 1	Replicate 1	Inj_275	26.2378	16.9328	1.50583e+06	Fumarate
Fermentation 1	Replicate 1	Inj_276	26.3244	17.0194	1.51396e+06	Fumarate
Fermentation 1	Replicate 1	Inj_277	26.4111	17.1061	1.52205e+06	Fumarate
Fermentation 1	Replicate 1	Inj_278	26.4978	17.1928	1.53014e+06	Fumarate
Fermentation 1	Replicate 1	Inj_279	26.5844	17.2794	1.53826e+06	Fumarate
Fermentation 1	Replicate 1	Inj_280	26.6711	17.3661	1.54645e+06	Fumarate
Fermentation 1	Replicate 1	Inj_281	26.7578	17.4528	1.55475e+06	Fumarate
Fermentation 1	Replicate 1	Inj_282	26.8444	17.5394	1.56319e+06	Fumarate
Fermentation 1	Replicate 1	Inj_283	26.9311	17.6261	1.57182e+06	Fumarate
Fermentation 1	Replicate 1	Inj_284	27.0178	17.7128	1.58066e+06	Fumarate
Fermentation 1	Replicate 1	Inj_285	27.1044	17.7994	1.58977e+06	Fumarate
Fermentation 1	Replicate 1	Inj_286	27.1908	17.8858	1.59913e+06	Fumarate
Fermentation 1	Replicate 1	Inj_287	27.2778	17.9728	1.60878e+06	Fumarate
Fermentation 1	Replicate 1	Inj_288	27.3642	18.0592	1.61856e+06	Fumarate
Fermentation 1	Replicate 1	Inj_289	27.4511	18.1461	1.62856e+06	Fumarate
Fermentation 1	Replicate 1	Inj_290	27.5378	18.2328	1.63863e+06	Fumarate
Fermentation 1	Replicate 1	Inj_291	27.6244	18.3194	1.64877e+06	Fumarate
Fermentation 1	Replicate 1	Inj_292	27.7111	18.4061	1.65893e+06	Fumarate
Fermentation 1	Replicate 1	Inj_293	27.7975	18.4925	1.66905e+06	Fumarate
Fermentation 1	Replicate 1	Inj_294	27.8842	18.5792	1.67913e+06	Fumarate
Fermentation 1	Replicate 1	Inj_295	27.9708	18.6658	1.68911e+06	Fumarate
Fermentation 1	Replicate 1	Inj_296	28.0578	18.7528	1.69898e+06	Fumarate
Fermentation 1	Replicate 1	Inj_297	28.1444	18.8394	1.70892e+06	Fumarate
Fermentation 1	Replicate 1	Inj_298	28.2308	18.9258	1.71913e+06	Fumarate
Fermentation 1	Replicate 1	Inj_299	28.3175	19.0125	1.72962e+06	Fumarate
Fermentation 1	Replicate 1	Inj_300	28.4042	19.0992	1.74027e+06	Fumarate
Fermentation 1	Replicate 1	Inj_301	28.4908	19.1858	1.75101e+06	Fumarate
Fermentation 1	Replicate 1	Inj_302	28.5775	19.2725	1.76178e+06	Fumarate
Fermentation 1	Replicate 1	Inj_303	28.6644	19.3594	1.77253e+06	Fumarate
Fermentation 1	Replicate 1	Inj_304	28.7511	19.4461	1.78312e+06	Fumarate
Fermentation 1	Replicate 1	Inj_305	28.8378	19.5328	1.79351e+06	Fumarate
Fermentation 1	Replicate 1	Inj_306	28.9244	19.6194	1.80363e+06	Fumarate
Fermentation 1	Replicate 1	Inj_307	29.0111	19.7061	1.81341e+06	Fumarate
Fermentation 1	Replicate 1	Inj_308	29.0978	19.7928	1.82277e+06	Fumarate
Fermentation 1	Replicate 1	Inj_309	29.1844	19.8794	1.83193e+06	Fumarate
Fermentation 1	Replicate 1	Inj_310	29.2711	19.9661	1.84111e+06	Fumarate
Fermentation 1	Replicate 1	Inj_311	29.3578	20.0528	1.85029e+06	Fumarate
Fermentation 1	Replicate 1	Inj_312	29.4444	20.1394	1.85944e+06	Fumarate
Fermentation 1	Replicate 1	Inj_313	29.5311	20.2261	1.86854e+06	Fumarate
Fermentation 1	Replicate 1	Inj_314	29.6178	20.3128	1.87754e+06	Fumarate
Fermentation 1	Replicate 1	Inj_315	29.7044	20.3994	1.88642e+06	Fumarate
Fermentation 1	Replicate 1	Inj_316	29.7911	20.4861	1.89515e+06	Fumarate
Fermentation 1	Replicate 1	Inj_317	29.8778	20.5728	1.9037e+06	Fumarate
Fermentation 1	Replicate 1	Inj_318	29.9644	20.6594	1.91205e+06	Fumarate
Fermentation 1	Replicate 1	Inj_319	30.0511	20.7461	1.92015e+06	Fumarate
Fermentation 1	Replicate 1	Inj_320	30.1378	20.8328	1.92798e+06	Fumarate
Fermentation 1	Replicate 1	Inj_321	30.2244	20.9194	1.93546e+06	Fumarate
Fermentation 1	Replicate 1	Inj_322	30.3111	21.0061	1.94257e+06	Fumarate
Fermentation 1	Replicate 1	Inj_323	30.3978	21.0928	1.94937e+06	Fumarate
Fermentation 1	Replicate 1	Inj_324	30.4844	21.1794	1.95591e+06	Fumarate
Fermentation 1	Replicate 1	Inj_325	30.5711	21.2661	1.96225e+06	Fumarate
Fermentation 1	Replicate 1	Inj_326	30.6578	21.3528	1.96845e+06	Fumarate
Fermentation 1	Replicate 1	Inj_327	30.7444	21.4394	1.97455e+06	Fumarate
Fermentation 1	Replicate 1	Inj_328	30.8311	21.5261	1.98062e+06	Fumarate
Fermentation 1	Replicate 1	Inj_329	30.9178	21.6128	1.98671e+06	Fumarate
Fermentation 1	Replicate 1	Inj_330	31.0044	21.6994	1.99287e+06	Fumarate
Fermentation 1	Replicate 1	Inj_331	31.0911	21.7861	1.99917e+06	Fumarate
Fermentation 1	Replicate 1	Inj_332	31.1778	21.8728	2.00534e+06	Fumarate
Fermentation 1	Replicate 1	Inj_333	31.2644	21.9594	2.01114e+06	Fumarate
Fermentation 1	Replicate 1	Inj_334	31.3511	22.0461	2.01663e+06	Fumarate
Fermentation 1	Replicate 1	Inj_335	31.4378	22.1328	2.02189e+06	Fumarate
Fermentation 1	Replicate 1	Inj_336	31.5244	22.2194	2.02701e+06	Fumarate
Fermentation 1	Replicate 1	Inj_337	31.6111	22.3061	2.03205e+06	Fumarate
Fermentation 1	Replicate 1	Inj_338	31.6978	22.3928	2.03709e+06	Fumarate
Fermentation 1	Replicate 1	Inj_339	31.7844	22.4794	2.0422e+06	Fumarate
Fermentation 1	Replicate 1	Inj_340	31.8711	22.5661	2.04747e+06	Fumarate
Fermentation 1	Replicate 1	Inj_341	31.9578	22.6528	2.05296e+06	Fumarate
Fermentation 1	Replicate 1	Inj_342	32.0444	22.7394	2.05875e+06	Fumarate
Fermentation 1	Replicate 1	Inj_343	32.1311	22.8261	2.06491e+06	Fumarate
Fermentation 1	Replicate 1	Inj_344	32.2178	22.9128	2.07131e+06	Fumarate
Fermentation 1	Replicate 1	Inj_345	32.3044	22.9994	2.07775e+06	Fumarate
Fermentation 1	Replicate 1	Inj_346	32.3911	23.0861	2.08423e+06	Fumarate
Fermentation 1	Replicate 1	Inj_347	32.4778	23.1728	2.09076e+06	Fumarate
Fermentation 1	Replicate 1	Inj_348	32.5644	23.2594	2.09733e+06	Fumarate
Fermentation 1	Replicate 1	Inj_349	32.6511	23.3461	2.10394e+06	Fumarate
Fermentation 1	Replicate 1	Inj_350	32.7375	23.4325	2.11059e+06	Fumarate
Fermentation 1	Replicate 1	Inj_351	32.8242	23.5192	2.11731e+06	Fumarate
Fermentation 1	Replicate 1	Inj_352	32.9108	23.6058	2.12407e+06	Fumarate
Fermentation 1	Replicate 1	Inj_353	32.9975	23.6925	2.1309e+06	Fumarate
Fermentation 1	Replicate 1	Inj_354	33.0842	23.7792	2.13778e+06	Fumarate
Fermentation 1	Replicate 1	Inj_355	33.1708	23.8658	2.14471e+06	Fumarate
Fermentation 1	Replicate 1	Inj_356	33.2575	23.9525	2.1517e+06	Fumarate
Fermentation 1	Replicate 1	Inj_357	33.3442	24.0392	2.15873e+06	Fumarate
Fermentation 1	Replicate 1	Inj_358	33.4308	24.1258	2.16581e+06	Fumarate
Fermentation 1	Replicate 1	Inj_359	33.5175	24.2125	2.17294e+06	Fumarate
Fermentation 1	Replicate 1	Inj_360	33.6042	24.2992	2.18012e+06	Fumarate
Fermentation 1	Replicate 1	Inj_361	33.6908	24.3858	2.18735e+06	Fumarate
Fermentation 1	Replicate 1	Inj_362	33.7775	24.4725	2.19464e+06	Fumarate
Fermentation 1	Replicate 1	Inj_363	33.8642	24.5592	2.20199e+06	Fumarate
Fermentation 1	Replicate 1	Inj_364	33.9508	24.6458	2.2094e+06	Fumarate
Fermentation 1	Replicate 1	Inj_365	34.0375	24.7325	2.21688e+06	Fumarate
Fermentation 1	Replicate 1	Inj_366	34.1242	24.8192	2.22442e+06	Fumarate
Fermentation 1	Replicate 1	Inj_367	34.2108	24.9058	2.23203e+06	Fumarate
Fermentation 1	Replicate 1	Inj_368	34.2975	24.9925	2.23971e+06	Fumarate
Fermentation 1	Replicate 1	Inj_369	34.3842	25.0792	2.24745e+06	Fumarate
Fermentation 1	Replicate 1	Inj_370	34.4708	25.1658	2.25526e+06	Fumarate
Fermentation 1	Replicate 1	Inj_371	34.5575	25.2525	2.26312e+06	Fumarate
Fermentation 1	Replicate 1	Inj_372	34.6442	25.3392	2.27104e+06	Fumarate
Fermentation 1	Replicate 1	Inj_373	34.7308	25.4258	2.27903e+06	Fumarate
Fermentation 1	Replicate 1	Inj_374	34.8175	25.5125	2.28707e+06	Fumarate
Fermentation 1	Replicate 1	Inj_375	34.9042	25.5992	2.29517e+06	Fumarate
Fermentation 1	Replicate 1	Inj_376	34.9908	25.6858	2.30332e+06	Fumarate
Fermentation 1	Replicate 1	Inj_377	35.0775	25.7725	2.31153e+06	Fumarate
Fermentation 1	Replicate 1	Inj_378	35.1642	25.8592	2.3198e+06	Fumarate
Fermentation 2	Replicate 2	Inj_002	0.0866667	-9.23833	16042.8	Fumarate
Fermentation 2	Replicate 2	Inj_013	2.01917	-7.30583	12224.3	Fumarate
Fermentation 2	Replicate 2	Inj_014	2.10583	-7.21917	12047.7	Fumarate
Fermentation 2	Replicate 2	Inj_015	2.1925	-7.1325	11868.2	Fumarate
Fermentation 2	Replicate 2	Inj_016	2.27917	-7.04583	11685.5	Fumarate
Fermentation 2	Replicate 2	Inj_017	2.36583	-6.95917	11499.1	Fumarate
Fermentation 2	Replicate 2	Inj_018	2.4525	-6.8725	11308.8	Fumarate
Fermentation 2	Replicate 2	Inj_019	2.53917	-6.78583	11114.3	Fumarate
Fermentation 2	Replicate 2	Inj_020	2.62583	-6.69917	10915.2	Fumarate
Fermentation 2	Replicate 2	Inj_021	2.7125	-6.6125	10711.3	Fumarate
Fermentation 2	Replicate 2	Inj_022	2.79917	-6.52583	10502.2	Fumarate
Fermentation 2	Replicate 2	Inj_023	2.88583	-6.43917	10287.7	Fumarate
Fermentation 2	Replicate 2	Inj_024	2.9725	-6.3525	10060	Fumarate
Fermentation 2	Replicate 2	Inj_025	3.05917	-6.26583	9814.58	Fumarate
Fermentation 2	Replicate 2	Inj_026	3.14583	-6.17917	9555.47	Fumarate
Fermentation 2	Replicate 2	Inj_027	3.2325	-6.0925	9286.85	Fumarate
Fermentation 2	Replicate 2	Inj_028	3.31917	-6.00583	9012.82	Fumarate
Fermentation 2	Replicate 2	Inj_029	3.40583	-5.91917	8737.54	Fumarate
Fermentation 2	Replicate 2	Inj_030	3.4925	-5.8325	8465.13	Fumarate
Fermentation 2	Replicate 2	Inj_031	3.57917	-5.74583	8199.73	Fumarate
Fermentation 2	Replicate 2	Inj_032	3.66583	-5.65917	7945.46	Fumarate
Fermentation 2	Replicate 2	Inj_033	3.7525	-5.5725	7706.46	Fumarate
Fermentation 2	Replicate 2	Inj_034	3.83917	-5.48583	7486.87	Fumarate
Fermentation 2	Replicate 2	Inj_035	3.92583	-5.39917	7279.07	Fumarate
Fermentation 2	Replicate 2	Inj_036	4.0125	-5.3125	7074.91	Fumarate
Fermentation 2	Replicate 2	Inj_037	4.09917	-5.22583	6877.72	Fumarate
Fermentation 2	Replicate 2	Inj_038	4.18583	-5.13917	6690.81	Fumarate
Fermentation 2	Replicate 2	Inj_039	4.2725	-5.0525	6517.5	Fumarate
Fermentation 2	Replicate 2	Inj_040	4.35917	-4.96583	6361.11	Fumarate
Fermentation 2	Replicate 2	Inj_041	4.44583	-4.87917	6224.96	Fumarate
Fermentation 2	Replicate 2	Inj_042	4.5325	-4.7925	6112.37	Fumarate
Fermentation 2	Replicate 2	Inj_043	4.61917	-4.70583	6026.65	Fumarate
Fermentation 2	Replicate 2	Inj_044	4.70583	-4.61917	5971.13	Fumarate
Fermentation 2	Replicate 2	Inj_045	4.7925	-4.5325	5949.13	Fumarate
Fermentation 2	Replicate 2	Inj_046	4.87917	-4.44583	5963.96	Fumarate
Fermentation 2	Replicate 2	Inj_047	4.96583	-4.35917	6042.61	Fumarate
Fermentation 2	Replicate 2	Inj_048	5.0525	-4.2725	6200.79	Fumarate
Fermentation 2	Replicate 2	Inj_049	5.13917	-4.18583	6424.86	Fumarate
Fermentation 2	Replicate 2	Inj_050	5.22583	-4.09917	6701.22	Fumarate
Fermentation 2	Replicate 2	Inj_051	5.3125	-4.0125	7016.22	Fumarate
Fermentation 2	Replicate 2	Inj_052	5.39917	-3.92583	7356.26	Fumarate
Fermentation 2	Replicate 2	Inj_053	5.48583	-3.83917	7707.7	Fumarate
Fermentation 2	Replicate 2	Inj_054	5.5725	-3.7525	8056.92	Fumarate
Fermentation 2	Replicate 2	Inj_055	5.65917	-3.66583	8390.3	Fumarate
Fermentation 2	Replicate 2	Inj_056	5.74583	-3.57917	8694.22	Fumarate
Fermentation 2	Replicate 2	Inj_057	5.8325	-3.4925	8955.05	Fumarate
Fermentation 2	Replicate 2	Inj_058	5.91917	-3.40583	9219.87	Fumarate
Fermentation 2	Replicate 2	Inj_059	6.00583	-3.31917	9537.11	Fumarate
Fermentation 2	Replicate 2	Inj_060	6.0925	-3.2325	9895.13	Fumarate
Fermentation 2	Replicate 2	Inj_061	6.17917	-3.14583	10282.3	Fumarate
Fermentation 2	Replicate 2	Inj_062	6.26583	-3.05917	10687	Fumarate
Fermentation 2	Replicate 2	Inj_063	6.3525	-2.9725	11097.6	Fumarate
Fermentation 2	Replicate 2	Inj_064	6.43917	-2.88583	11502.4	Fumarate
Fermentation 2	Replicate 2	Inj_065	6.52583	-2.79917	11889.9	Fumarate
Fermentation 2	Replicate 2	Inj_066	6.6125	-2.7125	12248.4	Fumarate
Fermentation 2	Replicate 2	Inj_067	6.69917	-2.62583	12566.2	Fumarate
Fermentation 2	Replicate 2	Inj_068	6.78583	-2.53917	12831.8	Fumarate
Fermentation 2	Replicate 2	Inj_069	6.8725	-2.4525	13033.4	Fumarate
Fermentation 2	Replicate 2	Inj_070	6.95917	-2.36583	13097	Fumarate
Fermentation 2	Replicate 2	Inj_071	7.04583	-2.27917	12984.7	Fumarate
Fermentation 2	Replicate 2	Inj_072	7.1325	-2.1925	12739.2	Fumarate
Fermentation 2	Replicate 2	Inj_073	7.21917	-2.10583	12403.2	Fumarate
Fermentation 2	Replicate 2	Inj_074	7.30583	-2.01917	12019.4	Fumarate
Fermentation 2	Replicate 2	Inj_075	7.3925	-1.9325	11630.7	Fumarate
Fermentation 2	Replicate 2	Inj_076	7.47917	-1.84583	11279.8	Fumarate
Fermentation 2	Replicate 2	Inj_077	7.56583	-1.75917	11009.4	Fumarate
Fermentation 2	Replicate 2	Inj_078	7.6525	-1.6725	10862.3	Fumarate
Fermentation 2	Replicate 2	Inj_079	7.73917	-1.58583	10881.2	Fumarate
Fermentation 2	Replicate 2	Inj_080	7.82583	-1.49917	11108.9	Fumarate
Fermentation 2	Replicate 2	Inj_081	7.9125	-1.4125	11276.4	Fumarate
Fermentation 2	Replicate 2	Inj_082	7.99917	-1.32583	11142.8	Fumarate
Fermentation 2	Replicate 2	Inj_083	8.08583	-1.23917	10792.4	Fumarate
Fermentation 2	Replicate 2	Inj_084	8.1725	-1.1525	10309.9	Fumarate
Fermentation 2	Replicate 2	Inj_085	8.25917	-1.06583	9779.81	Fumarate
Fermentation 2	Replicate 2	Inj_086	8.34583	-0.979167	9286.63	Fumarate
Fermentation 2	Replicate 2	Inj_087	8.4325	-0.8925	8914.92	Fumarate
Fermentation 2	Replicate 2	Inj_088	8.51917	-0.805833	8749.2	Fumarate
Fermentation 2	Replicate 2	Inj_089	8.60556	-0.719444	8873.05	Fumarate
Fermentation 2	Replicate 2	Inj_090	8.6925	-0.6325	9373.88	Fumarate
Fermentation 2	Replicate 2	Inj_091	8.77889	-0.546111	10329.4	Fumarate
Fermentation 2	Replicate 2	Inj_092	8.86556	-0.459444	11831.2	Fumarate
Fermentation 2	Replicate 2	Inj_093	8.95222	-0.372778	13591	Fumarate
Fermentation 2	Replicate 2	Inj_094	9.03889	-0.286111	15308.5	Fumarate
Fermentation 2	Replicate 2	Inj_095	9.12556	-0.199444	17046.1	Fumarate
Fermentation 2	Replicate 2	Inj_096	9.21222	-0.112778	18866.2	Fumarate
Fermentation 2	Replicate 2	Inj_097	9.29917	-0.0258333	20838	Fumarate
Fermentation 2	Replicate 2	Inj_098	9.38556	0.0605556	23004	Fumarate
Fermentation 2	Replicate 2	Inj_099	9.47222	0.147222	25446.6	Fumarate
Fermentation 2	Replicate 2	Inj_100	9.55889	0.233889	28221.6	Fumarate
Fermentation 2	Replicate 2	Inj_101	9.64583	0.320833	31402.4	Fumarate
Fermentation 2	Replicate 2	Inj_102	9.73222	0.407222	35018.7	Fumarate
Fermentation 2	Replicate 2	Inj_103	9.81889	0.493889	39165.7	Fumarate
Fermentation 2	Replicate 2	Inj_104	9.90583	0.580833	43887.2	Fumarate
Fermentation 2	Replicate 2	Inj_105	9.9925	0.6675	49112.4	Fumarate
Fermentation 2	Replicate 2	Inj_106	10.0789	0.753889	54780.4	Fumarate
Fermentation 2	Replicate 2	Inj_107	10.1656	0.840556	60871.5	Fumarate
Fermentation 2	Replicate 2	Inj_108	10.2522	0.927222	67311.9	Fumarate
Fermentation 2	Replicate 2	Inj_109	10.3389	1.01389	74045.4	Fumarate
Fermentation 2	Replicate 2	Inj_110	10.4256	1.10056	81015.5	Fumarate
Fermentation 2	Replicate 2	Inj_111	10.5122	1.18722	88166.1	Fumarate
Fermentation 2	Replicate 2	Inj_112	10.5989	1.27389	95440.9	Fumarate
Fermentation 2	Replicate 2	Inj_113	10.6856	1.36056	102784	Fumarate
Fermentation 2	Replicate 2	Inj_114	10.7722	1.44722	110138	Fumarate
Fermentation 2	Replicate 2	Inj_115	10.8589	1.53389	117447	Fumarate
Fermentation 2	Replicate 2	Inj_116	10.9456	1.62056	125027	Fumarate
Fermentation 2	Replicate 2	Inj_117	11.0322	1.70722	133162	Fumarate
Fermentation 2	Replicate 2	Inj_118	11.1189	1.79389	141757	Fumarate
Fermentation 2	Replicate 2	Inj_119	11.2056	1.88056	150713	Fumarate
Fermentation 2	Replicate 2	Inj_120	11.2922	1.96722	159934	Fumarate
Fermentation 2	Replicate 2	Inj_121	11.3789	2.05389	169322	Fumarate
Fermentation 2	Replicate 2	Inj_122	11.4656	2.14056	178779	Fumarate
Fermentation 2	Replicate 2	Inj_123	11.5522	2.22722	188209	Fumarate
Fermentation 2	Replicate 2	Inj_124	11.6389	2.31389	197514	Fumarate
Fermentation 2	Replicate 2	Inj_125	11.7256	2.40056	206596	Fumarate
Fermentation 2	Replicate 2	Inj_126	11.8122	2.48722	215359	Fumarate
Fermentation 2	Replicate 2	Inj_127	11.8989	2.57389	224053	Fumarate
Fermentation 2	Replicate 2	Inj_128	11.9856	2.66056	232966	Fumarate
Fermentation 2	Replicate 2	Inj_129	12.0722	2.74722	242055	Fumarate
Fermentation 2	Replicate 2	Inj_130	12.1589	2.83389	251279	Fumarate
Fermentation 2	Replicate 2	Inj_131	12.2456	2.92056	260596	Fumarate
Fermentation 2	Replicate 2	Inj_132	12.3322	3.00722	269964	Fumarate
Fermentation 2	Replicate 2	Inj_133	12.4189	3.09389	279341	Fumarate
Fermentation 2	Replicate 2	Inj_134	12.5056	3.18056	288685	Fumarate
Fermentation 2	Replicate 2	Inj_135	12.5922	3.26722	297954	Fumarate
Fermentation 2	Replicate 2	Inj_136	12.6789	3.35389	307107	Fumarate
Fermentation 2	Replicate 2	Inj_137	12.7656	3.44056	316100	Fumarate
Fermentation 2	Replicate 2	Inj_138	12.8522	3.52722	324893	Fumarate
Fermentation 2	Replicate 2	Inj_139	12.9386	3.61361	333472	Fumarate
Fermentation 2	Replicate 2	Inj_140	13.0253	3.70028	341951	Fumarate
Fermentation 2	Replicate 2	Inj_141	13.1119	3.78694	350328	Fumarate
Fermentation 2	Replicate 2	Inj_142	13.1986	3.87361	358630	Fumarate
Fermentation 2	Replicate 2	Inj_143	13.2853	3.96028	366881	Fumarate
Fermentation 2	Replicate 2	Inj_144	13.3719	4.04694	375109	Fumarate
Fermentation 2	Replicate 2	Inj_145	13.4586	4.13361	383338	Fumarate
Fermentation 2	Replicate 2	Inj_146	13.5453	4.22028	391594	Fumarate
Fermentation 2	Replicate 2	Inj_147	13.6319	4.30694	399904	Fumarate
Fermentation 2	Replicate 2	Inj_148	13.7186	4.39361	408293	Fumarate
Fermentation 2	Replicate 2	Inj_149	13.8053	4.48028	416788	Fumarate
Fermentation 2	Replicate 2	Inj_150	13.8919	4.56694	425314	Fumarate
Fermentation 2	Replicate 2	Inj_151	13.9786	4.65361	433791	Fumarate
Fermentation 2	Replicate 2	Inj_152	14.0653	4.74028	442234	Fumarate
Fermentation 2	Replicate 2	Inj_153	14.1519	4.82694	450657	Fumarate
Fermentation 2	Replicate 2	Inj_154	14.2386	4.91361	459073	Fumarate
Fermentation 2	Replicate 2	Inj_155	14.3253	5.00028	467498	Fumarate
Fermentation 2	Replicate 2	Inj_156	14.4119	5.08694	475945	Fumarate
Fermentation 2	Replicate 2	Inj_157	14.4986	5.17361	484428	Fumarate
Fermentation 2	Replicate 2	Inj_158	14.5853	5.26028	492963	Fumarate
Fermentation 2	Replicate 2	Inj_159	14.6719	5.34694	501563	Fumarate
Fermentation 2	Replicate 2	Inj_160	14.7586	5.43361	510242	Fumarate
Fermentation 2	Replicate 2	Inj_161	14.8453	5.52028	519015	Fumarate
Fermentation 2	Replicate 2	Inj_162	14.9319	5.60694	527804	Fumarate
Fermentation 2	Replicate 2	Inj_163	15.0186	5.69361	536534	Fumarate
Fermentation 2	Replicate 2	Inj_164	15.1053	5.78028	545228	Fumarate
Fermentation 2	Replicate 2	Inj_165	15.1919	5.86694	553909	Fumarate
Fermentation 2	Replicate 2	Inj_166	15.2786	5.95361	562599	Fumarate
Fermentation 2	Replicate 2	Inj_167	15.3653	6.04028	571320	Fumarate
Fermentation 2	Replicate 2	Inj_168	15.4525	6.1275	580151	Fumarate
Fermentation 2	Replicate 2	Inj_169	15.5397	6.21472	589060	Fumarate
Fermentation 2	Replicate 2	Inj_170	15.6264	6.30139	598011	Fumarate
Fermentation 2	Replicate 2	Inj_171	15.7131	6.38806	607082	Fumarate
Fermentation 2	Replicate 2	Inj_172	15.7994	6.47444	616268	Fumarate
Fermentation 2	Replicate 2	Inj_173	15.8861	6.56111	625596	Fumarate
Fermentation 2	Replicate 2	Inj_174	15.9728	6.64778	634992	Fumarate
Fermentation 2	Replicate 2	Inj_175	16.0594	6.73444	644459	Fumarate
Fermentation 2	Replicate 2	Inj_176	16.1461	6.82111	653997	Fumarate
Fermentation 2	Replicate 2	Inj_177	16.2328	6.90778	663606	Fumarate
Fermentation 2	Replicate 2	Inj_178	16.3194	6.99444	673288	Fumarate
Fermentation 2	Replicate 2	Inj_179	16.4061	7.08111	683044	Fumarate
Fermentation 2	Replicate 2	Inj_180	16.4928	7.16778	692874	Fumarate
Fermentation 2	Replicate 2	Inj_181	16.5794	7.25444	702780	Fumarate
Fermentation 2	Replicate 2	Inj_182	16.6661	7.34111	712763	Fumarate
Fermentation 2	Replicate 2	Inj_183	16.7528	7.42778	722823	Fumarate
Fermentation 2	Replicate 2	Inj_184	16.8394	7.51444	732994	Fumarate
Fermentation 2	Replicate 2	Inj_185	16.9261	7.60111	743293	Fumarate
Fermentation 2	Replicate 2	Inj_186	17.0128	7.68778	753704	Fumarate
Fermentation 2	Replicate 2	Inj_187	17.0994	7.77444	764206	Fumarate
Fermentation 2	Replicate 2	Inj_188	17.1861	7.86111	774781	Fumarate
Fermentation 2	Replicate 2	Inj_189	17.2728	7.94778	785409	Fumarate
Fermentation 2	Replicate 2	Inj_190	17.3594	8.03444	796072	Fumarate
Fermentation 2	Replicate 2	Inj_191	17.4461	8.12111	806752	Fumarate
Fermentation 2	Replicate 2	Inj_192	17.5328	8.20778	817428	Fumarate
Fermentation 2	Replicate 2	Inj_193	17.6194	8.29444	828082	Fumarate
Fermentation 2	Replicate 2	Inj_194	17.7061	8.38111	838696	Fumarate
Fermentation 2	Replicate 2	Inj_195	17.7928	8.46778	849384	Fumarate
Fermentation 2	Replicate 2	Inj_196	17.8794	8.55444	860256	Fumarate
Fermentation 2	Replicate 2	Inj_197	17.9661	8.64111	871280	Fumarate
Fermentation 2	Replicate 2	Inj_198	18.0528	8.72778	882423	Fumarate
Fermentation 2	Replicate 2	Inj_199	18.1394	8.81444	893655	Fumarate
Fermentation 2	Replicate 2	Inj_200	18.2261	8.90111	904944	Fumarate
Fermentation 2	Replicate 2	Inj_201	18.3128	8.98778	916259	Fumarate
Fermentation 2	Replicate 2	Inj_202	18.3994	9.07444	927567	Fumarate
Fermentation 2	Replicate 2	Inj_203	18.4861	9.16111	938838	Fumarate
Fermentation 2	Replicate 2	Inj_204	18.5728	9.24778	950040	Fumarate
Fermentation 2	Replicate 2	Inj_205	18.6594	9.33444	961142	Fumarate
Fermentation 2	Replicate 2	Inj_206	18.7461	9.42111	972111	Fumarate
Fermentation 2	Replicate 2	Inj_207	18.8328	9.50778	983200	Fumarate
Fermentation 2	Replicate 2	Inj_208	18.9194	9.59444	994619	Fumarate
Fermentation 2	Replicate 2	Inj_209	19.0061	9.68111	1.00627e+06	Fumarate
Fermentation 2	Replicate 2	Inj_210	19.0928	9.76778	1.01806e+06	Fumarate
Fermentation 2	Replicate 2	Inj_211	19.1794	9.85444	1.0299e+06	Fumarate
Fermentation 2	Replicate 2	Inj_212	19.2661	9.94111	1.04168e+06	Fumarate
Fermentation 2	Replicate 2	Inj_213	19.3528	10.0278	1.05332e+06	Fumarate
Fermentation 2	Replicate 2	Inj_214	19.4394	10.1144	1.06471e+06	Fumarate
Fermentation 2	Replicate 2	Inj_215	19.5261	10.2011	1.07577e+06	Fumarate
Fermentation 2	Replicate 2	Inj_216	19.6128	10.2878	1.08639e+06	Fumarate
Fermentation 2	Replicate 2	Inj_217	19.6994	10.3744	1.09649e+06	Fumarate
Fermentation 2	Replicate 2	Inj_218	19.7861	10.4611	1.10607e+06	Fumarate
Fermentation 2	Replicate 2	Inj_219	19.8728	10.5478	1.11526e+06	Fumarate
Fermentation 2	Replicate 2	Inj_220	19.9594	10.6344	1.12412e+06	Fumarate
Fermentation 2	Replicate 2	Inj_221	20.0461	10.7211	1.13272e+06	Fumarate
Fermentation 2	Replicate 2	Inj_222	20.1328	10.8078	1.14111e+06	Fumarate
Fermentation 2	Replicate 2	Inj_223	20.2194	10.8944	1.14935e+06	Fumarate
Fermentation 2	Replicate 2	Inj_224	20.3061	10.9811	1.15752e+06	Fumarate
Fermentation 2	Replicate 2	Inj_225	20.3928	11.0678	1.16567e+06	Fumarate
Fermentation 2	Replicate 2	Inj_226	20.4794	11.1544	1.17387e+06	Fumarate
Fermentation 2	Replicate 2	Inj_227	20.5661	11.2411	1.18218e+06	Fumarate
Fermentation 2	Replicate 2	Inj_228	20.6528	11.3278	1.19065e+06	Fumarate
Fermentation 2	Replicate 2	Inj_229	20.7394	11.4144	1.19936e+06	Fumarate
Fermentation 2	Replicate 2	Inj_230	20.8261	11.5011	1.20802e+06	Fumarate
Fermentation 2	Replicate 2	Inj_231	20.9128	11.5878	1.21637e+06	Fumarate
Fermentation 2	Replicate 2	Inj_232	20.9994	11.6744	1.22446e+06	Fumarate
Fermentation 2	Replicate 2	Inj_233	21.0861	11.7611	1.23237e+06	Fumarate
Fermentation 2	Replicate 2	Inj_234	21.1728	11.8478	1.24018e+06	Fumarate
Fermentation 2	Replicate 2	Inj_235	21.2594	11.9344	1.24795e+06	Fumarate
Fermentation 2	Replicate 2	Inj_236	21.3461	12.0211	1.25577e+06	Fumarate
Fermentation 2	Replicate 2	Inj_237	21.4328	12.1078	1.2637e+06	Fumarate
Fermentation 2	Replicate 2	Inj_238	21.5194	12.1944	1.27181e+06	Fumarate
Fermentation 2	Replicate 2	Inj_239	21.6061	12.2811	1.28017e+06	Fumarate
Fermentation 2	Replicate 2	Inj_240	21.6928	12.3678	1.28887e+06	Fumarate
Fermentation 2	Replicate 2	Inj_241	21.7792	12.4542	1.29779e+06	Fumarate
Fermentation 2	Replicate 2	Inj_242	21.8658	12.5408	1.30687e+06	Fumarate
Fermentation 2	Replicate 2	Inj_243	21.9525	12.6275	1.31606e+06	Fumarate
Fermentation 2	Replicate 2	Inj_244	22.0392	12.7142	1.32534e+06	Fumarate
Fermentation 2	Replicate 2	Inj_245	22.1258	12.8008	1.3347e+06	Fumarate
Fermentation 2	Replicate 2	Inj_246	22.2125	12.8875	1.34411e+06	Fumarate
Fermentation 2	Replicate 2	Inj_247	22.2992	12.9742	1.35357e+06	Fumarate
Fermentation 2	Replicate 2	Inj_248	22.3858	13.0608	1.36305e+06	Fumarate
Fermentation 2	Replicate 2	Inj_249	22.4725	13.1475	1.37253e+06	Fumarate
Fermentation 2	Replicate 2	Inj_250	22.5592	13.2342	1.38201e+06	Fumarate
Fermentation 2	Replicate 2	Inj_251	22.6458	13.3208	1.39146e+06	Fumarate
Fermentation 2	Replicate 2	Inj_252	22.7325	13.4075	1.40086e+06	Fumarate
Fermentation 2	Replicate 2	Inj_253	22.8192	13.4942	1.41052e+06	Fumarate
Fermentation 2	Replicate 2	Inj_254	22.9058	13.5808	1.42067e+06	Fumarate
Fermentation 2	Replicate 2	Inj_255	22.9925	13.6675	1.43119e+06	Fumarate
Fermentation 2	Replicate 2	Inj_256	23.0792	13.7542	1.44196e+06	Fumarate
Fermentation 2	Replicate 2	Inj_257	23.1658	13.8408	1.45287e+06	Fumarate
Fermentation 2	Replicate 2	Inj_258	23.2525	13.9275	1.4638e+06	Fumarate
Fermentation 2	Replicate 2	Inj_259	23.3392	14.0142	1.47463e+06	Fumarate
Fermentation 2	Replicate 2	Inj_260	23.4258	14.1008	1.48524e+06	Fumarate
Fermentation 2	Replicate 2	Inj_261	23.5125	14.1875	1.49551e+06	Fumarate
Fermentation 2	Replicate 2	Inj_262	23.5992	14.2742	1.50533e+06	Fumarate
Fermentation 2	Replicate 2	Inj_263	23.6858	14.3608	1.51458e+06	Fumarate
Fermentation 2	Replicate 2	Inj_264	23.7725	14.4475	1.52327e+06	Fumarate
Fermentation 2	Replicate 2	Inj_265	23.8592	14.5342	1.53154e+06	Fumarate
Fermentation 2	Replicate 2	Inj_266	23.9458	14.6208	1.53946e+06	Fumarate
Fermentation 2	Replicate 2	Inj_267	24.0325	14.7075	1.54711e+06	Fumarate
Fermentation 2	Replicate 2	Inj_268	24.1192	14.7942	1.55454e+06	Fumarate
Fermentation 2	Replicate 2	Inj_269	24.2058	14.8808	1.56184e+06	Fumarate
Fermentation 2	Replicate 2	Inj_270	24.2925	14.9675	1.56906e+06	Fumarate
Fermentation 2	Replicate 2	Inj_271	24.3792	15.0542	1.57629e+06	Fumarate
Fermentation 2	Replicate 2	Inj_272	24.4658	15.1408	1.58358e+06	Fumarate
Fermentation 2	Replicate 2	Inj_273	24.5525	15.2275	1.59101e+06	Fumarate
Fermentation 2	Replicate 2	Inj_274	24.6392	15.3142	1.59866e+06	Fumarate
Fermentation 2	Replicate 2	Inj_275	24.7258	15.4008	1.6062e+06	Fumarate
Fermentation 2	Replicate 2	Inj_276	24.8125	15.4875	1.61336e+06	Fumarate
Fermentation 2	Replicate 2	Inj_277	24.8992	15.5742	1.62023e+06	Fumarate
Fermentation 2	Replicate 2	Inj_278	24.9858	15.6608	1.62691e+06	Fumarate
Fermentation 2	Replicate 2	Inj_279	25.0725	15.7475	1.63349e+06	Fumarate
Fermentation 2	Replicate 2	Inj_280	25.1592	15.8342	1.64008e+06	Fumarate
Fermentation 2	Replicate 2	Inj_281	25.2458	15.9208	1.64676e+06	Fumarate
Fermentation 2	Replicate 2	Inj_282	25.3325	16.0075	1.65364e+06	Fumarate
Fermentation 2	Replicate 2	Inj_283	25.4192	16.0942	1.66082e+06	Fumarate
Fermentation 2	Replicate 2	Inj_284	25.5058	16.1808	1.66838e+06	Fumarate
Fermentation 2	Replicate 2	Inj_285	25.5925	16.2675	1.67644e+06	Fumarate
Fermentation 2	Replicate 2	Inj_286	25.6792	16.3542	1.68483e+06	Fumarate
Fermentation 2	Replicate 2	Inj_287	25.7658	16.4408	1.69333e+06	Fumarate
Fermentation 2	Replicate 2	Inj_288	25.8525	16.5275	1.70193e+06	Fumarate
Fermentation 2	Replicate 2	Inj_289	25.9392	16.6142	1.71062e+06	Fumarate
Fermentation 2	Replicate 2	Inj_290	26.0256	16.7006	1.71936e+06	Fumarate
Fermentation 2	Replicate 2	Inj_291	26.1122	16.7872	1.7282e+06	Fumarate
Fermentation 2	Replicate 2	Inj_292	26.1992	16.8742	1.73713e+06	Fumarate
Fermentation 2	Replicate 2	Inj_293	26.2856	16.9606	1.74605e+06	Fumarate
Fermentation 2	Replicate 2	Inj_294	26.3722	17.0472	1.75504e+06	Fumarate
Fermentation 2	Replicate 2	Inj_295	26.4589	17.1339	1.76406e+06	Fumarate
Fermentation 2	Replicate 2	Inj_296	26.5456	17.2206	1.77309e+06	Fumarate
Fermentation 2	Replicate 2	Inj_297	26.6322	17.3072	1.78213e+06	Fumarate
Fermentation 2	Replicate 2	Inj_298	26.7189	17.3939	1.79126e+06	Fumarate
Fermentation 2	Replicate 2	Inj_299	26.8056	17.4806	1.80056e+06	Fumarate
Fermentation 2	Replicate 2	Inj_300	26.8922	17.5672	1.81001e+06	Fumarate
Fermentation 2	Replicate 2	Inj_301	26.9789	17.6539	1.8196e+06	Fumarate
Fermentation 2	Replicate 2	Inj_302	27.0656	17.7406	1.82931e+06	Fumarate
Fermentation 2	Replicate 2	Inj_303	27.1522	17.8272	1.83912e+06	Fumarate
Fermentation 2	Replicate 2	Inj_304	27.2389	17.9139	1.84902e+06	Fumarate
Fermentation 2	Replicate 2	Inj_305	27.3256	18.0006	1.85899e+06	Fumarate
Fermentation 2	Replicate 2	Inj_306	27.4122	18.0872	1.86902e+06	Fumarate
Fermentation 2	Replicate 2	Inj_307	27.4989	18.1739	1.8791e+06	Fumarate
Fermentation 2	Replicate 2	Inj_308	27.5856	18.2606	1.88919e+06	Fumarate
Fermentation 2	Replicate 2	Inj_309	27.6722	18.3472	1.89942e+06	Fumarate
Fermentation 2	Replicate 2	Inj_310	27.7589	18.4339	1.90984e+06	Fumarate
Fermentation 2	Replicate 2	Inj_311	27.8456	18.5206	1.92043e+06	Fumarate
Fermentation 2	Replicate 2	Inj_312	27.9322	18.6072	1.93114e+06	Fumarate
Fermentation 2	Replicate 2	Inj_313	28.0189	18.6939	1.94193e+06	Fumarate
Fermentation 2	Replicate 2	Inj_314	28.1056	18.7806	1.95275e+06	Fumarate
Fermentation 2	Replicate 2	Inj_315	28.1922	18.8672	1.96358e+06	Fumarate
Fermentation 2	Replicate 2	Inj_316	28.2789	18.9539	1.97437e+06	Fumarate
Fermentation 2	Replicate 2	Inj_317	28.3656	19.0406	1.98507e+06	Fumarate
Fermentation 2	Replicate 2	Inj_318	28.4522	19.1272	1.99564e+06	Fumarate
Fermentation 2	Replicate 2	Inj_319	28.5389	19.2139	2.00606e+06	Fumarate
Fermentation 2	Replicate 2	Inj_320	28.6256	19.3006	2.01626e+06	Fumarate
Fermentation 2	Replicate 2	Inj_321	28.7122	19.3872	2.02643e+06	Fumarate
Fermentation 2	Replicate 2	Inj_322	28.7989	19.4739	2.03674e+06	Fumarate
Fermentation 2	Replicate 2	Inj_323	28.8856	19.5606	2.04714e+06	Fumarate
Fermentation 2	Replicate 2	Inj_324	28.9722	19.6472	2.05761e+06	Fumarate
Fermentation 2	Replicate 2	Inj_325	29.0589	19.7339	2.0681e+06	Fumarate
Fermentation 2	Replicate 2	Inj_326	29.1456	19.8206	2.07859e+06	Fumarate
Fermentation 2	Replicate 2	Inj_327	29.2322	19.9072	2.08903e+06	Fumarate
Fermentation 2	Replicate 2	Inj_328	29.3189	19.9939	2.09939e+06	Fumarate
Fermentation 2	Replicate 2	Inj_329	29.4056	20.0806	2.10964e+06	Fumarate
Fermentation 2	Replicate 2	Inj_330	29.4922	20.1672	2.11974e+06	Fumarate
Fermentation 2	Replicate 2	Inj_331	29.5789	20.2539	2.12965e+06	Fumarate
Fermentation 2	Replicate 2	Inj_332	29.6656	20.3406	2.14011e+06	Fumarate
Fermentation 2	Replicate 2	Inj_333	29.7522	20.4272	2.1517e+06	Fumarate
Fermentation 2	Replicate 2	Inj_334	29.8386	20.5136	2.16409e+06	Fumarate
Fermentation 2	Replicate 2	Inj_335	29.9256	20.6006	2.1771e+06	Fumarate
Fermentation 2	Replicate 2	Inj_336	30.0119	20.6869	2.19027e+06	Fumarate
Fermentation 2	Replicate 2	Inj_337	30.0989	20.7739	2.20348e+06	Fumarate
Fermentation 2	Replicate 2	Inj_338	30.1853	20.8603	2.21627e+06	Fumarate
Fermentation 2	Replicate 2	Inj_339	30.2719	20.9469	2.22847e+06	Fumarate
Fermentation 2	Replicate 2	Inj_340	30.3586	21.0336	2.23974e+06	Fumarate
Fermentation 2	Replicate 2	Inj_341	30.4453	21.1203	2.2498e+06	Fumarate
Fermentation 2	Replicate 2	Inj_342	30.5319	21.2069	2.25835e+06	Fumarate
Fermentation 2	Replicate 2	Inj_343	30.6186	21.2936	2.26509e+06	Fumarate
Fermentation 2	Replicate 2	Inj_344	30.7053	21.3803	2.27062e+06	Fumarate
Fermentation 2	Replicate 2	Inj_345	30.7919	21.4669	2.2757e+06	Fumarate
Fermentation 2	Replicate 2	Inj_346	30.8786	21.5536	2.2803e+06	Fumarate
Fermentation 2	Replicate 2	Inj_347	30.9653	21.6403	2.28437e+06	Fumarate
Fermentation 2	Replicate 2	Inj_348	31.0519	21.7269	2.28787e+06	Fumarate
Fermentation 2	Replicate 2	Inj_349	31.1386	21.8136	2.29076e+06	Fumarate
Fermentation 2	Replicate 2	Inj_350	31.2253	21.9003	2.29299e+06	Fumarate
Fermentation 2	Replicate 2	Inj_351	31.3119	21.9869	2.29454e+06	Fumarate
Fermentation 2	Replicate 2	Inj_352	31.3986	22.0736	2.29536e+06	Fumarate
Fermentation 2	Replicate 2	Inj_353	31.4853	22.1603	2.2954e+06	Fumarate
Fermentation 2	Replicate 2	Inj_354	31.5719	22.2469	2.29463e+06	Fumarate
Fermentation 2	Replicate 2	Inj_355	31.6586	22.3336	2.29317e+06	Fumarate
Fermentation 2	Replicate 2	Inj_356	31.7453	22.4203	2.29118e+06	Fumarate
Fermentation 2	Replicate 2	Inj_357	31.8317	22.5067	2.28865e+06	Fumarate
Fermentation 2	Replicate 2	Inj_358	31.9183	22.5933	2.28553e+06	Fumarate
Fermentation 2	Replicate 2	Inj_359	32.0053	22.6803	2.2818e+06	Fumarate
Fermentation 2	Replicate 2	Inj_360	32.0919	22.7669	2.27746e+06	Fumarate
Fermentation 2	Replicate 2	Inj_361	32.1783	22.8533	2.2725e+06	Fumarate
Fermentation 2	Replicate 2	Inj_362	32.2653	22.9403	2.26686e+06	Fumarate
Fermentation 2	Replicate 2	Inj_363	32.3517	23.0267	2.26057e+06	Fumarate
Fermentation 2	Replicate 2	Inj_364	32.4383	23.1133	2.25357e+06	Fumarate
Fermentation 2	Replicate 2	Inj_365	32.525	23.2	2.24585e+06	Fumarate
Fermentation 2	Replicate 2	Inj_366	32.6117	23.2867	2.2374e+06	Fumarate
Fermentation 2	Replicate 2	Inj_367	32.6983	23.3733	2.22823e+06	Fumarate
Fermentation 2	Replicate 2	Inj_368	32.7853	23.4603	2.21831e+06	Fumarate
Fermentation 2	Replicate 2	Inj_369	32.8717	23.5467	2.20775e+06	Fumarate
Fermentation 2	Replicate 2	Inj_370	32.9583	23.6333	2.19646e+06	Fumarate
Fermentation 2	Replicate 2	Inj_371	33.045	23.72	2.18449e+06	Fumarate
Fermentation 2	Replicate 2	Inj_372	33.1317	23.8067	2.17184e+06	Fumarate
Fermentation 2	Replicate 2	Inj_373	33.2183	23.8933	2.15851e+06	Fumarate
Fermentation 2	Replicate 2	Inj_374	33.305	23.98	2.14453e+06	Fumarate
Fermentation 2	Replicate 2	Inj_375	33.3917	24.0667	2.12988e+06	Fumarate
Fermentation 2	Replicate 2	Inj_376	33.4786	24.1536	2.11455e+06	Fumarate
Fermentation 3	Replicate 3	Inj_001	0	-10.825	36875.5	Fumarate
Fermentation 3	Replicate 3	Inj_002	0.0866667	-10.7383	35476.6	Fumarate
Fermentation 3	Replicate 3	Inj_003	0.173333	-10.6517	34109.2	Fumarate
Fermentation 3	Replicate 3	Inj_004	0.26	-10.565	32773.9	Fumarate
Fermentation 3	Replicate 3	Inj_005	0.346667	-10.4783	31471.5	Fumarate
Fermentation 3	Replicate 3	Inj_006	0.433333	-10.3917	30202.8	Fumarate
Fermentation 3	Replicate 3	Inj_007	0.52	-10.305	28968.3	Fumarate
Fermentation 3	Replicate 3	Inj_008	0.606667	-10.2183	27768.9	Fumarate
Fermentation 3	Replicate 3	Inj_009	0.693333	-10.1317	26605.3	Fumarate
Fermentation 3	Replicate 3	Inj_010	0.78	-10.045	25478.2	Fumarate
Fermentation 3	Replicate 3	Inj_011	0.866667	-9.95833	24388.3	Fumarate
Fermentation 3	Replicate 3	Inj_012	0.953333	-9.87167	23336.4	Fumarate
Fermentation 3	Replicate 3	Inj_013	1.04	-9.785	22323.1	Fumarate
Fermentation 3	Replicate 3	Inj_014	1.12667	-9.69833	21349	Fumarate
Fermentation 3	Replicate 3	Inj_015	1.21333	-9.61167	20412.9	Fumarate
Fermentation 3	Replicate 3	Inj_016	1.3	-9.525	19513.6	Fumarate
Fermentation 3	Replicate 3	Inj_017	1.38667	-9.43833	18649.4	Fumarate
Fermentation 3	Replicate 3	Inj_018	1.47333	-9.35167	17819	Fumarate
Fermentation 3	Replicate 3	Inj_019	1.56	-9.265	17020.9	Fumarate
Fermentation 3	Replicate 3	Inj_020	1.64667	-9.17833	16253.7	Fumarate
Fermentation 3	Replicate 3	Inj_021	1.73333	-9.09167	15515.9	Fumarate
Fermentation 3	Replicate 3	Inj_022	1.82	-9.005	14806.2	Fumarate
Fermentation 3	Replicate 3	Inj_023	1.90667	-8.91833	14123	Fumarate
Fermentation 3	Replicate 3	Inj_024	1.99333	-8.83167	13464.9	Fumarate
Fermentation 3	Replicate 3	Inj_025	2.08	-8.745	12830.4	Fumarate
Fermentation 3	Replicate 3	Inj_026	2.16667	-8.65833	12235.8	Fumarate
Fermentation 3	Replicate 3	Inj_027	2.25333	-8.57167	11695	Fumarate
Fermentation 3	Replicate 3	Inj_028	2.34	-8.485	11203.6	Fumarate
Fermentation 3	Replicate 3	Inj_029	2.42667	-8.39833	10757.1	Fumarate
Fermentation 3	Replicate 3	Inj_030	2.51333	-8.31167	10351.1	Fumarate
Fermentation 3	Replicate 3	Inj_031	2.6	-8.225	9981.06	Fumarate
Fermentation 3	Replicate 3	Inj_032	2.68667	-8.13833	9642.55	Fumarate
Fermentation 3	Replicate 3	Inj_033	2.77333	-8.05167	9331.08	Fumarate
Fermentation 3	Replicate 3	Inj_034	2.86	-7.965	9042.19	Fumarate
Fermentation 3	Replicate 3	Inj_035	2.94667	-7.87833	8771.4	Fumarate
Fermentation 3	Replicate 3	Inj_036	3.03333	-7.79167	8514.25	Fumarate
Fermentation 3	Replicate 3	Inj_037	3.12	-7.705	8266.27	Fumarate
Fermentation 3	Replicate 3	Inj_038	3.20667	-7.61833	8022.98	Fumarate
Fermentation 3	Replicate 3	Inj_039	3.29333	-7.53167	7819.31	Fumarate
Fermentation 3	Replicate 3	Inj_040	3.38	-7.445	7685.62	Fumarate
Fermentation 3	Replicate 3	Inj_041	3.46667	-7.35833	7610.61	Fumarate
Fermentation 3	Replicate 3	Inj_042	3.55333	-7.27167	7582.97	Fumarate
Fermentation 3	Replicate 3	Inj_043	3.64	-7.185	7591.37	Fumarate
Fermentation 3	Replicate 3	Inj_044	3.72667	-7.09833	7624.51	Fumarate
Fermentation 3	Replicate 3	Inj_045	3.81333	-7.01167	7671.07	Fumarate
Fermentation 3	Replicate 3	Inj_046	3.9	-6.925	7719.75	Fumarate
Fermentation 3	Replicate 3	Inj_047	3.98667	-6.83833	7759.23	Fumarate
Fermentation 3	Replicate 3	Inj_048	4.07333	-6.75167	7778.2	Fumarate
Fermentation 3	Replicate 3	Inj_049	4.16	-6.665	7765.34	Fumarate
Fermentation 3	Replicate 3	Inj_050	4.24667	-6.57833	7709.36	Fumarate
Fermentation 3	Replicate 3	Inj_051	4.33333	-6.49167	7619.82	Fumarate
Fermentation 3	Replicate 3	Inj_052	4.42	-6.405	7516.46	Fumarate
Fermentation 3	Replicate 3	Inj_053	4.50667	-6.31833	7403.19	Fumarate
Fermentation 3	Replicate 3	Inj_054	4.59333	-6.23167	7283.89	Fumarate
Fermentation 3	Replicate 3	Inj_055	4.68	-6.145	7162.47	Fumarate
Fermentation 3	Replicate 3	Inj_056	4.76667	-6.05833	7042.83	Fumarate
Fermentation 3	Replicate 3	Inj_057	4.85333	-5.97167	6928.88	Fumarate
Fermentation 3	Replicate 3	Inj_058	4.94	-5.885	6824.5	Fumarate
Fermentation 3	Replicate 3	Inj_059	5.02667	-5.79833	6733.6	Fumarate
Fermentation 3	Replicate 3	Inj_060	5.11306	-5.71194	6660.28	Fumarate
Fermentation 3	Replicate 3	Inj_061	5.2	-5.625	6607.84	Fumarate
Fermentation 3	Replicate 3	Inj_062	5.28667	-5.53833	6580.78	Fumarate
Fermentation 3	Replicate 3	Inj_063	5.37306	-5.45194	6582.75	Fumarate
Fermentation 3	Replicate 3	Inj_064	5.46	-5.365	6608.73	Fumarate
Fermentation 3	Replicate 3	Inj_065	5.54639	-5.27861	6650.14	Fumarate
Fermentation 3	Replicate 3	Inj_066	5.63333	-5.19167	6706.6	Fumarate
Fermentation 3	Replicate 3	Inj_067	5.72	-5.105	6776.75	Fumarate
Fermentation 3	Replicate 3	Inj_068	5.80639	-5.01861	6859.56	Fumarate
Fermentation 3	Replicate 3	Inj_069	5.89306	-4.93194	6954.66	Fumarate
Fermentation 3	Replicate 3	Inj_070	5.97972	-4.84528	7060.92	Fumarate
Fermentation 3	Replicate 3	Inj_071	6.06639	-4.75861	7177.42	Fumarate
Fermentation 3	Replicate 3	Inj_072	6.15306	-4.67194	7303.28	Fumarate
Fermentation 3	Replicate 3	Inj_073	6.24	-4.585	7438.03	Fumarate
Fermentation 3	Replicate 3	Inj_074	6.32639	-4.49861	7579.46	Fumarate
Fermentation 3	Replicate 3	Inj_075	6.41306	-4.41194	7727.98	Fumarate
Fermentation 3	Replicate 3	Inj_076	6.49972	-4.32528	7900.86	Fumarate
Fermentation 3	Replicate 3	Inj_077	6.58639	-4.23861	8112.07	Fumarate
Fermentation 3	Replicate 3	Inj_078	6.67306	-4.15194	8355.12	Fumarate
Fermentation 3	Replicate 3	Inj_079	6.75972	-4.06528	8623.53	Fumarate
Fermentation 3	Replicate 3	Inj_080	6.84639	-3.97861	8910.81	Fumarate
Fermentation 3	Replicate 3	Inj_081	6.93306	-3.89194	9210.48	Fumarate
Fermentation 3	Replicate 3	Inj_082	7.01972	-3.80528	9516.05	Fumarate
Fermentation 3	Replicate 3	Inj_083	7.10639	-3.71861	9821.03	Fumarate
Fermentation 3	Replicate 3	Inj_084	7.19306	-3.63194	10118.9	Fumarate
Fermentation 3	Replicate 3	Inj_085	7.27972	-3.54528	10403.3	Fumarate
Fermentation 3	Replicate 3	Inj_086	7.36639	-3.45861	10667.6	Fumarate
Fermentation 3	Replicate 3	Inj_087	7.45306	-3.37194	10905.4	Fumarate
Fermentation 3	Replicate 3	Inj_088	7.53972	-3.28528	11110.1	Fumarate
Fermentation 3	Replicate 3	Inj_089	7.62639	-3.19861	11253.1	Fumarate
Fermentation 3	Replicate 3	Inj_090	7.71306	-3.11194	11321.2	Fumarate
Fermentation 3	Replicate 3	Inj_091	7.79972	-3.02528	11331.7	Fumarate
Fermentation 3	Replicate 3	Inj_092	7.88639	-2.93861	11301.6	Fumarate
Fermentation 3	Replicate 3	Inj_093	7.97306	-2.85194	11248.3	Fumarate
Fermentation 3	Replicate 3	Inj_094	8.05972	-2.76528	11188.7	Fumarate
Fermentation 3	Replicate 3	Inj_095	8.14639	-2.67861	11140.2	Fumarate
Fermentation 3	Replicate 3	Inj_096	8.23306	-2.59194	11119.8	Fumarate
Fermentation 3	Replicate 3	Inj_097	8.31972	-2.50528	11144.7	Fumarate
Fermentation 3	Replicate 3	Inj_098	8.40639	-2.41861	11232.1	Fumarate
Fermentation 3	Replicate 3	Inj_099	8.49306	-2.33194	11399.2	Fumarate
Fermentation 3	Replicate 3	Inj_100	8.57972	-2.24528	11663.1	Fumarate
Fermentation 3	Replicate 3	Inj_101	8.66639	-2.15861	11860.2	Fumarate
Fermentation 3	Replicate 3	Inj_102	8.75306	-2.07194	11849.6	Fumarate
Fermentation 3	Replicate 3	Inj_103	8.83972	-1.98528	11682.2	Fumarate
Fermentation 3	Replicate 3	Inj_104	8.92639	-1.89861	11409.4	Fumarate
Fermentation 3	Replicate 3	Inj_105	9.01306	-1.81194	11082	Fumarate
Fermentation 3	Replicate 3	Inj_106	9.09972	-1.72528	10751.3	Fumarate
Fermentation 3	Replicate 3	Inj_107	9.18639	-1.63861	10468.3	Fumarate
Fermentation 3	Replicate 3	Inj_108	9.27306	-1.55194	10284.1	Fumarate
Fermentation 3	Replicate 3	Inj_109	9.35944	-1.46556	10249.7	Fumarate
Fermentation 3	Replicate 3	Inj_110	9.44639	-1.37861	10416.6	Fumarate
Fermentation 3	Replicate 3	Inj_111	9.53278	-1.29222	10833.8	Fumarate
Fermentation 3	Replicate 3	Inj_112	9.61972	-1.20528	11557.7	Fumarate
Fermentation 3	Replicate 3	Inj_113	9.70611	-1.11889	12630.1	Fumarate
Fermentation 3	Replicate 3	Inj_114	9.79278	-1.03222	13809.6	Fumarate
Fermentation 3	Replicate 3	Inj_115	9.87944	-0.945556	14849.6	Fumarate
Fermentation 3	Replicate 3	Inj_116	9.96611	-0.858889	15810.3	Fumarate
Fermentation 3	Replicate 3	Inj_117	10.0528	-0.772222	16751.9	Fumarate
Fermentation 3	Replicate 3	Inj_118	10.1394	-0.685556	17734.7	Fumarate
Fermentation 3	Replicate 3	Inj_119	10.2261	-0.598889	18818.9	Fumarate
Fermentation 3	Replicate 3	Inj_120	10.3128	-0.512222	20064.8	Fumarate
Fermentation 3	Replicate 3	Inj_121	10.3994	-0.425556	21532.6	Fumarate
Fermentation 3	Replicate 3	Inj_122	10.4861	-0.338889	23282.5	Fumarate
Fermentation 3	Replicate 3	Inj_123	10.5728	-0.252222	25374.8	Fumarate
Fermentation 3	Replicate 3	Inj_124	10.6594	-0.165556	27869.7	Fumarate
Fermentation 3	Replicate 3	Inj_125	10.7461	-0.0788889	30827.4	Fumarate
Fermentation 3	Replicate 3	Inj_126	10.8328	0.00777778	34155.3	Fumarate
Fermentation 3	Replicate 3	Inj_127	10.9194	0.0944444	37716.7	Fumarate
Fermentation 3	Replicate 3	Inj_128	11.0061	0.181111	41506.7	Fumarate
Fermentation 3	Replicate 3	Inj_129	11.0928	0.267778	45520	Fumarate
Fermentation 3	Replicate 3	Inj_130	11.1794	0.354444	49751.5	Fumarate
Fermentation 3	Replicate 3	Inj_131	11.2661	0.441111	54196	Fumarate
Fermentation 3	Replicate 3	Inj_132	11.3528	0.527778	58848.5	Fumarate
Fermentation 3	Replicate 3	Inj_133	11.4394	0.614444	63703.7	Fumarate
Fermentation 3	Replicate 3	Inj_134	11.5261	0.701111	68756.5	Fumarate
Fermentation 3	Replicate 3	Inj_135	11.6128	0.787778	74001.9	Fumarate
Fermentation 3	Replicate 3	Inj_136	11.6994	0.874444	79434.5	Fumarate
Fermentation 3	Replicate 3	Inj_137	11.7861	0.961111	85049.3	Fumarate
Fermentation 3	Replicate 3	Inj_138	11.8728	1.04778	90841.2	Fumarate
Fermentation 3	Replicate 3	Inj_139	11.9594	1.13444	97013.1	Fumarate
Fermentation 3	Replicate 3	Inj_140	12.0461	1.22111	103719	Fumarate
Fermentation 3	Replicate 3	Inj_141	12.1328	1.30778	110881	Fumarate
Fermentation 3	Replicate 3	Inj_142	12.2194	1.39444	118419	Fumarate
Fermentation 3	Replicate 3	Inj_143	12.3061	1.48111	126255	Fumarate
Fermentation 3	Replicate 3	Inj_144	12.3928	1.56778	134311	Fumarate
Fermentation 3	Replicate 3	Inj_145	12.4794	1.65444	142508	Fumarate
Fermentation 3	Replicate 3	Inj_146	12.5661	1.74111	150766	Fumarate
Fermentation 3	Replicate 3	Inj_147	12.6528	1.82778	159009	Fumarate
Fermentation 3	Replicate 3	Inj_148	12.7394	1.91444	167155	Fumarate
Fermentation 3	Replicate 3	Inj_149	12.8261	2.00111	175128	Fumarate
Fermentation 3	Replicate 3	Inj_150	12.9128	2.08778	182849	Fumarate
Fermentation 3	Replicate 3	Inj_151	12.9994	2.17444	190621	Fumarate
Fermentation 3	Replicate 3	Inj_152	13.0861	2.26111	198760	Fumarate
Fermentation 3	Replicate 3	Inj_153	13.1728	2.34778	207203	Fumarate
Fermentation 3	Replicate 3	Inj_154	13.2592	2.43417	215856	Fumarate
Fermentation 3	Replicate 3	Inj_155	13.3458	2.52083	224712	Fumarate
Fermentation 3	Replicate 3	Inj_156	13.4325	2.6075	233679	Fumarate
Fermentation 3	Replicate 3	Inj_157	13.5197	2.69472	242752	Fumarate
Fermentation 3	Replicate 3	Inj_158	13.6064	2.78139	251752	Fumarate
Fermentation 3	Replicate 3	Inj_159	13.6931	2.86806	260670	Fumarate
Fermentation 3	Replicate 3	Inj_160	13.7797	2.95472	269445	Fumarate
Fermentation 3	Replicate 3	Inj_161	13.8664	3.04139	278012	Fumarate
Fermentation 3	Replicate 3	Inj_162	13.9531	3.12806	286308	Fumarate
Fermentation 3	Replicate 3	Inj_163	14.0397	3.21472	294267	Fumarate
Fermentation 3	Replicate 3	Inj_164	14.1264	3.30139	301872	Fumarate
Fermentation 3	Replicate 3	Inj_165	14.2131	3.38806	309191	Fumarate
Fermentation 3	Replicate 3	Inj_166	14.2997	3.47472	316293	Fumarate
Fermentation 3	Replicate 3	Inj_167	14.3864	3.56139	323246	Fumarate
Fermentation 3	Replicate 3	Inj_168	14.4731	3.64806	330118	Fumarate
Fermentation 3	Replicate 3	Inj_169	14.5597	3.73472	336977	Fumarate
Fermentation 3	Replicate 3	Inj_170	14.6464	3.82139	343893	Fumarate
Fermentation 3	Replicate 3	Inj_171	14.7331	3.90806	350934	Fumarate
Fermentation 3	Replicate 3	Inj_172	14.8197	3.99472	358168	Fumarate
Fermentation 3	Replicate 3	Inj_173	14.9061	4.08111	365639	Fumarate
Fermentation 3	Replicate 3	Inj_174	14.9928	4.16778	373464	Fumarate
Fermentation 3	Replicate 3	Inj_175	15.0794	4.25444	381686	Fumarate
Fermentation 3	Replicate 3	Inj_176	15.1661	4.34111	390090	Fumarate
Fermentation 3	Replicate 3	Inj_177	15.2531	4.42806	398452	Fumarate
Fermentation 3	Replicate 3	Inj_178	15.3394	4.51444	406718	Fumarate
Fermentation 3	Replicate 3	Inj_179	15.4261	4.60111	414988	Fumarate
Fermentation 3	Replicate 3	Inj_180	15.5128	4.68778	423260	Fumarate
Fermentation 3	Replicate 3	Inj_181	15.5994	4.77444	431556	Fumarate
Fermentation 3	Replicate 3	Inj_182	15.6861	4.86111	439899	Fumarate
Fermentation 3	Replicate 3	Inj_183	15.7728	4.94778	448313	Fumarate
Fermentation 3	Replicate 3	Inj_184	16.3067	5.48167	503063	Fumarate
Fermentation 3	Replicate 3	Inj_185	16.3933	5.56833	512648	Fumarate
Fermentation 3	Replicate 3	Inj_186	16.48	5.655	522489	Fumarate
Fermentation 3	Replicate 3	Inj_187	16.5667	5.74167	532611	Fumarate
Fermentation 3	Replicate 3	Inj_188	16.6533	5.82833	543035	Fumarate
Fermentation 3	Replicate 3	Inj_189	16.74	5.915	553907	Fumarate
Fermentation 3	Replicate 3	Inj_190	16.8267	6.00167	565302	Fumarate
Fermentation 3	Replicate 3	Inj_191	16.9133	6.08833	577139	Fumarate
Fermentation 3	Replicate 3	Inj_192	17	6.175	589339	Fumarate
Fermentation 3	Replicate 3	Inj_193	17.0864	6.26139	601781	Fumarate
Fermentation 3	Replicate 3	Inj_194	17.1731	6.34806	614464	Fumarate
Fermentation 3	Replicate 3	Inj_195	17.2597	6.43472	627269	Fumarate
Fermentation 3	Replicate 3	Inj_196	17.3464	6.52139	640115	Fumarate
Fermentation 3	Replicate 3	Inj_197	17.4331	6.60806	652923	Fumarate
Fermentation 3	Replicate 3	Inj_198	17.5197	6.69472	665611	Fumarate
Fermentation 3	Replicate 3	Inj_199	17.6064	6.78139	678100	Fumarate
Fermentation 3	Replicate 3	Inj_200	17.6931	6.86806	690309	Fumarate
Fermentation 3	Replicate 3	Inj_201	17.7797	6.95472	702521	Fumarate
Fermentation 3	Replicate 3	Inj_202	17.8664	7.04139	715037	Fumarate
Fermentation 3	Replicate 3	Inj_203	17.9531	7.12806	727804	Fumarate
Fermentation 3	Replicate 3	Inj_204	18.0397	7.21472	740769	Fumarate
Fermentation 3	Replicate 3	Inj_205	18.1264	7.30139	753877	Fumarate
Fermentation 3	Replicate 3	Inj_206	18.2131	7.38806	767077	Fumarate
Fermentation 3	Replicate 3	Inj_207	18.2997	7.47472	780313	Fumarate
Fermentation 3	Replicate 3	Inj_208	18.3864	7.56139	793533	Fumarate
Fermentation 3	Replicate 3	Inj_209	18.4731	7.64806	806684	Fumarate
Fermentation 3	Replicate 3	Inj_210	18.5597	7.73472	819711	Fumarate
Fermentation 3	Replicate 3	Inj_211	18.6464	7.82139	832562	Fumarate
Fermentation 3	Replicate 3	Inj_212	18.7331	7.90806	845184	Fumarate
Fermentation 3	Replicate 3	Inj_213	18.8197	7.99472	857522	Fumarate
Fermentation 3	Replicate 3	Inj_214	18.9064	8.08139	869601	Fumarate
Fermentation 3	Replicate 3	Inj_215	18.9931	8.16806	881504	Fumarate
Fermentation 3	Replicate 3	Inj_216	19.0797	8.25472	893262	Fumarate
Fermentation 3	Replicate 3	Inj_217	19.1664	8.34139	904908	Fumarate
Fermentation 3	Replicate 3	Inj_218	19.2531	8.42806	916474	Fumarate
Fermentation 3	Replicate 3	Inj_219	19.3397	8.51472	927992	Fumarate
Fermentation 3	Replicate 3	Inj_220	19.4264	8.60139	939494	Fumarate
Fermentation 3	Replicate 3	Inj_221	19.5131	8.68806	951014	Fumarate
Fermentation 3	Replicate 3	Inj_222	19.5997	8.77472	962583	Fumarate
Fermentation 3	Replicate 3	Inj_223	19.6864	8.86139	974233	Fumarate
Fermentation 3	Replicate 3	Inj_224	19.7731	8.94806	985997	Fumarate
Fermentation 3	Replicate 3	Inj_225	19.8597	9.03472	997907	Fumarate
Fermentation 3	Replicate 3	Inj_226	19.9464	9.12139	1.00984e+06	Fumarate
Fermentation 3	Replicate 3	Inj_227	20.0331	9.20806	1.02168e+06	Fumarate
Fermentation 3	Replicate 3	Inj_228	20.1197	9.29472	1.03344e+06	Fumarate
Fermentation 3	Replicate 3	Inj_229	20.2064	9.38139	1.04515e+06	Fumarate
Fermentation 3	Replicate 3	Inj_230	20.2931	9.46806	1.05683e+06	Fumarate
Fermentation 3	Replicate 3	Inj_231	20.3797	9.55472	1.06851e+06	Fumarate
Fermentation 3	Replicate 3	Inj_232	20.4664	9.64139	1.08022e+06	Fumarate
Fermentation 3	Replicate 3	Inj_233	20.5528	9.72778	1.09194e+06	Fumarate
Fermentation 3	Replicate 3	Inj_234	20.6397	9.81472	1.1038e+06	Fumarate
Fermentation 3	Replicate 3	Inj_235	20.7264	9.90139	1.11573e+06	Fumarate
Fermentation 3	Replicate 3	Inj_236	20.8131	9.98806	1.12778e+06	Fumarate
Fermentation 3	Replicate 3	Inj_237	20.8994	10.0744	1.13994e+06	Fumarate
Fermentation 3	Replicate 3	Inj_238	20.9861	10.1611	1.15231e+06	Fumarate
Fermentation 3	Replicate 3	Inj_239	21.0728	10.2478	1.16496e+06	Fumarate
Fermentation 3	Replicate 3	Inj_240	21.1597	10.3347	1.17797e+06	Fumarate
Fermentation 3	Replicate 3	Inj_241	21.2464	10.4214	1.19119e+06	Fumarate
Fermentation 3	Replicate 3	Inj_242	21.3328	10.5078	1.20456e+06	Fumarate
Fermentation 3	Replicate 3	Inj_243	21.4194	10.5944	1.21809e+06	Fumarate
Fermentation 3	Replicate 3	Inj_244	21.5061	10.6811	1.23167e+06	Fumarate
Fermentation 3	Replicate 3	Inj_245	21.5931	10.7681	1.24528e+06	Fumarate
Fermentation 3	Replicate 3	Inj_246	21.6797	10.8547	1.25877e+06	Fumarate
Fermentation 3	Replicate 3	Inj_247	21.7661	10.9411	1.27206e+06	Fumarate
Fermentation 3	Replicate 3	Inj_248	21.8528	11.0278	1.28519e+06	Fumarate
Fermentation 3	Replicate 3	Inj_249	21.9397	11.1147	1.29808e+06	Fumarate
Fermentation 3	Replicate 3	Inj_250	22.0261	11.2011	1.31054e+06	Fumarate
Fermentation 3	Replicate 3	Inj_251	22.1128	11.2878	1.3229e+06	Fumarate
Fermentation 3	Replicate 3	Inj_252	22.1994	11.3744	1.33537e+06	Fumarate
Fermentation 3	Replicate 3	Inj_253	22.2861	11.4611	1.3479e+06	Fumarate
Fermentation 3	Replicate 3	Inj_254	22.3728	11.5478	1.36047e+06	Fumarate
Fermentation 3	Replicate 3	Inj_255	22.4594	11.6344	1.37306e+06	Fumarate
Fermentation 3	Replicate 3	Inj_256	22.5464	11.7214	1.38567e+06	Fumarate
Fermentation 3	Replicate 3	Inj_257	22.6328	11.8078	1.39816e+06	Fumarate
Fermentation 3	Replicate 3	Inj_258	22.7194	11.8944	1.41061e+06	Fumarate
Fermentation 3	Replicate 3	Inj_259	22.8061	11.9811	1.42297e+06	Fumarate
Fermentation 3	Replicate 3	Inj_260	22.8928	12.0678	1.4352e+06	Fumarate
Fermentation 3	Replicate 3	Inj_261	22.9794	12.1544	1.44726e+06	Fumarate
Fermentation 3	Replicate 3	Inj_262	23.0661	12.2411	1.45915e+06	Fumarate
Fermentation 3	Replicate 3	Inj_263	23.1528	12.3278	1.47081e+06	Fumarate
Fermentation 3	Replicate 3	Inj_264	23.2394	12.4144	1.48229e+06	Fumarate
Fermentation 3	Replicate 3	Inj_265	23.3261	12.5011	1.4936e+06	Fumarate
Fermentation 3	Replicate 3	Inj_266	23.4128	12.5878	1.50478e+06	Fumarate
Fermentation 3	Replicate 3	Inj_267	23.4994	12.6744	1.51582e+06	Fumarate
Fermentation 3	Replicate 3	Inj_268	23.5861	12.7611	1.52673e+06	Fumarate
Fermentation 3	Replicate 3	Inj_269	23.6728	12.8478	1.53752e+06	Fumarate
Fermentation 3	Replicate 3	Inj_270	23.7594	12.9344	1.5482e+06	Fumarate
Fermentation 3	Replicate 3	Inj_271	23.8461	13.0211	1.55878e+06	Fumarate
Fermentation 3	Replicate 3	Inj_272	23.9328	13.1078	1.56927e+06	Fumarate
Fermentation 3	Replicate 3	Inj_273	24.0194	13.1944	1.57968e+06	Fumarate
Fermentation 3	Replicate 3	Inj_274	24.1061	13.2811	1.59001e+06	Fumarate
Fermentation 3	Replicate 3	Inj_275	24.1928	13.3678	1.60027e+06	Fumarate
Fermentation 3	Replicate 3	Inj_276	24.2794	13.4544	1.61019e+06	Fumarate
Fermentation 3	Replicate 3	Inj_277	24.3661	13.5411	1.61957e+06	Fumarate
Fermentation 3	Replicate 3	Inj_278	24.4528	13.6278	1.62852e+06	Fumarate
Fermentation 3	Replicate 3	Inj_279	24.5394	13.7144	1.63712e+06	Fumarate
Fermentation 3	Replicate 3	Inj_280	24.6261	13.8011	1.64549e+06	Fumarate
Fermentation 3	Replicate 3	Inj_281	24.7128	13.8878	1.65373e+06	Fumarate
Fermentation 3	Replicate 3	Inj_282	24.7994	13.9744	1.66194e+06	Fumarate
Fermentation 3	Replicate 3	Inj_283	24.8861	14.0611	1.67023e+06	Fumarate
Fermentation 3	Replicate 3	Inj_284	24.9728	14.1478	1.67869e+06	Fumarate
Fermentation 3	Replicate 3	Inj_285	25.0594	14.2344	1.68743e+06	Fumarate
Fermentation 3	Replicate 3	Inj_286	25.1461	14.3211	1.69656e+06	Fumarate
Fermentation 3	Replicate 3	Inj_287	25.2328	14.4078	1.70617e+06	Fumarate
Fermentation 3	Replicate 3	Inj_288	25.3194	14.4944	1.71637e+06	Fumarate
Fermentation 3	Replicate 3	Inj_289	25.4061	14.5811	1.7272e+06	Fumarate
Fermentation 3	Replicate 3	Inj_290	25.4928	14.6678	1.73855e+06	Fumarate
Fermentation 3	Replicate 3	Inj_291	25.5794	14.7544	1.75033e+06	Fumarate
Fermentation 3	Replicate 3	Inj_292	25.6661	14.8411	1.76242e+06	Fumarate
Fermentation 3	Replicate 3	Inj_293	25.7528	14.9278	1.77473e+06	Fumarate
Fermentation 3	Replicate 3	Inj_294	25.8394	15.0144	1.78715e+06	Fumarate
Fermentation 3	Replicate 3	Inj_295	25.9261	15.1011	1.79957e+06	Fumarate
Fermentation 3	Replicate 3	Inj_296	26.0128	15.1878	1.81189e+06	Fumarate
Fermentation 3	Replicate 3	Inj_297	26.0994	15.2744	1.82401e+06	Fumarate
Fermentation 3	Replicate 3	Inj_298	26.1861	15.3611	1.83583e+06	Fumarate
Fermentation 3	Replicate 3	Inj_299	26.2728	15.4478	1.84723e+06	Fumarate
Fermentation 3	Replicate 3	Inj_300	26.3594	15.5344	1.85812e+06	Fumarate
Fermentation 3	Replicate 3	Inj_301	26.4461	15.6211	1.8687e+06	Fumarate
Fermentation 3	Replicate 3	Inj_302	26.5328	15.7078	1.87926e+06	Fumarate
Fermentation 3	Replicate 3	Inj_303	26.6194	15.7944	1.8898e+06	Fumarate
Fermentation 3	Replicate 3	Inj_304	26.7061	15.8811	1.9003e+06	Fumarate
Fermentation 3	Replicate 3	Inj_305	26.7928	15.9678	1.91075e+06	Fumarate
Fermentation 3	Replicate 3	Inj_306	26.8794	16.0544	1.92116e+06	Fumarate
Fermentation 3	Replicate 3	Inj_307	26.9669	16.1419	1.93161e+06	Fumarate
Fermentation 3	Replicate 3	Inj_308	27.0544	16.2294	1.94201e+06	Fumarate
Fermentation 3	Replicate 3	Inj_309	27.1411	16.3161	1.95223e+06	Fumarate
Fermentation 3	Replicate 3	Inj_310	27.2278	16.4028	1.96239e+06	Fumarate
Fermentation 3	Replicate 3	Inj_311	27.3144	16.4894	1.97246e+06	Fumarate
Fermentation 3	Replicate 3	Inj_312	27.4014	16.5764	1.98248e+06	Fumarate
Fermentation 3	Replicate 3	Inj_313	27.4878	16.6628	1.99235e+06	Fumarate
Fermentation 3	Replicate 3	Inj_314	27.5744	16.7494	2.00189e+06	Fumarate
Fermentation 3	Replicate 3	Inj_315	27.6614	16.8364	2.01092e+06	Fumarate
Fermentation 3	Replicate 3	Inj_316	27.7481	16.9231	2.01951e+06	Fumarate
Fermentation 3	Replicate 3	Inj_317	27.8344	17.0094	2.02777e+06	Fumarate
Fermentation 3	Replicate 3	Inj_318	27.9211	17.0961	2.03588e+06	Fumarate
Fermentation 3	Replicate 3	Inj_319	28.0081	17.1831	2.04394e+06	Fumarate
Fermentation 3	Replicate 3	Inj_320	28.0944	17.2694	2.05201e+06	Fumarate
Fermentation 3	Replicate 3	Inj_321	28.1811	17.3561	2.06028e+06	Fumarate
Fermentation 3	Replicate 3	Inj_322	28.2678	17.4428	2.06884e+06	Fumarate
Fermentation 3	Replicate 3	Inj_323	28.3544	17.5294	2.07781e+06	Fumarate
Fermentation 3	Replicate 3	Inj_324	28.4411	17.6161	2.08731e+06	Fumarate
Fermentation 3	Replicate 3	Inj_325	28.5278	17.7028	2.09745e+06	Fumarate
Fermentation 3	Replicate 3	Inj_326	28.6144	17.7894	2.10789e+06	Fumarate
Fermentation 3	Replicate 3	Inj_327	28.7011	17.8761	2.11821e+06	Fumarate
Fermentation 3	Replicate 3	Inj_328	28.7878	17.9628	2.12847e+06	Fumarate
Fermentation 3	Replicate 3	Inj_329	28.8744	18.0494	2.13869e+06	Fumarate
Fermentation 3	Replicate 3	Inj_330	28.9611	18.1361	2.14893e+06	Fumarate
Fermentation 3	Replicate 3	Inj_331	29.0478	18.2228	2.15921e+06	Fumarate
Fermentation 3	Replicate 3	Inj_332	29.1344	18.3094	2.16958e+06	Fumarate
Fermentation 3	Replicate 3	Inj_333	29.2211	18.3961	2.18008e+06	Fumarate
Fermentation 3	Replicate 3	Inj_334	29.3078	18.4828	2.19075e+06	Fumarate
Fermentation 3	Replicate 3	Inj_335	29.3944	18.5694	2.20163e+06	Fumarate
Fermentation 3	Replicate 3	Inj_336	29.4811	18.6561	2.21276e+06	Fumarate
Fermentation 3	Replicate 3	Inj_337	29.5678	18.7428	2.22418e+06	Fumarate
Fermentation 3	Replicate 3	Inj_338	29.6544	18.8294	2.23593e+06	Fumarate
Fermentation 3	Replicate 3	Inj_339	29.7411	18.9161	2.24841e+06	Fumarate
Fermentation 3	Replicate 3	Inj_340	29.8278	19.0028	2.2619e+06	Fumarate
Fermentation 3	Replicate 3	Inj_341	29.9144	19.0894	2.27621e+06	Fumarate
Fermentation 3	Replicate 3	Inj_342	30.0011	19.1761	2.29114e+06	Fumarate
Fermentation 3	Replicate 3	Inj_343	30.0878	19.2628	2.30652e+06	Fumarate
Fermentation 3	Replicate 3	Inj_344	30.1744	19.3494	2.32216e+06	Fumarate
Fermentation 3	Replicate 3	Inj_345	30.2611	19.4361	2.33787e+06	Fumarate
Fermentation 3	Replicate 3	Inj_346	30.3478	19.5228	2.35346e+06	Fumarate
Fermentation 3	Replicate 3	Inj_347	30.4344	19.6094	2.36876e+06	Fumarate
Fermentation 3	Replicate 3	Inj_348	30.5211	19.6961	2.38356e+06	Fumarate
Fermentation 3	Replicate 3	Inj_349	30.6078	19.7828	2.3977e+06	Fumarate
Fermentation 3	Replicate 3	Inj_350	30.6944	19.8694	2.41098e+06	Fumarate
Fermentation 3	Replicate 3	Inj_351	30.7811	19.9561	2.42396e+06	Fumarate
Fermentation 3	Replicate 3	Inj_352	30.8678	20.0428	2.43726e+06	Fumarate
Fermentation 3	Replicate 3	Inj_353	30.9544	20.1294	2.45079e+06	Fumarate
Fermentation 3	Replicate 3	Inj_354	31.0411	20.2161	2.46446e+06	Fumarate
Fermentation 3	Replicate 3	Inj_355	31.1278	20.3028	2.47817e+06	Fumarate
Fermentation 3	Replicate 3	Inj_356	31.2144	20.3894	2.49182e+06	Fumarate
Fermentation 3	Replicate 3	Inj_357	31.3011	20.4761	2.50533e+06	Fumarate
Fermentation 3	Replicate 3	Inj_358	31.3878	20.5628	2.5186e+06	Fumarate
Fermentation 3	Replicate 3	Inj_359	31.4744	20.6494	2.53153e+06	Fumarate
Fermentation 3	Replicate 3	Inj_360	31.5611	20.7361	2.54402e+06	Fumarate
Fermentation 3	Replicate 3	Inj_361	31.6478	20.8228	2.556e+06	Fumarate
Fermentation 3	Replicate 3	Inj_362	31.7344	20.9094	2.56735e+06	Fumarate
Fermentation 3	Replicate 3	Inj_363	31.8211	20.9961	2.57799e+06	Fumarate
Fermentation 3	Replicate 3	Inj_364	31.9078	21.0828	2.58811e+06	Fumarate
Fermentation 3	Replicate 3	Inj_365	31.9944	21.1694	2.59795e+06	Fumarate
Fermentation 3	Replicate 3	Inj_366	32.0811	21.2561	2.60753e+06	Fumarate
Fermentation 3	Replicate 3	Inj_367	32.1678	21.3428	2.61684e+06	Fumarate
Fermentation 3	Replicate 3	Inj_368	32.2544	21.4294	2.62588e+06	Fumarate
Fermentation 3	Replicate 3	Inj_369	32.3411	21.5161	2.63465e+06	Fumarate
Fermentation 3	Replicate 3	Inj_370	32.4278	21.6028	2.64315e+06	Fumarate
Fermentation 3	Replicate 3	Inj_371	32.5144	21.6894	2.65139e+06	Fumarate
Fermentation 3	Replicate 3	Inj_372	32.6011	21.7761	2.65935e+06	Fumarate
Fermentation 3	Replicate 3	Inj_373	32.6878	21.8628	2.66705e+06	Fumarate
Fermentation 3	Replicate 3	Inj_374	32.7744	21.9494	2.67448e+06	Fumarate
Fermentation 3	Replicate 3	Inj_375	32.8611	22.0361	2.68164e+06	Fumarate
Fermentation 3	Replicate 3	Inj_376	32.9478	22.1228	2.68854e+06	Fumarate
Fermentation 3	Replicate 3	Inj_377	33.0344	22.2094	2.69516e+06	Fumarate
Fermentation 3	Replicate 3	Inj_378	33.1211	22.2961	2.70152e+06	Fumarate
Fermentation 3	Replicate 3	Inj_379	33.2078	22.3828	2.7076e+06	Fumarate
Fermentation 3	Replicate 3	Inj_380	33.2944	22.4694	2.71342e+06	Fumarate
Fermentation 3	Replicate 3	Inj_381	33.3811	22.5561	2.71896e+06	Fumarate
Fermentation 3	Replicate 3	Inj_382	33.4678	22.6428	2.72423e+06	Fumarate
Fermentation 3	Replicate 3	Inj_383	33.5544	22.7294	2.72923e+06	Fumarate
Fermentation 3	Replicate 3	Inj_384	33.6411	22.8161	2.73396e+06	Fumarate
Fermentation 3	Replicate 3	Inj_385	33.7278	22.9028	2.73841e+06	Fumarate
Fermentation 3	Replicate 3	Inj_386	33.8144	22.9894	2.74259e+06	Fumarate
Fermentation 3	Replicate 3	Inj_387	33.9011	23.0761	2.74649e+06	Fumarate
Fermentation 3	Replicate 3	Inj_388	33.9878	23.1628	2.75012e+06	Fumarate
Fermentation 3	Replicate 3	Inj_389	34.0744	23.2494	2.75347e+06	Fumarate
Fermentation 3	Replicate 3	Inj_390	34.1611	23.3361	2.75654e+06	Fumarate
Fermentation 3	Replicate 3	Inj_391	34.2478	23.4228	2.75935e+06	Fumarate
Fermentation 3	Replicate 3	Inj_392	34.3344	23.5094	2.76188e+06	Fumarate
Fermentation 3	Replicate 3	Inj_393	34.4211	23.5961	2.76413e+06	Fumarate
Fermentation 3	Replicate 3	Inj_394	34.5078	23.6828	2.76612e+06	Fumarate
Fermentation 3	Replicate 3	Inj_395	34.5944	23.7694	2.76783e+06	Fumarate
Fermentation 3	Replicate 3	Inj_396	34.6811	23.8561	2.76927e+06	Fumarate
Fermentation 3	Replicate 3	Inj_397	34.7678	23.9428	2.77044e+06	Fumarate
Fermentation 3	Replicate 3	Inj_398	34.8544	24.0294	2.77133e+06	Fumarate
Fermentation 3	Replicate 3	Inj_399	34.9411	24.1161	2.77196e+06	Fumarate
Fermentation 3	Replicate 3	Inj_400	35.0278	24.2028	2.77231e+06	Fumarate
Fermentation 1	Replicate 1	Inj_002	0	-9.305	376013	Glucose
Fermentation 1	Replicate 1	Inj_003	0.0866667	-9.21833	387182	Glucose
Fermentation 1	Replicate 1	Inj_004	0.173333	-9.13167	397862	Glucose
Fermentation 1	Replicate 1	Inj_005	0.26	-9.045	407996	Glucose
Fermentation 1	Replicate 1	Inj_006	0.346667	-8.95833	417525	Glucose
Fermentation 1	Replicate 1	Inj_007	0.433333	-8.87167	426390	Glucose
Fermentation 1	Replicate 1	Inj_008	0.52	-8.785	434660	Glucose
Fermentation 1	Replicate 1	Inj_009	0.606667	-8.69833	442442	Glucose
Fermentation 1	Replicate 1	Inj_010	0.693333	-8.61167	449739	Glucose
Fermentation 1	Replicate 1	Inj_011	0.78	-8.525	456554	Glucose
Fermentation 1	Replicate 1	Inj_012	0.866667	-8.43833	462888	Glucose
Fermentation 1	Replicate 1	Inj_013	0.953333	-8.35167	468746	Glucose
Fermentation 1	Replicate 1	Inj_014	1.04	-8.265	474037	Glucose
Fermentation 1	Replicate 1	Inj_015	1.12667	-8.17833	478719	Glucose
Fermentation 1	Replicate 1	Inj_016	1.21333	-8.09167	482870	Glucose
Fermentation 1	Replicate 1	Inj_017	1.3	-8.005	486565	Glucose
Fermentation 1	Replicate 1	Inj_018	1.38667	-7.91833	489879	Glucose
Fermentation 1	Replicate 1	Inj_019	1.47333	-7.83167	492888	Glucose
Fermentation 1	Replicate 1	Inj_020	1.56	-7.745	495208	Glucose
Fermentation 1	Replicate 1	Inj_021	1.64667	-7.65833	496583	Glucose
Fermentation 1	Replicate 1	Inj_022	1.73333	-7.57167	497278	Glucose
Fermentation 1	Replicate 1	Inj_023	1.82	-7.485	497560	Glucose
Fermentation 1	Replicate 1	Inj_024	1.90667	-7.39833	497694	Glucose
Fermentation 1	Replicate 1	Inj_025	1.99333	-7.31167	497946	Glucose
Fermentation 1	Replicate 1	Inj_026	2.08	-7.225	497684	Glucose
Fermentation 1	Replicate 1	Inj_027	2.16667	-7.13833	496361	Glucose
Fermentation 1	Replicate 1	Inj_028	2.25333	-7.05167	494375	Glucose
Fermentation 1	Replicate 1	Inj_029	2.34	-6.965	492121	Glucose
Fermentation 1	Replicate 1	Inj_030	2.42667	-6.87833	489998	Glucose
Fermentation 1	Replicate 1	Inj_031	2.51333	-6.79167	488400	Glucose
Fermentation 1	Replicate 1	Inj_032	2.6	-6.705	486937	Glucose
Fermentation 1	Replicate 1	Inj_033	2.68667	-6.61833	485051	Glucose
Fermentation 1	Replicate 1	Inj_034	2.77333	-6.53167	482890	Glucose
Fermentation 1	Replicate 1	Inj_035	2.86	-6.445	480603	Glucose
Fermentation 1	Replicate 1	Inj_036	2.94667	-6.35833	478338	Glucose
Fermentation 1	Replicate 1	Inj_037	3.03333	-6.27167	476243	Glucose
Fermentation 1	Replicate 1	Inj_038	3.12	-6.185	474274	Glucose
Fermentation 1	Replicate 1	Inj_039	3.20667	-6.09833	472272	Glucose
Fermentation 1	Replicate 1	Inj_040	3.29333	-6.01167	470211	Glucose
Fermentation 1	Replicate 1	Inj_041	3.38	-5.925	468065	Glucose
Fermentation 1	Replicate 1	Inj_042	3.46639	-5.83861	465816	Glucose
Fermentation 1	Replicate 1	Inj_043	3.55333	-5.75167	463414	Glucose
Fermentation 1	Replicate 1	Inj_044	3.64	-5.665	461139	Glucose
Fermentation 1	Replicate 1	Inj_045	3.72667	-5.57833	459117	Glucose
Fermentation 1	Replicate 1	Inj_046	3.81333	-5.49167	457141	Glucose
Fermentation 1	Replicate 1	Inj_047	3.9	-5.405	455003	Glucose
Fermentation 1	Replicate 1	Inj_048	3.98667	-5.31833	452495	Glucose
Fermentation 1	Replicate 1	Inj_049	4.07306	-5.23194	449421	Glucose
Fermentation 1	Replicate 1	Inj_050	4.15972	-5.14528	446322	Glucose
Fermentation 1	Replicate 1	Inj_051	4.24667	-5.05833	443658	Glucose
Fermentation 1	Replicate 1	Inj_052	4.33306	-4.97194	441098	Glucose
Fermentation 1	Replicate 1	Inj_053	4.41972	-4.88528	438261	Glucose
Fermentation 1	Replicate 1	Inj_054	4.50667	-4.79833	434787	Glucose
Fermentation 1	Replicate 1	Inj_055	4.59333	-4.71167	430342	Glucose
Fermentation 1	Replicate 1	Inj_056	4.67972	-4.62528	425423	Glucose
Fermentation 1	Replicate 1	Inj_057	4.76639	-4.53861	420582	Glucose
Fermentation 1	Replicate 1	Inj_058	4.85306	-4.45194	415615	Glucose
Fermentation 1	Replicate 1	Inj_059	4.93972	-4.36528	410302	Glucose
Fermentation 1	Replicate 1	Inj_060	5.02639	-4.27861	404423	Glucose
Fermentation 1	Replicate 1	Inj_061	5.11333	-4.19167	397736	Glucose
Fermentation 1	Replicate 1	Inj_062	5.19972	-4.10528	390482	Glucose
Fermentation 1	Replicate 1	Inj_063	5.28639	-4.01861	382884	Glucose
Fermentation 1	Replicate 1	Inj_064	5.37306	-3.93194	374917	Glucose
Fermentation 1	Replicate 1	Inj_065	5.45972	-3.84528	366533	Glucose
Fermentation 1	Replicate 1	Inj_066	5.54639	-3.75861	357685	Glucose
Fermentation 1	Replicate 1	Inj_067	5.63306	-3.67194	348325	Glucose
Fermentation 1	Replicate 1	Inj_068	5.71972	-3.58528	337831	Glucose
Fermentation 1	Replicate 1	Inj_069	5.80639	-3.49861	325965	Glucose
Fermentation 1	Replicate 1	Inj_070	5.89306	-3.41194	313261	Glucose
Fermentation 1	Replicate 1	Inj_071	5.97972	-3.32528	300249	Glucose
Fermentation 1	Replicate 1	Inj_072	6.06639	-3.23861	287464	Glucose
Fermentation 1	Replicate 1	Inj_073	6.15306	-3.15194	275436	Glucose
Fermentation 1	Replicate 1	Inj_074	6.23972	-3.06528	262607	Glucose
Fermentation 1	Replicate 1	Inj_075	6.32639	-2.97861	247753	Glucose
Fermentation 1	Replicate 1	Inj_076	6.41306	-2.89194	231904	Glucose
Fermentation 1	Replicate 1	Inj_077	6.49972	-2.80528	216094	Glucose
Fermentation 1	Replicate 1	Inj_078	6.58639	-2.71861	201354	Glucose
Fermentation 1	Replicate 1	Inj_079	6.67306	-2.63194	188717	Glucose
Fermentation 1	Replicate 1	Inj_080	6.75972	-2.54528	177153	Glucose
Fermentation 1	Replicate 1	Inj_081	6.84639	-2.45861	165198	Glucose
Fermentation 1	Replicate 1	Inj_082	6.93306	-2.37194	153232	Glucose
Fermentation 1	Replicate 1	Inj_083	7.01972	-2.28528	141637	Glucose
Fermentation 1	Replicate 1	Inj_084	7.10639	-2.19861	130792	Glucose
Fermentation 1	Replicate 1	Inj_085	7.19306	-2.11194	121078	Glucose
Fermentation 1	Replicate 1	Inj_086	7.27972	-2.02528	112077	Glucose
Fermentation 1	Replicate 1	Inj_087	7.36639	-1.93861	103170	Glucose
Fermentation 1	Replicate 1	Inj_088	7.45306	-1.85194	94443.5	Glucose
Fermentation 1	Replicate 1	Inj_089	7.53972	-1.76528	85982	Glucose
Fermentation 1	Replicate 1	Inj_090	7.62639	-1.67861	77870.4	Glucose
Fermentation 1	Replicate 1	Inj_091	7.71306	-1.59194	70193.6	Glucose
Fermentation 1	Replicate 1	Inj_092	7.79972	-1.50528	63036.8	Glucose
Fermentation 1	Replicate 1	Inj_093	7.88639	-1.41861	56484.9	Glucose
Fermentation 1	Replicate 1	Inj_094	7.97306	-1.33194	50622.7	Glucose
Fermentation 1	Replicate 1	Inj_095	8.05972	-1.24528	45535.3	Glucose
Fermentation 1	Replicate 1	Inj_096	8.14639	-1.15861	41307.7	Glucose
Fermentation 1	Replicate 1	Inj_097	8.23306	-1.07194	37675.1	Glucose
Fermentation 1	Replicate 1	Inj_098	8.31972	-0.985278	34402.9	Glucose
Fermentation 1	Replicate 1	Inj_099	8.40639	-0.898611	31621.4	Glucose
Fermentation 1	Replicate 1	Inj_100	8.49278	-0.812222	29466.8	Glucose
Fermentation 1	Replicate 1	Inj_101	8.57944	-0.725556	28055	Glucose
Fermentation 1	Replicate 1	Inj_102	8.66611	-0.638889	27524.4	Glucose
Fermentation 1	Replicate 1	Inj_103	8.75278	-0.552222	28159	Glucose
Fermentation 1	Replicate 1	Inj_104	8.83944	-0.465556	30107.7	Glucose
Fermentation 1	Replicate 1	Inj_105	8.92611	-0.378889	33298.5	Glucose
Fermentation 1	Replicate 1	Inj_106	11.5911	2.28611	353704	Glucose
Fermentation 1	Replicate 1	Inj_107	11.6778	2.37278	358863	Glucose
Fermentation 1	Replicate 1	Inj_108	11.7644	2.45944	362904	Glucose
Fermentation 1	Replicate 1	Inj_109	11.8511	2.54611	366249	Glucose
Fermentation 1	Replicate 1	Inj_110	11.9378	2.63278	369295	Glucose
Fermentation 1	Replicate 1	Inj_111	12.0244	2.71944	371938	Glucose
Fermentation 1	Replicate 1	Inj_112	12.1111	2.80611	374071	Glucose
Fermentation 1	Replicate 1	Inj_113	12.1978	2.89278	375587	Glucose
Fermentation 1	Replicate 1	Inj_114	12.2844	2.97944	376382	Glucose
Fermentation 1	Replicate 1	Inj_115	12.3711	3.06611	376513	Glucose
Fermentation 1	Replicate 1	Inj_116	12.4578	3.15278	376183	Glucose
Fermentation 1	Replicate 1	Inj_117	12.5444	3.23944	375503	Glucose
Fermentation 1	Replicate 1	Inj_118	12.6311	3.32611	374586	Glucose
Fermentation 1	Replicate 1	Inj_119	12.7178	3.41278	373543	Glucose
Fermentation 1	Replicate 1	Inj_120	12.8044	3.49944	372486	Glucose
Fermentation 1	Replicate 1	Inj_121	12.8911	3.58611	371371	Glucose
Fermentation 1	Replicate 1	Inj_122	12.9778	3.67278	370097	Glucose
Fermentation 1	Replicate 1	Inj_123	13.0644	3.75944	368688	Glucose
Fermentation 1	Replicate 1	Inj_124	13.1511	3.84611	367168	Glucose
Fermentation 1	Replicate 1	Inj_125	13.2378	3.93278	365563	Glucose
Fermentation 1	Replicate 1	Inj_126	13.3244	4.01944	363896	Glucose
Fermentation 1	Replicate 1	Inj_127	13.4111	4.10611	362044	Glucose
Fermentation 1	Replicate 1	Inj_128	13.4978	4.19278	359924	Glucose
Fermentation 1	Replicate 1	Inj_129	13.5844	4.27944	357619	Glucose
Fermentation 1	Replicate 1	Inj_130	13.6711	4.36611	355213	Glucose
Fermentation 1	Replicate 1	Inj_131	13.7578	4.45278	352791	Glucose
Fermentation 1	Replicate 1	Inj_132	13.8444	4.53944	350436	Glucose
Fermentation 1	Replicate 1	Inj_133	13.9311	4.62611	348037	Glucose
Fermentation 1	Replicate 1	Inj_134	14.0178	4.71278	345451	Glucose
Fermentation 1	Replicate 1	Inj_135	14.1044	4.79944	342713	Glucose
Fermentation 1	Replicate 1	Inj_136	14.1911	4.88611	339859	Glucose
Fermentation 1	Replicate 1	Inj_137	14.2778	4.97278	336925	Glucose
Fermentation 1	Replicate 1	Inj_138	14.3644	5.05944	333946	Glucose
Fermentation 1	Replicate 1	Inj_139	14.4511	5.14611	330957	Glucose
Fermentation 1	Replicate 1	Inj_140	14.5378	5.23278	327995	Glucose
Fermentation 1	Replicate 1	Inj_141	14.6244	5.31944	325094	Glucose
Fermentation 1	Replicate 1	Inj_142	14.7111	5.40611	322291	Glucose
Fermentation 1	Replicate 1	Inj_143	14.7978	5.49278	319620	Glucose
Fermentation 1	Replicate 1	Inj_144	14.8844	5.57944	316840	Glucose
Fermentation 1	Replicate 1	Inj_145	14.9711	5.66611	313788	Glucose
Fermentation 1	Replicate 1	Inj_146	15.0578	5.75278	310618	Glucose
Fermentation 1	Replicate 1	Inj_147	15.1444	5.83944	307485	Glucose
Fermentation 1	Replicate 1	Inj_148	15.2311	5.92611	304544	Glucose
Fermentation 1	Replicate 1	Inj_149	15.3178	6.01278	301948	Glucose
Fermentation 1	Replicate 1	Inj_150	15.4042	6.09917	299677	Glucose
Fermentation 1	Replicate 1	Inj_151	15.4911	6.18611	297546	Glucose
Fermentation 1	Replicate 1	Inj_152	15.5775	6.2725	295539	Glucose
Fermentation 1	Replicate 1	Inj_153	15.6644	6.35944	293587	Glucose
Fermentation 1	Replicate 1	Inj_154	15.7508	6.44583	291670	Glucose
Fermentation 1	Replicate 1	Inj_155	15.8375	6.5325	289726	Glucose
Fermentation 1	Replicate 1	Inj_156	15.9244	6.61944	287996	Glucose
Fermentation 1	Replicate 1	Inj_157	16.0111	6.70611	286640	Glucose
Fermentation 1	Replicate 1	Inj_158	16.0975	6.7925	285481	Glucose
Fermentation 1	Replicate 1	Inj_159	16.1842	6.87917	284337	Glucose
Fermentation 1	Replicate 1	Inj_160	16.2708	6.96583	283034	Glucose
Fermentation 1	Replicate 1	Inj_161	16.3575	7.0525	281399	Glucose
Fermentation 1	Replicate 1	Inj_162	16.4442	7.13917	279542	Glucose
Fermentation 1	Replicate 1	Inj_163	16.5308	7.22583	277687	Glucose
Fermentation 1	Replicate 1	Inj_164	16.6175	7.3125	275824	Glucose
Fermentation 1	Replicate 1	Inj_165	16.7042	7.39917	273943	Glucose
Fermentation 1	Replicate 1	Inj_166	16.7908	7.48583	272036	Glucose
Fermentation 1	Replicate 1	Inj_167	16.8775	7.5725	270091	Glucose
Fermentation 1	Replicate 1	Inj_168	16.9642	7.65917	268011	Glucose
Fermentation 1	Replicate 1	Inj_169	17.0508	7.74583	265763	Glucose
Fermentation 1	Replicate 1	Inj_170	17.1375	7.8325	263440	Glucose
Fermentation 1	Replicate 1	Inj_171	17.2242	7.91917	261136	Glucose
Fermentation 1	Replicate 1	Inj_172	17.3108	8.00583	258944	Glucose
Fermentation 1	Replicate 1	Inj_173	17.3975	8.0925	256955	Glucose
Fermentation 1	Replicate 1	Inj_174	17.4842	8.17917	254995	Glucose
Fermentation 1	Replicate 1	Inj_175	17.5708	8.26583	252889	Glucose
Fermentation 1	Replicate 1	Inj_176	17.6575	8.3525	250730	Glucose
Fermentation 1	Replicate 1	Inj_177	17.7442	8.43917	248613	Glucose
Fermentation 1	Replicate 1	Inj_178	17.8308	8.52583	246631	Glucose
Fermentation 1	Replicate 1	Inj_179	17.9175	8.6125	244878	Glucose
Fermentation 1	Replicate 1	Inj_180	18.0042	8.69917	243304	Glucose
Fermentation 1	Replicate 1	Inj_181	18.0908	8.78583	241795	Glucose
Fermentation 1	Replicate 1	Inj_182	18.1775	8.8725	240349	Glucose
Fermentation 1	Replicate 1	Inj_183	18.2642	8.95917	238967	Glucose
Fermentation 1	Replicate 1	Inj_184	18.3508	9.04583	237647	Glucose
Fermentation 1	Replicate 1	Inj_185	18.4375	9.1325	236388	Glucose
Fermentation 1	Replicate 1	Inj_186	18.5242	9.21917	235190	Glucose
Fermentation 1	Replicate 1	Inj_187	18.6108	9.30583	234053	Glucose
Fermentation 1	Replicate 1	Inj_188	18.6975	9.3925	232974	Glucose
Fermentation 1	Replicate 1	Inj_189	18.7842	9.47917	231955	Glucose
Fermentation 1	Replicate 1	Inj_190	18.8708	9.56583	230992	Glucose
Fermentation 1	Replicate 1	Inj_191	18.9575	9.6525	230418	Glucose
Fermentation 1	Replicate 1	Inj_192	19.0442	9.73917	230383	Glucose
Fermentation 1	Replicate 1	Inj_193	19.1308	9.82583	230621	Glucose
Fermentation 1	Replicate 1	Inj_194	19.2175	9.9125	230863	Glucose
Fermentation 1	Replicate 1	Inj_195	19.3042	9.99917	230843	Glucose
Fermentation 1	Replicate 1	Inj_196	19.3908	10.0858	230293	Glucose
Fermentation 1	Replicate 1	Inj_197	19.4775	10.1725	229388	Glucose
Fermentation 1	Replicate 1	Inj_198	19.5642	10.2592	228473	Glucose
Fermentation 1	Replicate 1	Inj_199	19.6508	10.3458	227532	Glucose
Fermentation 1	Replicate 1	Inj_200	19.7375	10.4325	226551	Glucose
Fermentation 1	Replicate 1	Inj_201	19.8242	10.5192	225518	Glucose
Fermentation 1	Replicate 1	Inj_202	19.9108	10.6058	224417	Glucose
Fermentation 1	Replicate 1	Inj_203	19.9975	10.6925	223050	Glucose
Fermentation 1	Replicate 1	Inj_204	20.0842	10.7792	221340	Glucose
Fermentation 1	Replicate 1	Inj_205	20.1708	10.8658	219449	Glucose
Fermentation 1	Replicate 1	Inj_206	20.2575	10.9525	217542	Glucose
Fermentation 1	Replicate 1	Inj_207	20.3442	11.0392	215784	Glucose
Fermentation 1	Replicate 1	Inj_208	20.4308	11.1258	214337	Glucose
Fermentation 1	Replicate 1	Inj_209	20.5178	11.2128	212967	Glucose
Fermentation 1	Replicate 1	Inj_210	20.6044	11.2994	211411	Glucose
Fermentation 1	Replicate 1	Inj_211	20.6911	11.3861	209770	Glucose
Fermentation 1	Replicate 1	Inj_212	20.7778	11.4728	208147	Glucose
Fermentation 1	Replicate 1	Inj_213	20.8644	11.5594	206647	Glucose
Fermentation 1	Replicate 1	Inj_214	20.9511	11.6461	205373	Glucose
Fermentation 1	Replicate 1	Inj_215	21.0378	11.7328	204288	Glucose
Fermentation 1	Replicate 1	Inj_216	21.1242	11.8192	203276	Glucose
Fermentation 1	Replicate 1	Inj_217	21.2111	11.9061	202308	Glucose
Fermentation 1	Replicate 1	Inj_218	21.2978	11.9928	201371	Glucose
Fermentation 1	Replicate 1	Inj_219	21.3844	12.0794	200444	Glucose
Fermentation 1	Replicate 1	Inj_220	21.4708	12.1658	199508	Glucose
Fermentation 1	Replicate 1	Inj_221	21.5578	12.2528	198794	Glucose
Fermentation 1	Replicate 1	Inj_222	21.6444	12.3394	198441	Glucose
Fermentation 1	Replicate 1	Inj_223	21.7308	12.4258	198269	Glucose
Fermentation 1	Replicate 1	Inj_224	21.8175	12.5125	198101	Glucose
Fermentation 1	Replicate 1	Inj_225	21.9042	12.5992	197760	Glucose
Fermentation 1	Replicate 1	Inj_226	21.9908	12.6858	197069	Glucose
Fermentation 1	Replicate 1	Inj_227	22.0778	12.7728	196096	Glucose
Fermentation 1	Replicate 1	Inj_228	22.1642	12.8592	195048	Glucose
Fermentation 1	Replicate 1	Inj_229	22.2508	12.9458	193931	Glucose
Fermentation 1	Replicate 1	Inj_230	22.3375	13.0325	192761	Glucose
Fermentation 1	Replicate 1	Inj_231	22.4242	13.1192	191553	Glucose
Fermentation 1	Replicate 1	Inj_232	22.5108	13.2058	190320	Glucose
Fermentation 1	Replicate 1	Inj_233	22.5975	13.2925	189077	Glucose
Fermentation 1	Replicate 1	Inj_234	22.6842	13.3792	187837	Glucose
Fermentation 1	Replicate 1	Inj_235	22.7708	13.4658	186614	Glucose
Fermentation 1	Replicate 1	Inj_236	22.8575	13.5525	185423	Glucose
Fermentation 1	Replicate 1	Inj_237	22.9442	13.6392	184277	Glucose
Fermentation 1	Replicate 1	Inj_238	23.0308	13.7258	182992	Glucose
Fermentation 1	Replicate 1	Inj_239	23.1175	13.8125	181462	Glucose
Fermentation 1	Replicate 1	Inj_240	23.2042	13.8992	179817	Glucose
Fermentation 1	Replicate 1	Inj_241	23.2908	13.9858	178189	Glucose
Fermentation 1	Replicate 1	Inj_242	23.3775	14.0725	176708	Glucose
Fermentation 1	Replicate 1	Inj_243	23.4642	14.1592	175505	Glucose
Fermentation 1	Replicate 1	Inj_244	23.5508	14.2458	174481	Glucose
Fermentation 1	Replicate 1	Inj_245	23.6375	14.3325	173463	Glucose
Fermentation 1	Replicate 1	Inj_246	23.7242	14.4192	172475	Glucose
Fermentation 1	Replicate 1	Inj_247	23.8108	14.5058	171539	Glucose
Fermentation 1	Replicate 1	Inj_248	23.8975	14.5925	170678	Glucose
Fermentation 1	Replicate 1	Inj_249	23.9842	14.6792	169916	Glucose
Fermentation 1	Replicate 1	Inj_250	24.0708	14.7658	169380	Glucose
Fermentation 1	Replicate 1	Inj_251	24.1575	14.8525	169109	Glucose
Fermentation 1	Replicate 1	Inj_252	24.2442	14.9392	168987	Glucose
Fermentation 1	Replicate 1	Inj_253	24.3308	15.0258	168902	Glucose
Fermentation 1	Replicate 1	Inj_254	24.4175	15.1125	168739	Glucose
Fermentation 1	Replicate 1	Inj_255	24.5042	15.1992	168384	Glucose
Fermentation 1	Replicate 1	Inj_256	24.5908	15.2858	168111	Glucose
Fermentation 1	Replicate 1	Inj_257	24.6775	15.3725	168160	Glucose
Fermentation 1	Replicate 1	Inj_258	24.7642	15.4592	168369	Glucose
Fermentation 1	Replicate 1	Inj_259	24.8511	15.5461	168574	Glucose
Fermentation 1	Replicate 1	Inj_260	24.9378	15.6328	168610	Glucose
Fermentation 1	Replicate 1	Inj_261	25.0244	15.7194	168316	Glucose
Fermentation 1	Replicate 1	Inj_262	25.1111	15.8061	167745	Glucose
Fermentation 1	Replicate 1	Inj_263	25.1978	15.8928	167078	Glucose
Fermentation 1	Replicate 1	Inj_264	25.2844	15.9794	166344	Glucose
Fermentation 1	Replicate 1	Inj_265	25.3711	16.0661	165571	Glucose
Fermentation 1	Replicate 1	Inj_266	25.4578	16.1528	164788	Glucose
Fermentation 1	Replicate 1	Inj_267	25.5444	16.2394	164024	Glucose
Fermentation 1	Replicate 1	Inj_268	25.6311	16.3261	163128	Glucose
Fermentation 1	Replicate 1	Inj_269	25.7178	16.4128	162006	Glucose
Fermentation 1	Replicate 1	Inj_270	25.8044	16.4994	160767	Glucose
Fermentation 1	Replicate 1	Inj_271	25.8911	16.5861	159520	Glucose
Fermentation 1	Replicate 1	Inj_272	25.9778	16.6728	158373	Glucose
Fermentation 1	Replicate 1	Inj_273	26.0644	16.7594	157437	Glucose
Fermentation 1	Replicate 1	Inj_274	26.1511	16.8461	156648	Glucose
Fermentation 1	Replicate 1	Inj_275	26.2378	16.9328	155870	Glucose
Fermentation 1	Replicate 1	Inj_276	26.3244	17.0194	155103	Glucose
Fermentation 1	Replicate 1	Inj_277	26.4111	17.1061	154347	Glucose
Fermentation 1	Replicate 1	Inj_278	26.4978	17.1928	153601	Glucose
Fermentation 1	Replicate 1	Inj_279	26.5844	17.2794	152866	Glucose
Fermentation 1	Replicate 1	Inj_280	26.6711	17.3661	152141	Glucose
Fermentation 1	Replicate 1	Inj_281	26.7578	17.4528	151426	Glucose
Fermentation 1	Replicate 1	Inj_282	26.8444	17.5394	150721	Glucose
Fermentation 1	Replicate 1	Inj_283	26.9311	17.6261	150025	Glucose
Fermentation 1	Replicate 1	Inj_284	27.0178	17.7128	149339	Glucose
Fermentation 1	Replicate 1	Inj_285	27.1044	17.7994	148776	Glucose
Fermentation 1	Replicate 1	Inj_286	27.1908	17.8858	148393	Glucose
Fermentation 1	Replicate 1	Inj_287	27.2778	17.9728	148096	Glucose
Fermentation 1	Replicate 1	Inj_288	27.3642	18.0592	147798	Glucose
Fermentation 1	Replicate 1	Inj_289	27.4511	18.1461	147406	Glucose
Fermentation 1	Replicate 1	Inj_290	27.5378	18.2328	146831	Glucose
Fermentation 1	Replicate 1	Inj_291	27.6244	18.3194	146179	Glucose
Fermentation 1	Replicate 1	Inj_292	27.7111	18.4061	145588	Glucose
Fermentation 1	Replicate 1	Inj_293	27.7975	18.4925	145017	Glucose
Fermentation 1	Replicate 1	Inj_294	27.8842	18.5792	144420	Glucose
Fermentation 1	Replicate 1	Inj_295	27.9708	18.6658	143756	Glucose
Fermentation 1	Replicate 1	Inj_296	28.0578	18.7528	142981	Glucose
Fermentation 1	Replicate 1	Inj_297	28.1444	18.8394	142008	Glucose
Fermentation 1	Replicate 1	Inj_298	28.2308	18.9258	140839	Glucose
Fermentation 1	Replicate 1	Inj_299	28.3175	19.0125	139559	Glucose
Fermentation 1	Replicate 1	Inj_300	28.4042	19.0992	138264	Glucose
Fermentation 1	Replicate 1	Inj_301	28.4908	19.1858	137045	Glucose
Fermentation 1	Replicate 1	Inj_302	28.5775	19.2725	135997	Glucose
Fermentation 1	Replicate 1	Inj_303	28.6644	19.3594	134887	Glucose
Fermentation 1	Replicate 1	Inj_304	28.7511	19.4461	133526	Glucose
Fermentation 1	Replicate 1	Inj_305	28.8378	19.5328	132048	Glucose
Fermentation 1	Replicate 1	Inj_306	28.9244	19.6194	130590	Glucose
Fermentation 1	Replicate 1	Inj_307	29.0111	19.7061	129289	Glucose
Fermentation 1	Replicate 1	Inj_308	29.0978	19.7928	128281	Glucose
Fermentation 1	Replicate 1	Inj_309	29.1844	19.8794	127426	Glucose
Fermentation 1	Replicate 1	Inj_310	29.2711	19.9661	126523	Glucose
Fermentation 1	Replicate 1	Inj_311	29.3578	20.0528	125622	Glucose
Fermentation 1	Replicate 1	Inj_312	29.4444	20.1394	124773	Glucose
Fermentation 1	Replicate 1	Inj_313	29.5311	20.2261	124025	Glucose
Fermentation 1	Replicate 1	Inj_314	29.6178	20.3128	123426	Glucose
Fermentation 1	Replicate 1	Inj_315	29.7044	20.3994	123097	Glucose
Fermentation 1	Replicate 1	Inj_316	29.7911	20.4861	123046	Glucose
Fermentation 1	Replicate 1	Inj_317	29.8778	20.5728	123157	Glucose
Fermentation 1	Replicate 1	Inj_318	29.9644	20.6594	123313	Glucose
Fermentation 1	Replicate 1	Inj_319	30.0511	20.7461	123398	Glucose
Fermentation 1	Replicate 1	Inj_320	30.1378	20.8328	123294	Glucose
Fermentation 1	Replicate 1	Inj_321	30.2244	20.9194	123107	Glucose
Fermentation 1	Replicate 1	Inj_322	30.3111	21.0061	123007	Glucose
Fermentation 1	Replicate 1	Inj_323	30.3978	21.0928	122976	Glucose
Fermentation 1	Replicate 1	Inj_324	30.4844	21.1794	122997	Glucose
Fermentation 1	Replicate 1	Inj_325	30.5711	21.2661	123052	Glucose
Fermentation 1	Replicate 1	Inj_326	30.6578	21.3528	123122	Glucose
Fermentation 1	Replicate 1	Inj_327	30.7444	21.4394	123191	Glucose
Fermentation 1	Replicate 1	Inj_328	30.8311	21.5261	123241	Glucose
Fermentation 1	Replicate 1	Inj_329	30.9178	21.6128	123253	Glucose
Fermentation 1	Replicate 1	Inj_330	31.0044	21.6994	123211	Glucose
Fermentation 1	Replicate 1	Inj_331	31.0911	21.7861	123096	Glucose
Fermentation 1	Replicate 1	Inj_332	31.1778	21.8728	123003	Glucose
Fermentation 1	Replicate 1	Inj_333	31.2644	21.9594	122997	Glucose
Fermentation 1	Replicate 1	Inj_334	31.3511	22.0461	123019	Glucose
Fermentation 1	Replicate 1	Inj_335	31.4378	22.1328	123009	Glucose
Fermentation 1	Replicate 1	Inj_336	31.5244	22.2194	122906	Glucose
Fermentation 1	Replicate 1	Inj_337	31.6111	22.3061	122652	Glucose
Fermentation 1	Replicate 1	Inj_338	31.6978	22.3928	122286	Glucose
Fermentation 1	Replicate 1	Inj_339	31.7844	22.4794	121888	Glucose
Fermentation 1	Replicate 1	Inj_340	31.8711	22.5661	121451	Glucose
Fermentation 1	Replicate 1	Inj_341	31.9578	22.6528	120972	Glucose
Fermentation 1	Replicate 1	Inj_342	32.0444	22.7394	120443	Glucose
Fermentation 1	Replicate 1	Inj_343	32.1311	22.8261	119862	Glucose
Fermentation 1	Replicate 1	Inj_344	32.2178	22.9128	119133	Glucose
Fermentation 1	Replicate 1	Inj_345	32.3044	22.9994	118222	Glucose
Fermentation 1	Replicate 1	Inj_346	32.3911	23.0861	117215	Glucose
Fermentation 1	Replicate 1	Inj_347	32.4778	23.1728	116194	Glucose
Fermentation 1	Replicate 1	Inj_348	32.5644	23.2594	115245	Glucose
Fermentation 1	Replicate 1	Inj_349	32.6511	23.3461	114450	Glucose
Fermentation 1	Replicate 1	Inj_350	32.7375	23.4325	113753	Glucose
Fermentation 1	Replicate 1	Inj_351	32.8242	23.5192	113040	Glucose
Fermentation 1	Replicate 1	Inj_352	32.9108	23.6058	112320	Glucose
Fermentation 1	Replicate 1	Inj_353	32.9975	23.6925	111600	Glucose
Fermentation 1	Replicate 1	Inj_354	33.0842	23.7792	110887	Glucose
Fermentation 1	Replicate 1	Inj_355	33.1708	23.8658	110187	Glucose
Fermentation 1	Replicate 1	Inj_356	33.2575	23.9525	109502	Glucose
Fermentation 1	Replicate 1	Inj_357	33.3442	24.0392	108821	Glucose
Fermentation 1	Replicate 1	Inj_358	33.4308	24.1258	108141	Glucose
Fermentation 1	Replicate 1	Inj_359	33.5175	24.2125	107453	Glucose
Fermentation 1	Replicate 1	Inj_360	33.6042	24.2992	106753	Glucose
Fermentation 1	Replicate 1	Inj_361	33.6908	24.3858	106034	Glucose
Fermentation 1	Replicate 1	Inj_362	33.7775	24.4725	105293	Glucose
Fermentation 1	Replicate 1	Inj_363	33.8642	24.5592	104534	Glucose
Fermentation 1	Replicate 1	Inj_364	33.9508	24.6458	103765	Glucose
Fermentation 1	Replicate 1	Inj_365	34.0375	24.7325	102991	Glucose
Fermentation 1	Replicate 1	Inj_366	34.1242	24.8192	102220	Glucose
Fermentation 1	Replicate 1	Inj_367	34.2108	24.9058	101459	Glucose
Fermentation 1	Replicate 1	Inj_368	34.2975	24.9925	100704	Glucose
Fermentation 1	Replicate 1	Inj_369	34.3842	25.0792	99949.3	Glucose
Fermentation 1	Replicate 1	Inj_370	34.4708	25.1658	99194.2	Glucose
Fermentation 1	Replicate 1	Inj_371	34.5575	25.2525	98438.3	Glucose
Fermentation 1	Replicate 1	Inj_372	34.6442	25.3392	97681.4	Glucose
Fermentation 1	Replicate 1	Inj_373	34.7308	25.4258	96923.3	Glucose
Fermentation 1	Replicate 1	Inj_374	34.8175	25.5125	96163.6	Glucose
Fermentation 1	Replicate 1	Inj_375	34.9042	25.5992	95402	Glucose
Fermentation 1	Replicate 1	Inj_376	34.9908	25.6858	94638.3	Glucose
Fermentation 1	Replicate 1	Inj_377	35.0775	25.7725	93872.2	Glucose
Fermentation 1	Replicate 1	Inj_378	35.1642	25.8592	93103.5	Glucose
Fermentation 2	Replicate 2	Inj_002	0.0866667	-9.23833	246801	Glucose
Fermentation 2	Replicate 2	Inj_013	2.01917	-7.30583	274393	Glucose
Fermentation 2	Replicate 2	Inj_014	2.10583	-7.21917	274687	Glucose
Fermentation 2	Replicate 2	Inj_015	2.1925	-7.1325	274904	Glucose
Fermentation 2	Replicate 2	Inj_016	2.27917	-7.04583	275044	Glucose
Fermentation 2	Replicate 2	Inj_017	2.36583	-6.95917	275108	Glucose
Fermentation 2	Replicate 2	Inj_018	2.4525	-6.8725	275072	Glucose
Fermentation 2	Replicate 2	Inj_019	2.53917	-6.78583	274925	Glucose
Fermentation 2	Replicate 2	Inj_020	2.62583	-6.69917	274689	Glucose
Fermentation 2	Replicate 2	Inj_021	2.7125	-6.6125	274386	Glucose
Fermentation 2	Replicate 2	Inj_022	2.79917	-6.52583	274036	Glucose
Fermentation 2	Replicate 2	Inj_023	2.88583	-6.43917	273662	Glucose
Fermentation 2	Replicate 2	Inj_024	2.9725	-6.3525	273258	Glucose
Fermentation 2	Replicate 2	Inj_025	3.05917	-6.26583	272795	Glucose
Fermentation 2	Replicate 2	Inj_026	3.14583	-6.17917	272253	Glucose
Fermentation 2	Replicate 2	Inj_027	3.2325	-6.0925	271615	Glucose
Fermentation 2	Replicate 2	Inj_028	3.31917	-6.00583	270862	Glucose
Fermentation 2	Replicate 2	Inj_029	3.40583	-5.91917	269977	Glucose
Fermentation 2	Replicate 2	Inj_030	3.4925	-5.8325	268831	Glucose
Fermentation 2	Replicate 2	Inj_031	3.57917	-5.74583	267386	Glucose
Fermentation 2	Replicate 2	Inj_032	3.66583	-5.65917	265763	Glucose
Fermentation 2	Replicate 2	Inj_033	3.7525	-5.5725	264079	Glucose
Fermentation 2	Replicate 2	Inj_034	3.83917	-5.48583	262455	Glucose
Fermentation 2	Replicate 2	Inj_035	3.92583	-5.39917	260722	Glucose
Fermentation 2	Replicate 2	Inj_036	4.0125	-5.3125	258703	Glucose
Fermentation 2	Replicate 2	Inj_037	4.09917	-5.22583	256506	Glucose
Fermentation 2	Replicate 2	Inj_038	4.18583	-5.13917	254234	Glucose
Fermentation 2	Replicate 2	Inj_039	4.2725	-5.0525	251995	Glucose
Fermentation 2	Replicate 2	Inj_040	4.35917	-4.96583	249894	Glucose
Fermentation 2	Replicate 2	Inj_041	4.44583	-4.87917	248296	Glucose
Fermentation 2	Replicate 2	Inj_042	4.5325	-4.7925	247267	Glucose
Fermentation 2	Replicate 2	Inj_043	4.61917	-4.70583	246466	Glucose
Fermentation 2	Replicate 2	Inj_044	4.70583	-4.61917	245551	Glucose
Fermentation 2	Replicate 2	Inj_045	4.7925	-4.5325	244183	Glucose
Fermentation 2	Replicate 2	Inj_046	4.87917	-4.44583	242019	Glucose
Fermentation 2	Replicate 2	Inj_047	4.96583	-4.35917	239535	Glucose
Fermentation 2	Replicate 2	Inj_048	5.0525	-4.2725	237277	Glucose
Fermentation 2	Replicate 2	Inj_049	5.13917	-4.18583	235010	Glucose
Fermentation 2	Replicate 2	Inj_050	5.22583	-4.09917	232498	Glucose
Fermentation 2	Replicate 2	Inj_051	5.3125	-4.0125	229505	Glucose
Fermentation 2	Replicate 2	Inj_052	5.39917	-3.92583	225797	Glucose
Fermentation 2	Replicate 2	Inj_053	5.48583	-3.83917	221711	Glucose
Fermentation 2	Replicate 2	Inj_054	5.5725	-3.7525	217613	Glucose
Fermentation 2	Replicate 2	Inj_055	5.65917	-3.66583	213304	Glucose
Fermentation 2	Replicate 2	Inj_056	5.74583	-3.57917	208589	Glucose
Fermentation 2	Replicate 2	Inj_057	5.8325	-3.4925	203268	Glucose
Fermentation 2	Replicate 2	Inj_058	5.91917	-3.40583	197053	Glucose
Fermentation 2	Replicate 2	Inj_059	6.00583	-3.31917	189985	Glucose
Fermentation 2	Replicate 2	Inj_060	6.0925	-3.2325	182364	Glucose
Fermentation 2	Replicate 2	Inj_061	6.17917	-3.14583	174492	Glucose
Fermentation 2	Replicate 2	Inj_062	6.26583	-3.05917	166670	Glucose
Fermentation 2	Replicate 2	Inj_063	6.3525	-2.9725	159200	Glucose
Fermentation 2	Replicate 2	Inj_064	6.43917	-2.88583	150990	Glucose
Fermentation 2	Replicate 2	Inj_065	6.52583	-2.79917	141250	Glucose
Fermentation 2	Replicate 2	Inj_066	6.6125	-2.7125	130730	Glucose
Fermentation 2	Replicate 2	Inj_067	6.69917	-2.62583	120180	Glucose
Fermentation 2	Replicate 2	Inj_068	6.78583	-2.53917	110352	Glucose
Fermentation 2	Replicate 2	Inj_069	6.8725	-2.4525	101995	Glucose
Fermentation 2	Replicate 2	Inj_070	6.95917	-2.36583	93530.4	Glucose
Fermentation 2	Replicate 2	Inj_071	7.04583	-2.27917	83501.5	Glucose
Fermentation 2	Replicate 2	Inj_072	7.1325	-2.1925	72842.8	Glucose
Fermentation 2	Replicate 2	Inj_073	7.21917	-2.10583	62488.6	Glucose
Fermentation 2	Replicate 2	Inj_074	7.30583	-2.01917	53373.4	Glucose
Fermentation 2	Replicate 2	Inj_075	7.3925	-1.9325	46431.6	Glucose
Fermentation 2	Replicate 2	Inj_076	7.47917	-1.84583	38990.1	Glucose
Fermentation 2	Replicate 2	Inj_077	7.56583	-1.75917	29177.3	Glucose
Fermentation 2	Replicate 2	Inj_078	7.6525	-1.6725	19129.6	Glucose
Fermentation 2	Replicate 2	Inj_079	7.73917	-1.58583	10983.7	Glucose
Fermentation 2	Replicate 2	Inj_080	7.82583	-1.49917	6876.13	Glucose
Fermentation 2	Replicate 2	Inj_081	7.9125	-1.4125	5270.49	Glucose
Fermentation 2	Replicate 2	Inj_082	7.99917	-1.32583	3615.22	Glucose
Fermentation 2	Replicate 2	Inj_083	8.08583	-1.23917	2524.28	Glucose
Fermentation 2	Replicate 2	Inj_084	8.1725	-1.1525	2611.62	Glucose
Fermentation 2	Replicate 2	Inj_085	8.25917	-1.06583	4491.2	Glucose
Fermentation 2	Replicate 2	Inj_086	8.34583	-0.979167	8776.99	Glucose
Fermentation 2	Replicate 2	Inj_087	8.4325	-0.8925	16782	Glucose
Fermentation 2	Replicate 2	Inj_088	8.51917	-0.805833	28477.9	Glucose
Fermentation 2	Replicate 2	Inj_089	8.60556	-0.719444	42419.2	Glucose
Fermentation 2	Replicate 2	Inj_090	8.6925	-0.6325	57348.6	Glucose
Fermentation 2	Replicate 2	Inj_091	8.77889	-0.546111	71683.1	Glucose
Fermentation 2	Replicate 2	Inj_092	8.86556	-0.459444	84167.3	Glucose
Fermentation 2	Replicate 2	Inj_093	8.95222	-0.372778	98121.2	Glucose
Fermentation 2	Replicate 2	Inj_094	9.03889	-0.286111	116460	Glucose
Fermentation 2	Replicate 2	Inj_095	9.12556	-0.199444	137105	Glucose
Fermentation 2	Replicate 2	Inj_096	9.21222	-0.112778	157981	Glucose
Fermentation 2	Replicate 2	Inj_097	9.29917	-0.0258333	177065	Glucose
Fermentation 2	Replicate 2	Inj_098	9.38556	0.0605556	192111	Glucose
Fermentation 2	Replicate 2	Inj_099	9.47222	0.147222	206963	Glucose
Fermentation 2	Replicate 2	Inj_100	9.55889	0.233889	225040	Glucose
Fermentation 2	Replicate 2	Inj_101	9.64583	0.320833	244023	Glucose
Fermentation 2	Replicate 2	Inj_102	9.73222	0.407222	261356	Glucose
Fermentation 2	Replicate 2	Inj_103	9.81889	0.493889	274840	Glucose
Fermentation 2	Replicate 2	Inj_104	9.90583	0.580833	285871	Glucose
Fermentation 2	Replicate 2	Inj_105	9.9925	0.6675	297065	Glucose
Fermentation 2	Replicate 2	Inj_106	10.0789	0.753889	307944	Glucose
Fermentation 2	Replicate 2	Inj_107	10.1656	0.840556	318102	Glucose
Fermentation 2	Replicate 2	Inj_108	10.2522	0.927222	327026	Glucose
Fermentation 2	Replicate 2	Inj_109	10.3389	1.01389	334238	Glucose
Fermentation 2	Replicate 2	Inj_110	10.4256	1.10056	338679	Glucose
Fermentation 2	Replicate 2	Inj_111	10.5122	1.18722	340280	Glucose
Fermentation 2	Replicate 2	Inj_112	10.5989	1.27389	340049	Glucose
Fermentation 2	Replicate 2	Inj_113	10.6856	1.36056	338993	Glucose
Fermentation 2	Replicate 2	Inj_114	10.7722	1.44722	338120	Glucose
Fermentation 2	Replicate 2	Inj_115	10.8589	1.53389	338437	Glucose
Fermentation 2	Replicate 2	Inj_116	10.9456	1.62056	338301	Glucose
Fermentation 2	Replicate 2	Inj_117	11.0322	1.70722	335990	Glucose
Fermentation 2	Replicate 2	Inj_118	11.1189	1.79389	332392	Glucose
Fermentation 2	Replicate 2	Inj_119	11.2056	1.88056	328399	Glucose
Fermentation 2	Replicate 2	Inj_120	11.2922	1.96722	324898	Glucose
Fermentation 2	Replicate 2	Inj_121	11.3789	2.05389	322781	Glucose
Fermentation 2	Replicate 2	Inj_122	11.4656	2.14056	321425	Glucose
Fermentation 2	Replicate 2	Inj_123	11.5522	2.22722	319713	Glucose
Fermentation 2	Replicate 2	Inj_124	11.6389	2.31389	317795	Glucose
Fermentation 2	Replicate 2	Inj_125	11.7256	2.40056	315819	Glucose
Fermentation 2	Replicate 2	Inj_126	11.8122	2.48722	313935	Glucose
Fermentation 2	Replicate 2	Inj_127	11.8989	2.57389	311902	Glucose
Fermentation 2	Replicate 2	Inj_128	11.9856	2.66056	309481	Glucose
Fermentation 2	Replicate 2	Inj_129	12.0722	2.74722	306818	Glucose
Fermentation 2	Replicate 2	Inj_130	12.1589	2.83389	304060	Glucose
Fermentation 2	Replicate 2	Inj_131	12.2456	2.92056	301354	Glucose
Fermentation 2	Replicate 2	Inj_132	12.3322	3.00722	298848	Glucose
Fermentation 2	Replicate 2	Inj_133	12.4189	3.09389	296171	Glucose
Fermentation 2	Replicate 2	Inj_134	12.5056	3.18056	293008	Glucose
Fermentation 2	Replicate 2	Inj_135	12.5922	3.26722	289593	Glucose
Fermentation 2	Replicate 2	Inj_136	12.6789	3.35389	286158	Glucose
Fermentation 2	Replicate 2	Inj_137	12.7656	3.44056	282936	Glucose
Fermentation 2	Replicate 2	Inj_138	12.8522	3.52722	280161	Glucose
Fermentation 2	Replicate 2	Inj_139	12.9386	3.61361	277578	Glucose
Fermentation 2	Replicate 2	Inj_140	13.0253	3.70028	274824	Glucose
Fermentation 2	Replicate 2	Inj_141	13.1119	3.78694	272020	Glucose
Fermentation 2	Replicate 2	Inj_142	13.1986	3.87361	269275	Glucose
Fermentation 2	Replicate 2	Inj_143	13.2853	3.96028	266702	Glucose
Fermentation 2	Replicate 2	Inj_144	13.3719	4.04694	264411	Glucose
Fermentation 2	Replicate 2	Inj_145	13.4586	4.13361	262386	Glucose
Fermentation 2	Replicate 2	Inj_146	13.5453	4.22028	260507	Glucose
Fermentation 2	Replicate 2	Inj_147	13.6319	4.30694	258732	Glucose
Fermentation 2	Replicate 2	Inj_148	13.7186	4.39361	257017	Glucose
Fermentation 2	Replicate 2	Inj_149	13.8053	4.48028	255319	Glucose
Fermentation 2	Replicate 2	Inj_150	13.8919	4.56694	253752	Glucose
Fermentation 2	Replicate 2	Inj_151	13.9786	4.65361	252401	Glucose
Fermentation 2	Replicate 2	Inj_152	14.0653	4.74028	251181	Glucose
Fermentation 2	Replicate 2	Inj_153	14.1519	4.82694	250006	Glucose
Fermentation 2	Replicate 2	Inj_154	14.2386	4.91361	248791	Glucose
Fermentation 2	Replicate 2	Inj_155	14.3253	5.00028	247448	Glucose
Fermentation 2	Replicate 2	Inj_156	14.4119	5.08694	246173	Glucose
Fermentation 2	Replicate 2	Inj_157	14.4986	5.17361	245140	Glucose
Fermentation 2	Replicate 2	Inj_158	14.5853	5.26028	244235	Glucose
Fermentation 2	Replicate 2	Inj_159	14.6719	5.34694	243347	Glucose
Fermentation 2	Replicate 2	Inj_160	14.7586	5.43361	242361	Glucose
Fermentation 2	Replicate 2	Inj_161	14.8453	5.52028	241165	Glucose
Fermentation 2	Replicate 2	Inj_162	14.9319	5.60694	239858	Glucose
Fermentation 2	Replicate 2	Inj_163	15.0186	5.69361	238600	Glucose
Fermentation 2	Replicate 2	Inj_164	15.1053	5.78028	237362	Glucose
Fermentation 2	Replicate 2	Inj_165	15.1919	5.86694	236120	Glucose
Fermentation 2	Replicate 2	Inj_166	15.2786	5.95361	234848	Glucose
Fermentation 2	Replicate 2	Inj_167	15.3653	6.04028	233519	Glucose
Fermentation 2	Replicate 2	Inj_168	15.4525	6.1275	232119	Glucose
Fermentation 2	Replicate 2	Inj_169	15.5397	6.21472	230675	Glucose
Fermentation 2	Replicate 2	Inj_170	15.6264	6.30139	229211	Glucose
Fermentation 2	Replicate 2	Inj_171	15.7131	6.38806	227730	Glucose
Fermentation 2	Replicate 2	Inj_172	15.7994	6.47444	226250	Glucose
Fermentation 2	Replicate 2	Inj_173	15.8861	6.56111	224765	Glucose
Fermentation 2	Replicate 2	Inj_174	15.9728	6.64778	223270	Glucose
Fermentation 2	Replicate 2	Inj_175	16.0594	6.73444	221755	Glucose
Fermentation 2	Replicate 2	Inj_176	16.1461	6.82111	220210	Glucose
Fermentation 2	Replicate 2	Inj_177	16.2328	6.90778	218623	Glucose
Fermentation 2	Replicate 2	Inj_178	16.3194	6.99444	216985	Glucose
Fermentation 2	Replicate 2	Inj_179	16.4061	7.08111	215162	Glucose
Fermentation 2	Replicate 2	Inj_180	16.4928	7.16778	213122	Glucose
Fermentation 2	Replicate 2	Inj_181	16.5794	7.25444	211009	Glucose
Fermentation 2	Replicate 2	Inj_182	16.6661	7.34111	208966	Glucose
Fermentation 2	Replicate 2	Inj_183	16.7528	7.42778	207136	Glucose
Fermentation 2	Replicate 2	Inj_184	16.8394	7.51444	205368	Glucose
Fermentation 2	Replicate 2	Inj_185	16.9261	7.60111	203470	Glucose
Fermentation 2	Replicate 2	Inj_186	17.0128	7.68778	201531	Glucose
Fermentation 2	Replicate 2	Inj_187	17.0994	7.77444	199636	Glucose
Fermentation 2	Replicate 2	Inj_188	17.1861	7.86111	197875	Glucose
Fermentation 2	Replicate 2	Inj_189	17.2728	7.94778	196333	Glucose
Fermentation 2	Replicate 2	Inj_190	17.3594	8.03444	194895	Glucose
Fermentation 2	Replicate 2	Inj_191	17.4461	8.12111	193424	Glucose
Fermentation 2	Replicate 2	Inj_192	17.5328	8.20778	191979	Glucose
Fermentation 2	Replicate 2	Inj_193	17.6194	8.29444	190613	Glucose
Fermentation 2	Replicate 2	Inj_194	17.7061	8.38111	189385	Glucose
Fermentation 2	Replicate 2	Inj_195	17.7928	8.46778	188249	Glucose
Fermentation 2	Replicate 2	Inj_196	17.8794	8.55444	187134	Glucose
Fermentation 2	Replicate 2	Inj_197	17.9661	8.64111	186055	Glucose
Fermentation 2	Replicate 2	Inj_198	18.0528	8.72778	185025	Glucose
Fermentation 2	Replicate 2	Inj_199	18.1394	8.81444	184060	Glucose
Fermentation 2	Replicate 2	Inj_200	18.2261	8.90111	183173	Glucose
Fermentation 2	Replicate 2	Inj_201	18.3128	8.98778	182465	Glucose
Fermentation 2	Replicate 2	Inj_202	18.3994	9.07444	181975	Glucose
Fermentation 2	Replicate 2	Inj_203	18.4861	9.16111	181624	Glucose
Fermentation 2	Replicate 2	Inj_204	18.5728	9.24778	181335	Glucose
Fermentation 2	Replicate 2	Inj_205	18.6594	9.33444	181028	Glucose
Fermentation 2	Replicate 2	Inj_206	18.7461	9.42111	180627	Glucose
Fermentation 2	Replicate 2	Inj_207	18.8328	9.50778	180455	Glucose
Fermentation 2	Replicate 2	Inj_208	18.9194	9.59444	180737	Glucose
Fermentation 2	Replicate 2	Inj_209	19.0061	9.68111	181239	Glucose
Fermentation 2	Replicate 2	Inj_210	19.0928	9.76778	181730	Glucose
Fermentation 2	Replicate 2	Inj_211	19.1794	9.85444	181979	Glucose
Fermentation 2	Replicate 2	Inj_212	19.2661	9.94111	181751	Glucose
Fermentation 2	Replicate 2	Inj_213	19.3528	10.0278	181245	Glucose
Fermentation 2	Replicate 2	Inj_214	19.4394	10.1144	180765	Glucose
Fermentation 2	Replicate 2	Inj_215	19.5261	10.2011	180245	Glucose
Fermentation 2	Replicate 2	Inj_216	19.6128	10.2878	179618	Glucose
Fermentation 2	Replicate 2	Inj_217	19.6994	10.3744	178818	Glucose
Fermentation 2	Replicate 2	Inj_218	19.7861	10.4611	177738	Glucose
Fermentation 2	Replicate 2	Inj_219	19.8728	10.5478	176389	Glucose
Fermentation 2	Replicate 2	Inj_220	19.9594	10.6344	174884	Glucose
Fermentation 2	Replicate 2	Inj_221	20.0461	10.7211	173332	Glucose
Fermentation 2	Replicate 2	Inj_222	20.1328	10.8078	171845	Glucose
Fermentation 2	Replicate 2	Inj_223	20.2194	10.8944	170534	Glucose
Fermentation 2	Replicate 2	Inj_224	20.3061	10.9811	169174	Glucose
Fermentation 2	Replicate 2	Inj_225	20.3928	11.0678	167557	Glucose
Fermentation 2	Replicate 2	Inj_226	20.4794	11.1544	165815	Glucose
Fermentation 2	Replicate 2	Inj_227	20.5661	11.2411	164080	Glucose
Fermentation 2	Replicate 2	Inj_228	20.6528	11.3278	162483	Glucose
Fermentation 2	Replicate 2	Inj_229	20.7394	11.4144	161158	Glucose
Fermentation 2	Replicate 2	Inj_230	20.8261	11.5011	159953	Glucose
Fermentation 2	Replicate 2	Inj_231	20.9128	11.5878	158663	Glucose
Fermentation 2	Replicate 2	Inj_232	20.9994	11.6744	157341	Glucose
Fermentation 2	Replicate 2	Inj_233	21.0861	11.7611	156036	Glucose
Fermentation 2	Replicate 2	Inj_234	21.1728	11.8478	154802	Glucose
Fermentation 2	Replicate 2	Inj_235	21.2594	11.9344	153688	Glucose
Fermentation 2	Replicate 2	Inj_236	21.3461	12.0211	152636	Glucose
Fermentation 2	Replicate 2	Inj_237	21.4328	12.1078	151573	Glucose
Fermentation 2	Replicate 2	Inj_238	21.5194	12.1944	150531	Glucose
Fermentation 2	Replicate 2	Inj_239	21.6061	12.2811	149543	Glucose
Fermentation 2	Replicate 2	Inj_240	21.6928	12.3678	148639	Glucose
Fermentation 2	Replicate 2	Inj_241	21.7792	12.4542	147946	Glucose
Fermentation 2	Replicate 2	Inj_242	21.8658	12.5408	147497	Glucose
Fermentation 2	Replicate 2	Inj_243	21.9525	12.6275	147196	Glucose
Fermentation 2	Replicate 2	Inj_244	22.0392	12.7142	146944	Glucose
Fermentation 2	Replicate 2	Inj_245	22.1258	12.8008	146643	Glucose
Fermentation 2	Replicate 2	Inj_246	22.2125	12.8875	146193	Glucose
Fermentation 2	Replicate 2	Inj_247	22.2992	12.9742	145759	Glucose
Fermentation 2	Replicate 2	Inj_248	22.3858	13.0608	145506	Glucose
Fermentation 2	Replicate 2	Inj_249	22.4725	13.1475	145340	Glucose
Fermentation 2	Replicate 2	Inj_250	22.5592	13.2342	145167	Glucose
Fermentation 2	Replicate 2	Inj_251	22.6458	13.3208	144892	Glucose
Fermentation 2	Replicate 2	Inj_252	22.7325	13.4075	144422	Glucose
Fermentation 2	Replicate 2	Inj_253	22.8192	13.4942	143755	Glucose
Fermentation 2	Replicate 2	Inj_254	22.9058	13.5808	142981	Glucose
Fermentation 2	Replicate 2	Inj_255	22.9925	13.6675	142142	Glucose
Fermentation 2	Replicate 2	Inj_256	23.0792	13.7542	141280	Glucose
Fermentation 2	Replicate 2	Inj_257	23.1658	13.8408	140438	Glucose
Fermentation 2	Replicate 2	Inj_258	23.2525	13.9275	139657	Glucose
Fermentation 2	Replicate 2	Inj_259	23.3392	14.0142	138902	Glucose
Fermentation 2	Replicate 2	Inj_260	23.4258	14.1008	138117	Glucose
Fermentation 2	Replicate 2	Inj_261	23.5125	14.1875	137314	Glucose
Fermentation 2	Replicate 2	Inj_262	23.5992	14.2742	136507	Glucose
Fermentation 2	Replicate 2	Inj_263	23.6858	14.3608	135707	Glucose
Fermentation 2	Replicate 2	Inj_264	23.7725	14.4475	134979	Glucose
Fermentation 2	Replicate 2	Inj_265	23.8592	14.5342	134345	Glucose
Fermentation 2	Replicate 2	Inj_266	23.9458	14.6208	133752	Glucose
Fermentation 2	Replicate 2	Inj_267	24.0325	14.7075	133146	Glucose
Fermentation 2	Replicate 2	Inj_268	24.1192	14.7942	132475	Glucose
Fermentation 2	Replicate 2	Inj_269	24.2058	14.8808	131686	Glucose
Fermentation 2	Replicate 2	Inj_270	24.2925	14.9675	130720	Glucose
Fermentation 2	Replicate 2	Inj_271	24.3792	15.0542	129610	Glucose
Fermentation 2	Replicate 2	Inj_272	24.4658	15.1408	128441	Glucose
Fermentation 2	Replicate 2	Inj_273	24.5525	15.2275	127299	Glucose
Fermentation 2	Replicate 2	Inj_274	24.6392	15.3142	126269	Glucose
Fermentation 2	Replicate 2	Inj_275	24.7258	15.4008	125179	Glucose
Fermentation 2	Replicate 2	Inj_276	24.8125	15.4875	123878	Glucose
Fermentation 2	Replicate 2	Inj_277	24.8992	15.5742	122479	Glucose
Fermentation 2	Replicate 2	Inj_278	24.9858	15.6608	121099	Glucose
Fermentation 2	Replicate 2	Inj_279	25.0725	15.7475	119853	Glucose
Fermentation 2	Replicate 2	Inj_280	25.1592	15.8342	118856	Glucose
Fermentation 2	Replicate 2	Inj_281	25.2458	15.9208	118046	Glucose
Fermentation 2	Replicate 2	Inj_282	25.3325	16.0075	117282	Glucose
Fermentation 2	Replicate 2	Inj_283	25.4192	16.0942	116560	Glucose
Fermentation 2	Replicate 2	Inj_284	25.5058	16.1808	115876	Glucose
Fermentation 2	Replicate 2	Inj_285	25.5925	16.2675	115227	Glucose
Fermentation 2	Replicate 2	Inj_286	25.6792	16.3542	114632	Glucose
Fermentation 2	Replicate 2	Inj_287	25.7658	16.4408	114102	Glucose
Fermentation 2	Replicate 2	Inj_288	25.8525	16.5275	113619	Glucose
Fermentation 2	Replicate 2	Inj_289	25.9392	16.6142	113166	Glucose
Fermentation 2	Replicate 2	Inj_290	26.0256	16.7006	112727	Glucose
Fermentation 2	Replicate 2	Inj_291	26.1122	16.7872	112282	Glucose
Fermentation 2	Replicate 2	Inj_292	26.1992	16.8742	111923	Glucose
Fermentation 2	Replicate 2	Inj_293	26.2856	16.9606	111713	Glucose
Fermentation 2	Replicate 2	Inj_294	26.3722	17.0472	111586	Glucose
Fermentation 2	Replicate 2	Inj_295	26.4589	17.1339	111476	Glucose
Fermentation 2	Replicate 2	Inj_296	26.5456	17.2206	111320	Glucose
Fermentation 2	Replicate 2	Inj_297	26.6322	17.3072	111053	Glucose
Fermentation 2	Replicate 2	Inj_298	26.7189	17.3939	110866	Glucose
Fermentation 2	Replicate 2	Inj_299	26.8056	17.4806	110911	Glucose
Fermentation 2	Replicate 2	Inj_300	26.8922	17.5672	111064	Glucose
Fermentation 2	Replicate 2	Inj_301	26.9789	17.6539	111200	Glucose
Fermentation 2	Replicate 2	Inj_302	27.0656	17.7406	111193	Glucose
Fermentation 2	Replicate 2	Inj_303	27.1522	17.8272	110919	Glucose
Fermentation 2	Replicate 2	Inj_304	27.2389	17.9139	110454	Glucose
Fermentation 2	Replicate 2	Inj_305	27.3256	18.0006	109954	Glucose
Fermentation 2	Replicate 2	Inj_306	27.4122	18.0872	109411	Glucose
Fermentation 2	Replicate 2	Inj_307	27.4989	18.1739	108821	Glucose
Fermentation 2	Replicate 2	Inj_308	27.5856	18.2606	108178	Glucose
Fermentation 2	Replicate 2	Inj_309	27.6722	18.3472	107352	Glucose
Fermentation 2	Replicate 2	Inj_310	27.7589	18.4339	106288	Glucose
Fermentation 2	Replicate 2	Inj_311	27.8456	18.5206	105095	Glucose
Fermentation 2	Replicate 2	Inj_312	27.9322	18.6072	103879	Glucose
Fermentation 2	Replicate 2	Inj_313	28.0189	18.6939	102748	Glucose
Fermentation 2	Replicate 2	Inj_314	28.1056	18.7806	101810	Glucose
Fermentation 2	Replicate 2	Inj_315	28.1922	18.8672	100915	Glucose
Fermentation 2	Replicate 2	Inj_316	28.2789	18.9539	99890.6	Glucose
Fermentation 2	Replicate 2	Inj_317	28.3656	19.0406	98807.8	Glucose
Fermentation 2	Replicate 2	Inj_318	28.4522	19.1272	97738.3	Glucose
Fermentation 2	Replicate 2	Inj_319	28.5389	19.2139	96753.5	Glucose
Fermentation 2	Replicate 2	Inj_320	28.6256	19.3006	95925	Glucose
Fermentation 2	Replicate 2	Inj_321	28.7122	19.3872	95169.9	Glucose
Fermentation 2	Replicate 2	Inj_322	28.7989	19.4739	94378.7	Glucose
Fermentation 2	Replicate 2	Inj_323	28.8856	19.5606	93582.6	Glucose
Fermentation 2	Replicate 2	Inj_324	28.9722	19.6472	92812.9	Glucose
Fermentation 2	Replicate 2	Inj_325	29.0589	19.7339	92100.9	Glucose
Fermentation 2	Replicate 2	Inj_326	29.1456	19.8206	91478	Glucose
Fermentation 2	Replicate 2	Inj_327	29.2322	19.9072	91006.6	Glucose
Fermentation 2	Replicate 2	Inj_328	29.3189	19.9939	90676.3	Glucose
Fermentation 2	Replicate 2	Inj_329	29.4056	20.0806	90409	Glucose
Fermentation 2	Replicate 2	Inj_330	29.4922	20.1672	90127	Glucose
Fermentation 2	Replicate 2	Inj_331	29.5789	20.2539	89752	Glucose
Fermentation 2	Replicate 2	Inj_332	29.6656	20.3406	89416.3	Glucose
Fermentation 2	Replicate 2	Inj_333	29.7522	20.4272	89250.4	Glucose
Fermentation 2	Replicate 2	Inj_334	29.8386	20.5136	89174.3	Glucose
Fermentation 2	Replicate 2	Inj_335	29.9256	20.6006	89107.3	Glucose
Fermentation 2	Replicate 2	Inj_336	30.0119	20.6869	88970.5	Glucose
Fermentation 2	Replicate 2	Inj_337	30.0989	20.7739	88681.6	Glucose
Fermentation 2	Replicate 2	Inj_338	30.1853	20.8603	88322.3	Glucose
Fermentation 2	Replicate 2	Inj_339	30.2719	20.9469	88003.7	Glucose
Fermentation 2	Replicate 2	Inj_340	30.3586	21.0336	87699.3	Glucose
Fermentation 2	Replicate 2	Inj_341	30.4453	21.1203	87381.7	Glucose
Fermentation 2	Replicate 2	Inj_342	30.5319	21.2069	87023.3	Glucose
Fermentation 2	Replicate 2	Inj_343	30.6186	21.2936	86596.6	Glucose
Fermentation 2	Replicate 2	Inj_344	30.7053	21.3803	86064	Glucose
Fermentation 2	Replicate 2	Inj_345	30.7919	21.4669	85433.1	Glucose
Fermentation 2	Replicate 2	Inj_346	30.8786	21.5536	84743.4	Glucose
Fermentation 2	Replicate 2	Inj_347	30.9653	21.6403	84034.8	Glucose
Fermentation 2	Replicate 2	Inj_348	31.0519	21.7269	83346.8	Glucose
Fermentation 2	Replicate 2	Inj_349	31.1386	21.8136	82719.1	Glucose
Fermentation 2	Replicate 2	Inj_350	31.2253	21.9003	82094.3	Glucose
Fermentation 2	Replicate 2	Inj_351	31.3119	21.9869	81413.4	Glucose
Fermentation 2	Replicate 2	Inj_352	31.3986	22.0736	80713.6	Glucose
Fermentation 2	Replicate 2	Inj_353	31.4853	22.1603	80032.2	Glucose
Fermentation 2	Replicate 2	Inj_354	31.5719	22.2469	79406.5	Glucose
Fermentation 2	Replicate 2	Inj_355	31.6586	22.3336	78805.4	Glucose
Fermentation 2	Replicate 2	Inj_356	31.7453	22.4203	78183.1	Glucose
Fermentation 2	Replicate 2	Inj_357	31.8317	22.5067	77556.1	Glucose
Fermentation 2	Replicate 2	Inj_358	31.9183	22.5933	76934.8	Glucose
Fermentation 2	Replicate 2	Inj_359	32.0053	22.6803	76334	Glucose
Fermentation 2	Replicate 2	Inj_360	32.0919	22.7669	75772.1	Glucose
Fermentation 2	Replicate 2	Inj_361	32.1783	22.8533	75234.6	Glucose
Fermentation 2	Replicate 2	Inj_362	32.2653	22.9403	74695.7	Glucose
Fermentation 2	Replicate 2	Inj_363	32.3517	23.0267	74167.4	Glucose
Fermentation 2	Replicate 2	Inj_364	32.4383	23.1133	73649.8	Glucose
Fermentation 2	Replicate 2	Inj_365	32.525	23.2	73149.8	Glucose
Fermentation 2	Replicate 2	Inj_366	32.6117	23.2867	72665.6	Glucose
Fermentation 2	Replicate 2	Inj_367	32.6983	23.3733	72191.7	Glucose
Fermentation 2	Replicate 2	Inj_368	32.7853	23.4603	71727.1	Glucose
Fermentation 2	Replicate 2	Inj_369	32.8717	23.5467	71276.1	Glucose
Fermentation 2	Replicate 2	Inj_370	32.9583	23.6333	70834.8	Glucose
Fermentation 2	Replicate 2	Inj_371	33.045	23.72	70404.6	Glucose
Fermentation 2	Replicate 2	Inj_372	33.1317	23.8067	69990.3	Glucose
Fermentation 2	Replicate 2	Inj_373	33.2183	23.8933	69594.5	Glucose
Fermentation 2	Replicate 2	Inj_374	33.305	23.98	69214.8	Glucose
Fermentation 2	Replicate 2	Inj_375	33.3917	24.0667	68848.6	Glucose
Fermentation 2	Replicate 2	Inj_376	33.4786	24.1536	68492.4	Glucose
Fermentation 3	Replicate 3	Inj_001	0	-10.825	324434	Glucose
Fermentation 3	Replicate 3	Inj_002	0.0866667	-10.7383	327546	Glucose
Fermentation 3	Replicate 3	Inj_003	0.173333	-10.6517	330546	Glucose
Fermentation 3	Replicate 3	Inj_004	0.26	-10.565	333430	Glucose
Fermentation 3	Replicate 3	Inj_005	0.346667	-10.4783	336191	Glucose
Fermentation 3	Replicate 3	Inj_006	0.433333	-10.3917	338827	Glucose
Fermentation 3	Replicate 3	Inj_007	0.52	-10.305	341331	Glucose
Fermentation 3	Replicate 3	Inj_008	0.606667	-10.2183	343709	Glucose
Fermentation 3	Replicate 3	Inj_009	0.693333	-10.1317	345969	Glucose
Fermentation 3	Replicate 3	Inj_010	0.78	-10.045	348113	Glucose
Fermentation 3	Replicate 3	Inj_011	0.866667	-9.95833	350143	Glucose
Fermentation 3	Replicate 3	Inj_012	0.953333	-9.87167	352061	Glucose
Fermentation 3	Replicate 3	Inj_013	1.04	-9.785	353869	Glucose
Fermentation 3	Replicate 3	Inj_014	1.12667	-9.69833	355562	Glucose
Fermentation 3	Replicate 3	Inj_015	1.21333	-9.61167	357134	Glucose
Fermentation 3	Replicate 3	Inj_016	1.3	-9.525	358588	Glucose
Fermentation 3	Replicate 3	Inj_017	1.38667	-9.43833	359927	Glucose
Fermentation 3	Replicate 3	Inj_018	1.47333	-9.35167	361152	Glucose
Fermentation 3	Replicate 3	Inj_019	1.56	-9.265	362267	Glucose
Fermentation 3	Replicate 3	Inj_020	1.64667	-9.17833	363274	Glucose
Fermentation 3	Replicate 3	Inj_021	1.73333	-9.09167	364175	Glucose
Fermentation 3	Replicate 3	Inj_022	1.82	-9.005	364973	Glucose
Fermentation 3	Replicate 3	Inj_023	1.90667	-8.91833	365670	Glucose
Fermentation 3	Replicate 3	Inj_024	1.99333	-8.83167	366270	Glucose
Fermentation 3	Replicate 3	Inj_025	2.08	-8.745	366773	Glucose
Fermentation 3	Replicate 3	Inj_026	2.16667	-8.65833	367132	Glucose
Fermentation 3	Replicate 3	Inj_027	2.25333	-8.57167	367312	Glucose
Fermentation 3	Replicate 3	Inj_028	2.34	-8.485	367344	Glucose
Fermentation 3	Replicate 3	Inj_029	2.42667	-8.39833	367256	Glucose
Fermentation 3	Replicate 3	Inj_030	2.51333	-8.31167	367078	Glucose
Fermentation 3	Replicate 3	Inj_031	2.6	-8.225	366838	Glucose
Fermentation 3	Replicate 3	Inj_032	2.68667	-8.13833	366565	Glucose
Fermentation 3	Replicate 3	Inj_033	2.77333	-8.05167	366069	Glucose
Fermentation 3	Replicate 3	Inj_034	2.86	-7.965	365230	Glucose
Fermentation 3	Replicate 3	Inj_035	2.94667	-7.87833	364187	Glucose
Fermentation 3	Replicate 3	Inj_036	3.03333	-7.79167	363076	Glucose
Fermentation 3	Replicate 3	Inj_037	3.12	-7.705	362037	Glucose
Fermentation 3	Replicate 3	Inj_038	3.20667	-7.61833	361207	Glucose
Fermentation 3	Replicate 3	Inj_039	3.29333	-7.53167	360564	Glucose
Fermentation 3	Replicate 3	Inj_040	3.38	-7.445	359979	Glucose
Fermentation 3	Replicate 3	Inj_041	3.46667	-7.35833	359430	Glucose
Fermentation 3	Replicate 3	Inj_042	3.55333	-7.27167	358896	Glucose
Fermentation 3	Replicate 3	Inj_043	3.64	-7.185	358353	Glucose
Fermentation 3	Replicate 3	Inj_044	3.72667	-7.09833	357779	Glucose
Fermentation 3	Replicate 3	Inj_045	3.81333	-7.01167	357153	Glucose
Fermentation 3	Replicate 3	Inj_046	3.9	-6.925	356452	Glucose
Fermentation 3	Replicate 3	Inj_047	3.98667	-6.83833	355653	Glucose
Fermentation 3	Replicate 3	Inj_048	4.07333	-6.75167	354735	Glucose
Fermentation 3	Replicate 3	Inj_049	4.16	-6.665	353675	Glucose
Fermentation 3	Replicate 3	Inj_050	4.24667	-6.57833	352451	Glucose
Fermentation 3	Replicate 3	Inj_051	4.33333	-6.49167	351089	Glucose
Fermentation 3	Replicate 3	Inj_052	4.42	-6.405	349629	Glucose
Fermentation 3	Replicate 3	Inj_053	4.50667	-6.31833	348073	Glucose
Fermentation 3	Replicate 3	Inj_054	4.59333	-6.23167	346425	Glucose
Fermentation 3	Replicate 3	Inj_055	4.68	-6.145	344685	Glucose
Fermentation 3	Replicate 3	Inj_056	4.76667	-6.05833	342855	Glucose
Fermentation 3	Replicate 3	Inj_057	4.85333	-5.97167	340937	Glucose
Fermentation 3	Replicate 3	Inj_058	4.94	-5.885	339018	Glucose
Fermentation 3	Replicate 3	Inj_059	5.02667	-5.79833	337138	Glucose
Fermentation 3	Replicate 3	Inj_060	5.11306	-5.71194	335238	Glucose
Fermentation 3	Replicate 3	Inj_061	5.2	-5.625	333234	Glucose
Fermentation 3	Replicate 3	Inj_062	5.28667	-5.53833	331080	Glucose
Fermentation 3	Replicate 3	Inj_063	5.37306	-5.45194	328713	Glucose
Fermentation 3	Replicate 3	Inj_064	5.46	-5.365	326236	Glucose
Fermentation 3	Replicate 3	Inj_065	5.54639	-5.27861	323821	Glucose
Fermentation 3	Replicate 3	Inj_066	5.63333	-5.19167	321393	Glucose
Fermentation 3	Replicate 3	Inj_067	5.72	-5.105	318933	Glucose
Fermentation 3	Replicate 3	Inj_068	5.80639	-5.01861	316397	Glucose
Fermentation 3	Replicate 3	Inj_069	5.89306	-4.93194	313725	Glucose
Fermentation 3	Replicate 3	Inj_070	5.97972	-4.84528	310882	Glucose
Fermentation 3	Replicate 3	Inj_071	6.06639	-4.75861	307824	Glucose
Fermentation 3	Replicate 3	Inj_072	6.15306	-4.67194	304507	Glucose
Fermentation 3	Replicate 3	Inj_073	6.24	-4.585	300876	Glucose
Fermentation 3	Replicate 3	Inj_074	6.32639	-4.49861	296924	Glucose
Fermentation 3	Replicate 3	Inj_075	6.41306	-4.41194	292571	Glucose
Fermentation 3	Replicate 3	Inj_076	6.49972	-4.32528	288106	Glucose
Fermentation 3	Replicate 3	Inj_077	6.58639	-4.23861	283741	Glucose
Fermentation 3	Replicate 3	Inj_078	6.67306	-4.15194	279333	Glucose
Fermentation 3	Replicate 3	Inj_079	6.75972	-4.06528	274740	Glucose
Fermentation 3	Replicate 3	Inj_080	6.84639	-3.97861	269819	Glucose
Fermentation 3	Replicate 3	Inj_081	6.93306	-3.89194	264429	Glucose
Fermentation 3	Replicate 3	Inj_082	7.01972	-3.80528	258427	Glucose
Fermentation 3	Replicate 3	Inj_083	7.10639	-3.71861	251801	Glucose
Fermentation 3	Replicate 3	Inj_084	7.19306	-3.63194	244711	Glucose
Fermentation 3	Replicate 3	Inj_085	7.27972	-3.54528	237267	Glucose
Fermentation 3	Replicate 3	Inj_086	7.36639	-3.45861	229585	Glucose
Fermentation 3	Replicate 3	Inj_087	7.45306	-3.37194	221775	Glucose
Fermentation 3	Replicate 3	Inj_088	7.53972	-3.28528	213951	Glucose
Fermentation 3	Replicate 3	Inj_089	7.62639	-3.19861	205376	Glucose
Fermentation 3	Replicate 3	Inj_090	7.71306	-3.11194	195429	Glucose
Fermentation 3	Replicate 3	Inj_091	7.79972	-3.02528	184400	Glucose
Fermentation 3	Replicate 3	Inj_092	7.88639	-2.93861	172578	Glucose
Fermentation 3	Replicate 3	Inj_093	7.97306	-2.85194	160252	Glucose
Fermentation 3	Replicate 3	Inj_094	8.05972	-2.76528	147712	Glucose
Fermentation 3	Replicate 3	Inj_095	8.14639	-2.67861	135245	Glucose
Fermentation 3	Replicate 3	Inj_096	8.23306	-2.59194	123142	Glucose
Fermentation 3	Replicate 3	Inj_097	8.31972	-2.50528	111691	Glucose
Fermentation 3	Replicate 3	Inj_098	8.40639	-2.41861	101181	Glucose
Fermentation 3	Replicate 3	Inj_099	8.49306	-2.33194	91902.7	Glucose
Fermentation 3	Replicate 3	Inj_100	8.57972	-2.24528	84143.6	Glucose
Fermentation 3	Replicate 3	Inj_101	8.66639	-2.15861	75446.1	Glucose
Fermentation 3	Replicate 3	Inj_102	8.75306	-2.07194	64102.3	Glucose
Fermentation 3	Replicate 3	Inj_103	8.83972	-1.98528	51526.8	Glucose
Fermentation 3	Replicate 3	Inj_104	8.92639	-1.89861	39134	Glucose
Fermentation 3	Replicate 3	Inj_105	9.01306	-1.81194	28338.6	Glucose
Fermentation 3	Replicate 3	Inj_106	9.09972	-1.72528	20555	Glucose
Fermentation 3	Replicate 3	Inj_107	9.18639	-1.63861	17197.9	Glucose
Fermentation 3	Replicate 3	Inj_108	9.27306	-1.55194	16661.1	Glucose
Fermentation 3	Replicate 3	Inj_109	9.35944	-1.46556	16626.6	Glucose
Fermentation 3	Replicate 3	Inj_110	9.44639	-1.37861	17445.9	Glucose
Fermentation 3	Replicate 3	Inj_111	9.53278	-1.29222	19455	Glucose
Fermentation 3	Replicate 3	Inj_112	9.61972	-1.20528	23029.6	Glucose
Fermentation 3	Replicate 3	Inj_113	9.70611	-1.11889	28470.4	Glucose
Fermentation 3	Replicate 3	Inj_114	9.79278	-1.03222	37000.8	Glucose
Fermentation 3	Replicate 3	Inj_115	9.87944	-0.945556	49148.3	Glucose
[truncated: 43,681 more rows]
